# Supplementary material for: Microbiome and pediatric leukemia, diabetes, and allergies: Systematic review and meta-analysis
Source: PLoS One. 2025 May 20;20(5):e0324167. doi: 10.1371/journal.pone.0324167 (PMC12091780; doi:10.1371/journal.pone.0324167)
Supplement: S2 File — (XLSX) [file pone.0324167.s002.xlsx]

## Sheet: Included
Title	Authors	Abstract	Published Year	Published Month	Journal	Volume	Issue	Pages	Accession Number	DOI	Ref	Covidence #	Study	Notes	Tags
A Combined Analysis of Gut and Skin Microbiota in Infants with Food Allergy and Atopic Dermatitis: A Pilot Study	Łoś-Rycharska, E.; Gołębiewski, M.; Sikora, M.; Grzybowski, T.; Gorzkiewicz, M.; Popielarz, M.; Gawryjołek, J.; Krogulska, A.	The gut microbiota in patients with food allergy, and the skin microbiota in atopic dermatitis patients differ from those of healthy people. We hypothesize that relationships may exist between gut and skin microbiota in patients with allergies. The aim of this study was to determine the possible relationship between gut and skin microbiota in patients with allergies, hence simultaneous analysis o…	2021	May 15	Nutrients	13	5		34063398	10.3390/nu13051682		#1759	Łoś-Rycharska 2021
A low abundance of Bifidobacterium but not Lactobacillius in the feces of Chinese children with wheezing diseases	Liwen, Z.; Yu, W.; Liang, M.; Kaihong, X.; Baojin, C.	BACKGROUND: The intestinal microbiota is linked with allergic reaction diseases. However, the difference in the fecal microbiota composition between sensitized wheezy and nonsensitized subjects in Chinese children remains unknown. The aim of this study was to quantitate the amounts of fecal microbiota in wheezy children, and to explore the correlation between fecal microbiota and serum Th1/Th2/Th…	2018	Oct	Medicine (Baltimore)	97	40	e12745	30290688	10.1097/md.0000000000012745		#1740	Liwen 2018	Rachel Gallant (2022-01-04 13:48:15)(Screen): Wheezing population includes asthma and bronchiolitis - need to decide if this outcome is acceptable. Only looks at bifidobacterium. ;
A new insight into acute lymphoblastic leukemia in children: influences of changed intestinal microfloras	Gao, X.; Miao, R.; Zhu, Y.; Lin, C.; Yang, X.; Jia, R.; Linghan, K.; Wan, C.; Deng, J.	BACKGROUND: Previous studies have shown that changes in intestinal microfloras are associated with both gastrointestinal (GI) and non-GI tumors. It is not clear whether there is an association between GI microflora changes and hematological malignancies. METHODS: In the current study, we used 16S rDNA gene sequencing techniques to profile the GI microbiome in children with lymphoblastic leukemia …	2020	Jun 10	BMC Pediatr	20	1	290	32522199	10.1186/s12887-020-02192-9		#953	Gao 2020
A preliminary study of gut dysbiosis in children with food allergy	Inoue, R.; Sawai, T.; Sawai, C.; Nakatani, M.; Romero-Pérez, G. A.; Ozeki, M.; Nonomura, K.; Tsukahara, T.	Gut microbiota of food allergic children was analyzed by high throughput 16S rRNA gene sequencing. Signs of gut dysbiosis, which is likely associated with gut inflammation, was observed in children with food allergies. For example, decreased abundance of genus Akkermansia but increased abundance of Veillonella was found in children with food allergy in comparison with healthy control children.	2017	Dec	Biosci Biotechnol Biochem	81	12	2396-2399	29017394	10.1080/09168451.2017.1383849		#1256	Inoue 2017
A prospective microbiome-wide association study of food sensitization and food allergy in early childhood	Savage, J. H.; Lee-Sarwar, K. A.; Sordillo, J.; Bunyavanich, S.; Zhou, Y.; O'Connor, G.; Sandel, M.; Bacharier, L. B.; Zeiger, R.; Sodergren, E.; Weinstock, G. M.; Gold, D. R.; Weiss, S. T.; Litonjua, A. A.	BACKGROUND: Alterations in the intestinal microbiome are prospectively associated with the development of asthma; less is known regarding the role of microbiome alterations in food allergy development. METHODS: Intestinal microbiome samples were collected at age 3-6 months in children participating in the follow-up phase of an interventional trial of high-dose vitamin D given during pregnancy. At…	2018	Jan	Allergy	73	1	145-152	28632934	10.1111/all.13232		#2547	Savage 2018
A quantitative and relative increase in intestinal bacteroides in allergic infants in rural Japan	Suzuki, S.; Shimojo, N.; Tajiri, Y.; Kumemura, M.; Kohno, Y.	Recent studies have suggested that intestinal microbiota play a substantial role in the development of allergic diseases during infancy. We analyzed fecal microbiota in 18 Japanese infants with or without allergy at 6 months and 2 years of age using a cell culture technique. Allergy determination was based on doctor-diagnosed allergic diseases and skin prick tests. There were no differences betwe…	2008	Jun-Sep	Asian Pac J Allergy Immunol	26	2-3	113-9	19054929			#2808	Suzuki 2008
A rich meconium metabolome in human infants is associated with early-life gut microbiota composition and reduced allergic sensitization	Petersen, C.; Dai, D. L. Y.; Boutin, R. C. T.; Sbihi, H.; Sears, M. R.; Moraes, T. J.; Becker, A. B.; Azad, M. B.; Mandhane, P. J.; Subbarao, P.; Turvey, S. E.; Finlay, B. B.	Microbiota maturation and immune development occur in parallel with, and are implicated in, allergic diseases, and research has begun to demonstrate the importance of prenatal influencers on both. Here, we investigate the meconium metabolome, a critical link between prenatal exposures and both early microbiota and immune development, to identify components of the neonatal gut niche that contribut…	2021	May 18	Cell Rep Med	2	5	100260	34095873	10.1016/j.xcrm.2021.100260		#2264	Petersen 2021
Aberrant IgA responses to the gut microbiota during infancy precede asthma and allergy development	Dzidic, M.; Abrahamsson, T. R.; Artacho, A.; Björkstén, B.; Collado, M. C.; Mira, A.; Jenmalm, M. C.	BACKGROUND: Although a reduced gut microbiota diversity and low mucosal total IgA levels in infancy have been associated with allergy development, IgA responses to the gut microbiota have not yet been studied. OBJECTIVE: We sought to determine the proportions of IgA coating together with the characterization of the dominant bacteria, bound to IgA or not, in infant stool samples in relation to all…	2017	Mar	J Allergy Clin Immunol	139	3	1017-1025.e14	27531072	10.1016/j.jaci.2016.06.047		#810	Dzidic 2017	Rachel Gallant (2022-03-02 12:19:26)(Select): Mostly looking at IgA coated bacteria, but also looks at bacterial load between healthy and allergies or asthma. Not sure that it is really going to be comparable to other studies. We can take a closer look when doing data extraction. ;
Allergy development and the intestinal microflora during the first year of life	Bjorksten, B.; Sepp, E.; Julge, K.; Voor, T.; Mikelsaar, M.		2001	OCT	Journal of Allergy and Clinical Immunology	108	4	516-520	WOS:000171760300007	10.1067/mai.2001.118130		#299	Bjorksten 2001
Allergy-related diseases and early gut fungal and bacterial microbiota abundances in children	Schei, K.; Simpson, M. R.; Øien, T.; Salamati, S.; Rudi, K.; Ødegård, R. A.	BACKGROUND: The early gut microbiota has been proposed as an important link between environmental exposures and development of allergy-related diseases. Beyond the widely investigated associations between the gut bacterial microbiota, we investigated the involvement of early gut mycobiota and gut permeability in the pathogenesis of asthma, allergic rhinoconjunctivitis (AR) and eczema. METHODS: In…	2021	Jul	Clin Transl Allergy	11	5	e12041	34194728	10.1002/clt2.12041		#2568	Schei 2021
Alterations in the Gut Microbiome of Young Children with Airway Allergic Disease Revealed by Next-Generation Sequencing	Wan, J.; Song, J.; Lv, Q.; Zhang, H.; Xiang, Q.; Dai, H.; Zheng, H.; Lin, X.; Zhang, W.	PURPOSE: Recent studies had shown that gut microbiota played a significant role in the development of the immune system and may affect the course of airway allergic disease. We conducted this study to determine unique gut microbial associated with allergic disease in children by shotgun gene sequencing. METHODS: We collected fecal samples from children with allergic asthma (n = 23) and allergic r…	2023		J Asthma Allergy	16		961-972	37700874	10.2147/jaa.S422537		#571	Wan 2023
Alterations in the gut microbiotas of children with food sensitization in early life	Chen, C. C.; Chen, K. J.; Kong, M. S.; Chang, H. J.; Huang, J. L.	BACKGROUND: We hypothesized that food sensitization (FS) in children could be linked to specific gut microbiota. The aim of our study is to quantify and evaluate differences in gut microbiota composition between children with FS and healthy controls. METHODS: A case-control study of 23 children with FS and 22 healthy children was performed. Individual microbial diversity and composition were anal…	2016	May	Pediatr Allergy Immunol	27	3	254-62	26663491	10.1111/pai.12522		#499	Chen 2016	Rachel Gallant (2022-01-09 14:25:33)(Screen): This would work if we want to include food allergy;
Altered early infant gut microbiota in children developing allergy up to 5 years of age	Sjogren, Y. M.; Jenmalm, M. C.; Bottcher, M. F.; Bjorksten, B.; Sverremark-Ekstrom, E.		2009	APR	Clinical and Experimental Allergy	39	4	518-526	WOS:000264184800010	10.1111/j.1365-2222.2008.03156.x		#2679	Sjogren 2009
Altered Gut Microbiome and Environmental Factors Associated with Development of Eczema in Hong Kong Infants: A 4-Month Pilot Study	Chan, C. W. H.; Yuet Wa Chan, J.; Leung, T. F.; Choi, K. C.; Tsui, S. K. W.; Wong, C. L.; Chow, K. M.	Eczema is a multifactorial skin disease that affects 20% of children worldwide and has a complex relationship with microbial, nutritional, parental and environmental factors. In this study, we investigated the potential association of eczema with the gut microbiome and environmental factors. One hundred and fifty-two newborn subjects and their mothers were recruited within 10 days postnatally at …	2020	Oct 20	Int J Environ Res Public Health	17	20		33092052	10.3390/ijerph17207634		#481	Chan 2020
Association between new onset type 1 diabetes and real-world antibiotics and neonicotinoids' exposure-related gut microbiota perturbation	Xu, Z. R.; Yuan, X. X.; Chen, R. M.; Wei, H. Y.; Chen, L. Q.; Du, H. W.; Li, G. M.; Yang, Y.; Chen, X. J.; Fang, X.; Luo, F. H.		2022	Oct	World Journal of Pediatrics	18	10	671-679	WOS:000832493400001	10.1007/s12519-022-00589-3		#512	Xu 2022	Rachel Gallant (2024-05-03 03:21:18)(Screen): Might be able to use if they include healthy controls;
Associations Between Eczema and Attention Deficit Hyperactivity Disorder Symptoms in Children	Loo, E. X. L.; Ooi, D. S. Q.; Ong, M.; Ta, L. D. H.; Lau, H. X.; Tay, M. J. Y.; Yap, Q. V.; Chan, Y. H.; Tham, E. H.; Goh, A. E. N.; Van Bever, H.; Teoh, O. H.; Eriksson, J. G.; Chong, Y. S.; Gluckman, P.; Yap, F. K. P.; Karnani, N.; Xu, J.; Tan, K. M. L.; Tan, K. H.; Lee, B. W.; Kramer, M.; Shek, L. P.; Meaney, M. J.; Broekman, B. F. P.	BACKGROUND: Epidemiological studies suggest a link between eczema and attention deficit hyperactivity disorder (ADHD), but underlying mechanisms have not been examined. OBJECTIVE: We aim to investigate the association between eczema and subsequent ADHD symptoms in the Growing Up in Singapore Towards healthy Outcomes cohort and explore the role of pro-inflammatory cytokines and gut microbiome. MET…	2022		Front Pediatr	10		837741	35433544	10.3389/fped.2022.837741		#778	Loo 2022	Rachel Gallant (2024-05-15 06:46:03)(Screen): Can't tell if they had a healthy control group. Need to see full text. ;
Associations between infant fungal and bacterial dysbiosis and childhood atopic wheeze in a nonindustrialized setting	Arrieta, M. C.; Arévalo, A.; Stiemsma, L.; Dimitriu, P.; Chico, M. E.; Loor, S.; Vaca, M.; Boutin, R. C. T.; Morien, E.; Jin, M.; Turvey, S. E.; Walter, J.; Parfrey, L. W.; Cooper, P. J.; Finlay, B.	BACKGROUND: Asthma is the most prevalent chronic disease of childhood. Recently, we identified a critical window early in the life of both mice and Canadian infants during which gut microbial changes (dysbiosis) affect asthma development. Given geographic differences in human gut microbiota worldwide, we studied the effects of gut microbial dysbiosis on atopic wheeze in a population living in a d…	2018	Aug	J Allergy Clin Immunol	142	2	424-434.e10	29241587	10.1016/j.jaci.2017.08.041		#154	Arrieta 2018
Atopic dermatitis and food sensitization in South African toddlers: Role of fiber and gut microbiota	Mahdavinia, M.; Rasmussen, H. E.; Engen, P.; Van den Berg, J. P.; Davis, E.; Engen, K.; Green, S. J.; Naqib, A.; Botha, M.; Gray, C.; Lunjani, N.; Hlela, C.; Basera, W.; Hobane, L.; Watkins, A.; Tobin, M. C.; Landay, A.; Keshavarzian, A.; Levin, M. E.		2017	Jun	Ann Allergy Asthma Immunol	118	6	742-743.e3	28583264	10.1016/j.anai.2017.04.011		#1805	Mahdavinia 2017	Rachel Gallant (2022-01-04 14:24:31)(Screen): Can't tell what kind of study this is;
Atopic dermatitis pediatric patients show high rates of nasal and intestinal colonization by methicillin-resistant Staphylococcus aureus and coagulase-negative staphylococci	Augusto de Oliveira, M. F.; Agne, D. B.; Bastos, L. S. S.; Andrade de Oliveira, L. M.; Saintive, S.; Goudouris, E. S.; do Prado, E. A.; Fragoso Dos Santos, H.; da Silva Pereira, R.; Cavalcante, F. S.; de Carvalho Ferreira, D.; Dos Santos, K. R. N.	BACKGROUND: Atopic dermatitis (AD) patients have high rates of colonization by Staphylococcus aureus, which has been associated with worsening of the disease. This study characterized Staphylococcus spp isolates recovered from nares and feces of pediatric patients with AD in relation to antimicrobial susceptibility, staphylococcal cassette chromosome mec (SCCmec) type, presence of pvl genes and c…	2024	Jan 29	BMC Microbiol	24	1	42	38287251	10.1186/s12866-023-03165-5		#252	AugustodeOliveira 2024
Changes in the gastrointestinal microbiota of children with acute lymphoblastic leukaemia and its association with antibiotics in the short term	Bai, L.; Zhou, P.; Li, D.; Ju, X.	Purpose. To detect the alteration of gut bacteria in children with ALL and analyse the impact of short-term-use of antibiotics on the changes caused by ALL.Methodology. We collected faecal samples from both children with ALL and healthy children. According to their medication history with antibiotics, we classified the samples into ALL+ATBx, ALL, CON+ATBx and CON groups. Next-generation sequencin…	2017	Sep	J Med Microbiol	66	9	1297-1307	28855025	10.1099/jmm.0.000568		#194	Bai 2017	Samiha Reza (2022-04-22 16:22:22)(Select): sample not taken at diagnosis;
Characterization of gut microbiome profile in children with confirmed wheat allergy	Kanchongkittiphon, W.; Nopnipa, S.; Mathuranyanon, R.; Nonthabenjawan, N.; Sritournok, S.; Manuyakorn, W.; Wanapaisan, P.	BACKGROUND: Food allergies pose serious health risks, including life-threatening anaphylactic reactions, increased morbidity, and reduced quality of life. Wheat allergy is a common concern in Asia. There is growing interest in understanding the potential association between dysregulation of the gut microbiome and the development of food allergies. OBJECTIVE: This study aimed to explore the gut mi…	2024	Jan 2	Asian Pac J Allergy Immunol				38165150	10.12932/ap-080623-1626		#89	Kanchongkittiphon 2024
Clostridia in the gut and onset of atopic dermatitis via eosinophilic inflammation	Lee, E.; Lee, S. Y.; Kang, M. J.; Kim, K.; Won, S.; Kim, B. J.; Choi, K. Y.; Kim, B. S.; Cho, H. J.; Kim, Y.; Yang, S. I.; Hong, S. J.		2016	Jul	Ann Allergy Asthma Immunol	117	1	91-92.e1	27179583	10.1016/j.anai.2016.04.019		#1636	Lee 2016	Rachel Gallant (2022-03-09 06:40:46)(Select): Might be able to use something from this. ;
Comparison of 16S rRNA gene sequencing microbiota among children with serological IgE-mediated food hypersensitivity	Chen, C. C.; Huang, J. L.; Chen, K. J.; Kong, M. S.; Hua, M. C.; Yeh, Y. M.; Chang, H. J.		2024	Jan	Pediatric Research	95	1	241-250	WOS:001064633600003	10.1038/s41390-023-02735-7		#366	Chen 2024
Compromised gut microbiota networks in children with anti-islet cell autoimmunity	Endesfelder, D.; zu Castell, W.; Ardissone, A.; Davis-Richardson, A. G.; Achenbach, P.; Hagen, M.; Pflueger, M.; Gano, K. A.; Fagen, J. R.; Drew, J. C.; Brown, C. T.; Kolaczkowski, B.; Atkinson, M.; Schatz, D.; Bonifacio, E.; Triplett, E. W.; Ziegler, A. G.	The gut microbiome is suggested to play a role in the pathogenesis of autoimmune disorders such as type 1 diabetes. Evidence of anti-islet cell autoimmunity in type 1 diabetes appears in the first years of life; however, little is known regarding the establishment of the gut microbiome in early infancy. Here, we sought to determine whether differences were present in early composition of the gut …	2014	Jun	Diabetes	63	6	2006-14	24608442	10.2337/db13-1676		#833	Endesfelder 2014	Rachel Gallant (2022-02-26 08:57:40)(Select): This is looking at anti-islet cell autoimmunity rather than clinical T1DM. ;
Contrasting microbiotas between Finnish and Estonian infants: Exposure to <i>Acinetobacter</i> may contribute to the allergy gap	Ruokolainen, L.; Parkkola, A.; Karkman, A.; Sinkko, H.; Peet, A.; Hämäläinen, A. M.; von Hertzen, L.; Tillmann, V.; Koski, K.; Virtanen, S. M.; Niemelä, O.; Haahtela, T.; Knip, M.		2020	Sep	Allergy	75	9	2342-2351	WOS:000563688700001	10.1111/all.14250		#677	Ruokolainen 2020	Rachel Gallant (2024-07-12 05:45:30)(Select): I think we can use this, we just might have to include the Finnish and Estonian populations separately. ; Samiha Reza (2024-07-06 18:21:01)(Select): don't think it looks at either diagnosed allergy or TD1 as an outcome, seems to look at susceptibility ;
Cross-talk between airway and gut microbiome links to IgE responses to house dust mites in childhood airway allergies	Chiu, C. Y.; Chan, Y. L.; Tsai, M. H.; Wang, C. J.; Chiang, M. H.; Chiu, C. C.; Su, S. C.	A connection between airway and gut microbiota related to allergen exposure in childhood allergies was not well addressed. We aimed to identify the microbiota alterations in the airway and gut related to mite-specific IgE responses in young children with airway allergies. This study enrolled 60 children, including 38 mite-sensitized children (20 rhinitis and 18 asthma), and 22 non-mite-sensitized…	2020	Aug 10	Sci Rep	10	1	13449	32778700	10.1038/s41598-020-70528-7		#525	Chiu 2020
Decreasing antibiotic use, the gut microbiota, and asthma incidence in children: evidence from population-based and prospective cohort studies	Patrick, D. M.; Sbihi, H.; Dai, D. L. Y.; Al Mamun, A.; Rasali, D.; Rose, C.; Marra, F.; Boutin, R. C. T.; Petersen, C.; Stiemsma, L. T.; Winsor, G. L.; Brinkman, F. S. L.; Kozyrskyj, A. L.; Azad, M. B.; Becker, A. B.; Mandhane, P. J.; Moraes, T. J.; Sears, M. R.; Subbarao, P.; Finlay, B. B.; Turvey, S. E.	BACKGROUND: Childhood asthma incidence is decreasing in some parts of Europe and North America. Antibiotic use in infancy has been associated with increased asthma risk. In the present study, we tested the hypothesis that decreases in asthma incidence are linked to reduced antibiotic prescribing and mediated by changes in the gut bacterial community. METHODS: This study comprised population-based…	2020	Nov	Lancet Respir Med	8	11	1094-1105	32220282	10.1016/s2213-2600(20)30052-7		#2221	Patrick 2020
Delayed gut microbiota maturation in the first year of life is a hallmark of pediatric allergic disease	Hoskinson, C.; Dai, D. L. Y.; Del Bel, K. L.; Becker, A. B.; Moraes, T. J.; Mandhane, P. J.; Finlay, B. B.; Simons, E.; Kozyrskyj, A. L.; Azad, M. B.; Subbarao, P.; Petersen, C.; Turvey, S. E.		2023	Aug	Nature Communications	14	1		WOS:001057947000004	10.1038/s41467-023-40336-4		#82	Hoskinson 2023	Samiha Reza (2024-06-23 04:08:57)(Select): A lot of overlap on diagnoses but does appear that the groups are separated; some cases will be double counted depending on if they have more than one diagnosis ;
Development of the early-life gut microbiome and associations with eczema in a prospective Chinese cohort	Cheung, M. K.; Leung, T. F.; Tam, W. H.; Leung, A. S. Y.; Chan, O. M.; Ng, R. W. Y.; Yau, J. W. K.; Yuen, L. y; Tong, S. L. Y.; Ho, W. C. S.; Yeung, A. C. M.; Chen, Z.; Chan, P. K. S.	Eczema is a major allergic disease in children, which is particularly prevalent in Chinese children during their first year of life. In this study, we showed that alterations in the infant gut microbiota precede the development of eczema in a prospective Chinese cohort. In particular, we discovered enrichments of the genera Clostridium sensu stricto 1 and Finegoldia in the cases at 3 and 1 month …	2023	Oct 26	mSystems	8	5	e0052123	37646516	10.1128/msystems.00521-23		#926	Cheung 2023	Rachel Gallant (2024-07-12 08:00:44)(Select): Can probably use for microbiome composition;
Development of the Microbiota and Associations With Birth Mode, Diet, and Atopic Disorders in a Longitudinal Analysis of Stool Samples, Collected From Infancy Through Early Childhood	Galazzo, G.; van Best, N.; Bervoets, L.; Dapaah, I. O.; Savelkoul, P. H.; Hornef, M. W.; Lau, S.; Hamelmann, E.; Penders, J.	BACKGROUND & AIMS: Establishment of the gastrointestinal microbiota during infancy affects immune system development and oral tolerance induction. Perturbations in the microbiome during this period can contribute to development of immune-mediated diseases. We monitored microbiota maturation and associations with subsequent development of allergies in infants and children. METHODS: We collected 14…	2020	May	Gastroenterology	158	6	1584-1596	31958431	10.1053/j.gastro.2020.01.024		#946	Galazzo 2020
Differences in Gut Microbiota Between Atopic and Healthy Children	Drell, T.; Larionova, A.; Voor, T.; Simm, J.; Julge, K.; Heilman, K.; Tillmann, V.; Štšepetova, J.; Sepp, E.	Although gut microbiota has been studied relatively extensively in the context of allergic diseases, there have been several contradictions between these studies. By applying high-throughput sequencing, we aimed to analyze the differences in gut microbiota between atopic and healthy children at 5 and 12 years of age. 51 stool samples were collected from 14 atopic and 15 healthy children and analy…	2015		Current Microbiology	71	2	177-183		10.1007/s00284-015-0815-9		#780	Drell 2015
Differences in the composition of intestinal Bifidobacterium species and the development of allergic diseases in infants in rural Japan	Suzuki, S.; Shimojo, N.; Tajiri, Y.; Kumemura, M.; Kohno, Y.	BACKGROUND: Bifidobacterium is a dominant genus in the intestinal microbiota of infants and comprises many different species. A series of studies performed in northern Europe showed differences in the composition of Bifidobacterium species between allergic infants and healthy controls. Additional studies are needed to confirm this observation. OBJECTIVE: To investigate the composition of fecal Bi…	2007	Apr	Clin Exp Allergy	37	4	506-11	17430346	10.1111/j.1365-2222.2007.02676.x		#2807	Suzuki 2007
Differences in the gut microbiota of healthy children and those with type 1 diabetes	Soyucen, E.; Gulcan, A.; Aktuglu-Zeybek, A. C.; Onal, H.; Kiykim, E.; Aydin, A.	BACKGROUND: Intestinal barriers, intestinal flora, and mucosal immunity are the main factors responsible for the development of various allergic and autoimmune diseases. The aim of this study was to investigate the relationship between the intestinal flora of children and the presence of type 1 diabetes, and to determine if gut microbiota could partly explain the etiology of the disease. METHODS:…	2014	Jun	Pediatr Int	56	3	336-43	24475780	10.1111/ped.12243		#2733	Soyucen 2014
Disordered development of gut microbiome interferes with the establishment of the gut ecosystem during early childhood with atopic dermatitis	Lee, M. J.; Park, Y. M.; Kim, B.; Tae, I. H.; Kim, N. E.; Pranata, M.; Kim, T.; Won, S.; Kang, N. J.; Lee, Y. K.; Lee, D. W.; Nam, M. H.; Hong, S. J.; Kim, B. S.	The gut microbiome influences the development of allergic diseases during early childhood. However, there is a lack of comprehensive understanding of microbiome-host crosstalk. Here, we analyzed the influence of gut microbiome dynamics in early childhood on atopic dermatitis (AD) and the potential interactions between host and microbiome that control this homeostasis. We analyzed the gut microbio…	2022	Jan-Dec	Gut Microbes	14	1	2068366	35485368	10.1080/19490976.2022.2068366		#847	Lee 2022
Distinct pattern of commensal gut microbiota in toddlers with eczema	Mah, K. W.; Björkstén, B.; Lee, B. W.; van Bever, H. P.; Shek, L. P.; Tan, T. N.; Lee, Y. K.; Chua, K. Y.	BACKGROUND: Recent studies have demonstrated differences in the composition of gut microbiota in infants with and without allergic diseases, particularly eczema. METHODS: A case-control study involving 21 toddlers (age 3.0 +/- 0.5 years) with and 28 age-matched toddlers without eczema was conducted. Four groups of aerobic gut microbiota were identified and quantitated in stool samples grown on se…	2006		Int Arch Allergy Immunol	140	2	157-63	16601353	10.1159/000092555		#1799	Mah 2006	Rachel Gallant (2022-01-04 14:06:41)(Screen): Not sure if this can actually be meta-analyzed. They look at cfus etc. ;
Distinct patterns of neonatal gut microflora in infants in whom atopy was and was not developing	Kalliomäki, M.; Kirjavainen, P.; Eerola, E.; Kero, P.; Salminen, S.; Isolauri, E.	BACKGROUND: Improved hygiene has altered early microbial exposure by reducing childhood infections, which has been suggested as a cause for the continuously rising prevalence of atopic diseases. On the basis of both intensity and timing of stimulus, it has been hypothesized that exposure to commensal microflora may represent another key protective modulator of immunity against atopy and subsequen…	2001	Jan	J Allergy Clin Immunol	107	1	129-34	11150002	10.1067/mai.2001.111237		#1375	Kalliomäki 2001
Distinctive Microbial Signatures and Gut-Brain Crosstalk in Pediatric Patients with Coeliac Disease and Type 1 Diabetes Mellitus	Singh, P.; Rawat, A.; Al-Jarrah, B.; Saraswathi, S.; Gad, H.; Elawad, M.; Hussain, K.; Hendaus, M. A.; Al-Masri, W.; A. Malik R; Al Khodor, S.; Akobeng, A. K.	Coeliac disease (CD) and Type 1 diabetes mellitus (T1DM) are immune-mediated diseases. Emerging evidence suggests that dysbiosis in the gut microbiome plays a role in the pathogenesis of both diseases and may also be associated with the development of neuropathy. The primary goal in this cross-sectional pilot study was to identify whether there are distinct gut microbiota alterations in children …	2021	Feb 3	Int J Mol Sci	22	4		33546364	10.3390/ijms22041511		#2668	Singh 2021
Diversity of the gut microbiota and eczema in early life	Forno, E.; Onderdonk, A. B.; McCracken, J.; Litonjua, A. A.; Laskey, D.; Delaney, M. L.; DuBois, A. M.; Gold, D. R.; Ryan, L. M.; Weiss, S. T.; Celedón, J. C.	Background: A modest number of prospective studies of the composition of the intestinal microbiota and eczema in early life have yielded conflicting results. Objective: To examine the relationship between the bacterial diversity of the gut and the development of eczema in early life by methods other than stool culture. Methods: Fecal samples were collected from 21 infants at 1 and 4 months of lif…	2008		Clinical and Molecular Allergy	6				10.1186/1476-7961-6-11		#907	Forno 2008
Dynamic construction of gut microbiota may influence allergic diseases of infants in Southwest China	Shen, X.; Wang, M.; Zhang, X.; He, M.; Li, M.; Cheng, G.; Wan, C.; He, F.	BACKGROUND: Gut microbes have been suggested as the possible targets in the management of allergic diseases. However, the way in which these microbes influence allergic diseases remain unclear. Forty-seven full-term newborns were selected from a 1000-infant birth cohort. Among them were 23 allergic infants, whereas 24 infants were healthy without allergic symptoms at 1 year of age. Two hundred an…	2019	Jun 10	BMC Microbiol	19	1	123	31182034	10.1186/s12866-019-1489-4		#2633	Shen 2019
Early gut colonization by Bifidobacterium breve and B. catenulatum differentially modulates eczema risk in children at high risk of developing allergic disease	Ismail, I. H.; Boyle, R. J.; Licciardi, P. V.; Oppedisano, F.; Lahtinen, S.; Robins-Browne, R. M.; Tang, M. L. K.		2016	DEC	Pediatric Allergy and Immunology	27	8	838-846	WOS:000390122100010	10.1111/pai.12646		#1268	Ismail 2016	Rachel Gallant (2022-02-25 10:52:31)(Select): Only bifidobacteria. Not sure if we can use this. ;
Early infancy microbial and metabolic alterations affect risk of childhood asthma	Arrieta, M. C.; Stiemsma, L. T.; Dimitriu, P. A.; Thorson, L.; Russell, S.; Yurist-Doutsch, S.; Kuzeljevic, B.; Gold, M. J.; Britton, H. M.; Lefebvre, D. L.; Subbarao, P.; Mandhane, P.; Becker, A.; McNagny, K. M.; Sears, M. R.; Kollmann, T.; Mohn, W. W.; Turvey, S. E.; Finlay, B. B.	Asthma is the most prevalent pediatric chronic disease and affects more than 300 million people worldwide. Recent evidence in mice has identified a "critical window" early in life where gut microbial changes (dysbiosis) are most influential in experimental asthma. However, current research has yet to establish whether these changes precede or are involved in human asthma. We compared the gut micr…	2015	Sep 30	Sci Transl Med	7	307	307ra152	26424567	10.1126/scitranslmed.aab2271		#158	Arrieta 2015
Early-life gut microbiome and egg allergy	Fazlollahi, M.; Chun, Y.; Grishin, A.; Wood, R. A.; Burks, A. W.; Dawson, P.; Jones, S. M.; Leung, D. Y. M.; Sampson, H. A.; Sicherer, S. H.; Bunyavanich, S.	BACKGROUND: Gut microbiota may play a role in egg allergy. We sought to examine the association between early-life gut microbiota and egg allergy. METHODS: We studied 141 children with egg allergy and controls from the multicenter Consortium of Food Allergy Research study. At enrollment (age 3 to 16 months), fecal samples were collected, and clinical evaluation, egg-specific IgE measurement, and …	2018	Jul	Allergy	73	7	1515-1524	29318631	10.1111/all.13389		#860	Fazlollahi 2018	Rachel Gallant (2022-01-12 14:56:43)(Screen): If we include food allergy, this could work. But it is only for egg allergy which may be limiting. ;
Early-life gut microbiota in food allergic children and its impact on the development of allergic disease	Yan, X.; Yan, J.; Xiang, Q.; Dai, H.; Wang, Y.; Fang, L.; Huang, K.; Zhang, W.	BACKGROUND: The prevalence of food allergies (FA) has been steadily increasing over 2 to 3 decades, showing diverse symptoms and rising severity. These long-term outcomes affect children's growth and development, possibly linking to inflammatory bowel disease. However, the cause remains unclear. Previous studies reveal that early infancy significantly impacts FA development through gut microbiota…	2023	Nov 9	Ital J Pediatr	49	1	148	37946309	10.1186/s13052-023-01557-x		#325	Yan 2023
Eczema susceptibility and composition of faecal microbiota at 4 weeks of age: A pilot study in Chinese infants	Tang, M. F.; Sy, H. Y.; Kwok, J. S. L.; Tam, W. H.; Hon, K. L.; Tung, C. K. C.; Wong, G. W. K.; Tsui, S. K. W.; Leung, T. F.		2016		British Journal of Dermatology	174	4	898-900		10.1111/bjd.14205		#2846	Tang 2016
Effects of bifidobacterial supplementation to pregnant women and infants in the prevention of allergy development in infants and on fecal microbiota	Enomoto, T.; Sowa, M.; Nishimori, K.; Shimazu, S.; Yoshida, A.; Yamada, K.; Furukawa, F.; Nakagawa, T.; Yanagisawa, N.; Iwabuchi, N.; Odamaki, T.; Abe, F.; Nakayama, J.; Xiao, J. Z.	BACKGROUND: Probiotic administration may be a useful method for preventing allergies in infants; however, there have been controversial results about the efficacy. We investigated the effects of bifidobacterial supplementation on the risk of developing allergic diseases in the Japanese population. METHODS: In an open trial, we gave Bifidobacterium breve M-16V and Bifidobacterium longum BB536 pren…	2014	Dec	Allergol Int	63	4	575-85	25056226	10.2332/allergolint.13-OA-0683		#839	Enomoto 2014	Samiha Reza (2022-04-04 16:27:24)(Select): Could use just controls (though was not randomly assigned);
Environmental and genetic associations with aberrant early-life gut microbial maturation in childhood asthma	Chen, Y. C.; Chen, Y.; Lasky-Su, J.; Kelly, R. S.; Stokholm, J.; Bisgaard, H.; Bonnelykke, K.; Pedersen, C. E. T.; Chawes, B.; Laranjo, N.; Weiss, S. T.; Litonjua, A. A.; Lee-Sarwar, K.	Background: Environmental, genetic, and microbial factors are independently associated with childhood asthma. Objective(s): We sought to determine the roles of environmental exposures and 17q12-21 locus genotype in the maturation of the early-life microbiome in childhood asthma. Method(s): We analyzed fecal 16s rRNA sequencing at age 3 to 6 months and age 1 year to characterize microbial maturati…	2023		Journal of Allergy and Clinical Immunology	151	6	1494-1502.e1414	2022619936	https://dx.doi.org/10.1016/j.jaci.2023.01.006		#638	Chen 2023
Establishment of the intestinal microbiota and its role for atopic dermatitis in early childhood	Penders, J.; Gerhold, K.; Stobberingh, E. E.; Thijs, C.; Zimmermann, K.; Lau, S.; Hamelmann, E.	BACKGROUND: Perturbations in the intestinal microbiota may disrupt mechanisms involved in the development of immunologic tolerance. The present study aimed to examine the establishment of the infant microbiota and its association to the development of atopic dermatitis (AD). METHODS: Within a randomized, placebo-controlled trial on the prevention of AD by oral supplementation of a bacterial lysat…	2013	Sep	J Allergy Clin Immunol	132	3	601-607.e8	23900058	10.1016/j.jaci.2013.05.043		#2235	Penders 2013
Evaluation of toll-like receptors 2 and 4 polymorphism and intestinal microbiota in children with food allergies	Kiliç, M.; Beyazit, E.; Önalan, E. E.; Kaymaz, T.; Taskin, E.		2023	Sep-Oct	Turkish Journal of Pediatrics	65	5	758-768	WOS:001089229600005	10.24953/turkjped.2023.389		#539	Kiliç 2023	Rachel Gallant (2024-06-15 08:50:07)(Select): Microbial composition for food allergy;
Exploring Longitudinal Gut Microbiome towards Metabolic Functional Changes Associated in Atopic Dermatitis in Early Childhood	Patumcharoenpol, P.; Kingkaw, A.; Nakphaichit, M.; Chatchatee, P.; Suratannon, N.; Panagiotou, G.; Vongsangnak, W.	Atopic dermatitis (AD) is a prevalent inflammatory skin disease that has been associated with changes in gut microbial composition in early life. However, there are limited longitudinal studies examining the gut microbiome in AD. This study aimed to explore taxonomy and metabolic functions across longitudinal gut microbiomes associated with AD in early childhood from 9 to 30 months of age using i…	2023	Sep 20	Biology (Basel)	12	9		37759661	10.3390/biology12091262		#142	Patumcharoenpol 2023
Faecalibacterium prausnitzii subspecies-level dysbiosis in the human gut microbiome underlying atopic dermatitis	Song, H.; Yoo, Y.; Hwang, J.; Na, Y. C.; Kim, H. S.	BACKGROUND: Atopic dermatitis (AD) is a serious global epidemic associated with a modern lifestyle. OBJECTIVE: Although aberrant interactions between gut microbes and the intestinal immune system have been implicated in this skin disease, the nature of the microbiome dysfunction underlying the disease remains unclear. METHODS: The gut microbiome from 132 subjects, including 90 patients with AD, w…	2016	Mar	J Allergy Clin Immunol	137	3	852-60	26431583	10.1016/j.jaci.2015.08.021		#2722	Song 2016	Rachel Gallant (2022-01-12 14:46:27)(Screen): Supplement says that this study is in kids. ;
Fecal microbiome signatures are different in food-allergic children compared to siblings and healthy children	Kourosh, A.; Luna, R. A.; Balderas, M.; Nance, C.; Anagnostou, A.; Devaraj, S.; Davis, C. M.	BACKGROUND: Intestinal microbes have been shown to influence predisposition to atopic disease, including food allergy. The intestinal microbiome of food-allergic children may differ in significant ways from genetically similar non-allergic children and age-matched controls. The aim was to characterize fecal microbiomes to identify taxa that may influence the expression of food allergy. METHODS: S…	2018	Aug	Pediatr Allergy Immunol	29	5	545-554	29624747	10.1111/pai.12904		#1538	Kourosh 2018	Rachel Gallant (2022-01-13 08:30:01)(Screen): include if including food allergies;
Fecal microbiota imbalance in Mexican children with type 1 diabetes	Mejia-Leon, M. E.; Petrosino, J. F.; Ajami, N. J.; Dominguez-Bello, M. G.; de la Barca, A. M. C.		2014	JAN 22	Scientific reports	4			WOS:000330044700005	10.1038/srep03814		#1898	Mejia-Leon 2014
From Birth to Overweight and Atopic Disease: Multiple and Common Pathways of the Infant Gut Microbiome	Vu, K.; Lou, W.; Tun, H. M.; Konya, T. B.; Morales-Lizcano, N.; Chari, R. S.; Field, C. J.; Guttman, D. S.; Mandal, R.; Wishart, D. S.; Azad, M. B.; Becker, A. B.; Mandhane, P. J.; Moraes, T. J.; Lefebvre, D. L.; Sears, M. R.; Turvey, S. E.; Subbarao, P.; Scott, J. A.; Kozyrskyj, A. L.	BACKGROUND & AIMS: Few studies, even those with cohort designs, test the mediating effects of infant gut microbes and metabolites on the onset of disease. We undertook such a study. METHODS: Using structural equation modeling path analysis, we tested directional relationships between first pregnancy, birth mode, prolonged labor and breastfeeding; infant gut microbiota, metabolites, and IgA; and c…	2021	Jan	Gastroenterology	160	1	128-144.e10	32946900	10.1053/j.gastro.2020.08.053		#3091	Vu 2021
Functional and metabolic alterations of gut microbiota in children with new-onset type 1 diabetes	Yuan, X.; Wang, R.; Han, B.; Sun, C.; Chen, R.; Wei, H.; Chen, L.; Du, H.; Li, G.; Yang, Y.; Chen, X.; Cui, L.; Xu, Z.; Fu, J.; Wu, J.; Gu, W.; Chen, Z.; Fang, X.; Yang, H.; Su, Z.; Wu, J.; Li, Q.; Zhang, M.; Zhou, Y.; Zhang, L.; Ji, G.; Luo, F.	Gut dysbiosis has been linked to type 1 diabetes (T1D); however, microbial capacity in T1D remains unclear. Here, we integratively profiled gut microbial functional and metabolic alterations in children with new-onset T1D in independent cohorts and investigated the underlying mechanisms. In T1D, the microbiota was characterized by decreased butyrate production and bile acid metabolism and increas…	2022	Oct 26	Nat Commun	13	1	6356	36289225	10.1038/s41467-022-33656-4		#715	Yuan 2022
Gastrointestinal microbial populations can distinguish pediatric and adolescent Acute Lymphoblastic Leukemia (ALL) at the time of disease diagnosis	Rajagopala, S. V.; Yooseph, S.; Harkins, D. M.; Moncera, K. J.; Zabokrtsky, K. B.; Torralba, M. G.; Tovchigrechko, A.; Highlander, S. K.; Pieper, R.; Sender, L.; Nelson, K. E.	BACKGROUND: An estimated 15,000 children and adolescents under the age of 19 years are diagnosed with leukemia, lymphoma and other tumors in the USA every year. All children and adolescent acute leukemia patients will undergo chemotherapy as part of their treatment regimen. Fortunately, survival rates for most pediatric cancers have improved at a remarkable pace over the past three decades, and t…	2016	Aug 15	BMC Genomics	17	1	635	27527070	10.1186/s12864-016-2965-y		#2353	Rajagopala 2016	Rachel Gallant (2022-01-29 07:14:46)(Screen): If they looked at microbiome at time of diagnosis, then can use. ;
Gastrointestinal toxicity during induction treatment for childhood acute lymphoblastic leukemia: The impact of the gut microbiota	De Pietri, S.; Ingham, A. C.; Frandsen, T. L.; Rathe, M.; Krych, L.; Castro-Mejía, J. L.; Nielsen, D. S.; Nersting, J.; Wehner, P. S.; Schmiegelow, K.; Hasle, H.; Pamp, S. J.; Müller, K.	Intestinal mucositis is a common side effect of chemotherapy leading to diarrhea, abdominal pain and increased risk of infections. The intestinal microbiota has been recognized as a key regulator of mucosal immune responses. Therefore, we hypothesized that intestinal microbial changes would be associated with enterocyte loss and systemic inflammation during induction treatment for childhood acute…	2020	Oct 1	Int J Cancer	147	7	1953-1962	32115690	10.1002/ijc.32942		#691	DePietri 2020
Gut microbiome and innate immune response patterns in IgE-associated eczema	West, C. E.; Rydén, P.; Lundin, D.; Engstrand, L.; Tulic, M. K.; Prescott, S. L.	BACKGROUND: Gut microbiome patterns have been associated with predisposition to eczema potentially through modulation of innate immune signalling. OBJECTIVE: We examined gut microbiome development in the first year of life in relation to innate immune responses and onset of IgE-associated eczema over the first 2.5 years in predisposed children due to maternal atopy [www.anzctr.org.au, trial ID AC…	2015	Sep	Clin Exp Allergy	45	9	1419-29	25944283	10.1111/cea.12566		#3173	West 2015
Gut Microbiome and Metabolomics Profiles of Allergic and Non-Allergic Childhood Asthma	Zheng, P.; Zhang, K.; Lv, X.; Liu, C.; Wang, Q.; Bai, X.	PURPOSE: This study aimed to investigate the characteristics of gut bacteria and the derived metabolites among allergic asthmatic children, non-allergic asthmatic children and healthy children without asthma. METHODS: Fecal samples were collected from 57 participants, including 20 healthy children, 27 allergic asthmatic children, and 10 non-allergic asthmatic children. 16S rRNA gene sequencing wa…	2022		J Asthma Allergy	15		419-435	35418758	10.2147/jaa.S354870		#434	Zheng 2022	Rachel Gallant (2024-05-04 06:57:58)(Screen): control population is non-allergic asthmatic children;
Gut Microbiome Characteristics in Mothers and Infants According to the Presence of Atopic Dermatitis	Sung, M.; Choi, Y.; Park, H.; Huh, C. S.	OBJECTIVE: The role of the gut microbiome in the onset and development of atopic dermatitis (AD) has been postulated. Thus, we investigated the gut microbial compositions in infants with and without AD and compared the gut bacterial flora of their mothers. METHODS: The prospective and cross-sectional study participated in 44 pairs of mothers and children. We selected infants born via full-term no…	2022		Biomed Res Int	2022		8145462	35502335	10.1155/2022/8145462		#860	Sung 2022
Gut microbiome dysbiosis and increased intestinal permeability in children with islet autoimmunity and type 1 diabetes: A prospective cohort study	Harbison, J. E.; Roth-Schulze, A. J.; Giles, L. C.; Tran, C. D.; Ngui, K. M.; Penno, M. A.; Thomson, R. L.; Wentworth, J. M.; Colman, P. G.; Craig, M. E.; Morahan, G.; Papenfuss, A. T.; Barry, S. C.; Harrison, L. C.; Couper, J. J.		2019	AUG	Pediatric Diabetes	20	5	574-583	WOS:000475402500010	10.1111/pedi.12865		#1118	Harbison 2019	Rachel Gallant (2022-02-25 11:48:29)(Select): These are "recently diagnosed" T1DM patients. First stool sample is time of the study visit not in infancy or early childhood. ;
Gut microbiota and inflammatory mediators differentiate IgE mediated and non-IgE mediated cases of cow's milk protein at diagnosis	Castro, A. M.; Gutiérrez-Díaz, I.; Saiz, M. L.; Navarro, S.; Suárez, M.; Carbajal, I.; García, Á; Sariego, L.; Toyos, P.; Rodríguez, S.; Jiménez, S.; González, D.; Molinos, C.; Pérez, D.; Fernández, P.; Suárez-Alvarez, B.; Margolles, A.; Díaz, J. J.; Delgado, S.	OBJECTIVE: Analyze fecal and blood samples at point of diagnosis in IgE mediated cow's milk protein allergy (CMPA) and non-IgE mediated (NIM)-CMPA patients to look for potential new biomarkers. PATIENTS AND METHODS: Fourteen patients with IgE mediated CMPA and 13 with NIM-CMPA were recruited in three hospitals in the north of Spain, and were compared with 25 infants from a control group of the sa…	2024	Apr	J Pediatr Gastroenterol Nutr	78	4	836-845	38344848	10.1002/jpn3.12155		#552	Castro 2024	Samiha Reza (2024-05-20 11:32:17)(Screen): Confirm age of cases;
Gut microbiota development during infancy: Impact of introducing allergenic foods	Marrs, T.; Jo, J. H.; Perkin, M. R.; Rivett, D. W.; Witney, A. A.; Bruce, K. D.; Logan, K.; Craven, J.; Radulovic, S.; Versteeg, S. A.; van Ree, R.; McLean, W. H. I.; Strachan, D. P.; Lack, G.; Kong, H. H.; Flohr, C.	BACKGROUND: The gut microbiota potentially plays an important role in the immunologic education of the host during early infancy. OBJECTIVE: We sought to determine how the infant gut microbiota evolve during infancy, particularly in relation to hygiene-related environmental factors, atopic disorders, and a randomized introduction of allergenic solids. METHODS: A total of 1303 exclusively breast-f…	2021	Feb	J Allergy Clin Immunol	147	2	613-621.e9	33551026	10.1016/j.jaci.2020.09.042		#1844	Marrs 2021
Gut Microbiota Differs in Composition and Functionality Between Children With Type 1 Diabetes and MODY2 and Healthy Control Subjects: A Case-Control Study	Leiva-Gea, I.; Sánchez-Alcoholado, L.; Martín-Tejedor, B.; Castellano-Castillo, D.; Moreno-Indias, I.; Urda-Cardona, A.; Tinahones, F. J.; Fernández-García, J. C.; Queipo-Ortuño, M. I.	OBJECTIVE: Type 1 diabetes is associated with compositional differences in gut microbiota. To date, no microbiome studies have been performed in maturity-onset diabetes of the young 2 (MODY2), a monogenic cause of diabetes. Gut microbiota of type 1 diabetes, MODY2, and healthy control subjects was compared. RESEARCH DESIGN AND METHODS: This was a case-control study in 15 children with type 1 diab…	2018	Nov	Diabetes Care	41	11	2385-2395	30224347	10.2337/dc18-0253		#1664	Leiva-Gea 2018
Gut Microbiota Functional Traits, Blood pH, and Anti-GAD Antibodies Concur in the Clinical Characterization of T1D at Onset	Del Chierico, F.; Conta, G.; Matteoli, M. C.; Fierabracci, A.; Reddel, S.; Macari, G.; Gardini, S.; Guarrasi, V.; Levi Mortera, S.; Marzano, V.; Vernocchi, P.; Sciubba, F.; Marini, F.; Deodati, A.; Rapini, N.; Cianfarani, S.; Miccheli, A.; Putignani, L.	Alterations of gut microbiota have been identified before clinical manifestation of type 1 diabetes (T1D). To identify the associations amongst gut microbiome profile, metabolism and disease markers, the 16S rRNA-based microbiota profiling and (1)H-NMR metabolomic analysis were performed on stool samples of 52 T1D patients at onset, 17 T1D siblings and 57 healthy subjects (CTRL). Univariate, mult…	2022	Sep 6	Int J Mol Sci	23	18		36142163	10.3390/ijms231810256		#47	DelChierico 2022
Gut microbiota in children with type 1 diabetes differs from that in healthy children: A case-control study	Murri, M.; Leiva, I.; Gomez-Zumaquero, J. M.; Tinahones, F. J.; Cardona, F.; Soriguer, F.; Queipo-Ortuño, M. I.	Background: A recent study using a rat model found significant differences at the time of diabetes onset in the bacterial communities responsible for type 1 diabetes modulation. We hypothesized that type 1 diabetes in humans could also be linked to a specific gut microbiota. Our aim was to quantify and evaluate the difference in the composition of gut microbiota between children with type 1 diabe…	2013		BMC Medicine	11	1			10.1186/1741-7015-11-46		#2008	Murri 2013
Gut Microbiota in T1DM-Onset Pediatric Patients: Machine-Learning Algorithms to Classify Microorganisms as Disease Linked	Biassoni, R.; Di Marco, E.; Squillario, M.; Barla, A.; Piccolo, G.; Ugolotti, E.; Gatti, C.; Minuto, N.; Patti, G.; Maghnie, M.; d'Annunzio, G.	AIMS: The purpose of this work is to find the gut microbial fingerprinting of pediatric patients with type 1 diabetes. METHODS: The microbiome of 31 children with type 1 diabetes at onset and of 25 healthy children was determined using multiple polymorphic regions of the 16S ribosomal RNA. We performed machine-learning analyses and metagenome functional analysis to identify significant taxa and t…	2020	Sep 1	J Clin Endocrinol Metab	105	9		32692360	10.1210/clinem/dgaa407		#279	Biassoni 2020	Rachel Gallant (2022-03-04 11:15:01)(Select): Diversity data was significant but not shown. They do show some taxa data. ; Rachel Gallant (2022-02-23 11:52:30)(Select): Couldn't download PDF, but can read it on the journal website;
Gut microbiota of one-and-a-half-year-old food-allergic and healthy children	Hara, M.; Suzuki, H.; Hayashi, D.; Morii, W.; Nakamura, T.; Kiyoki, K.; Hara, H.; Ishii, R.; Noguchi, E.; Takada, H.	BACKGROUND: Intestinal bacteria may play a role in the development of food allergies. This study aimed to analyze and compare the gut microbiota of food-allergic children with that of healthy children of the same age. METHODS: Stool samples were collected from one-and-a-half-year-old food-allergic (FA group, n = 29) and healthy controls (HC group, n = 19). A questionnaire was provided to examine …	2024	Apr 9	Allergol Int				38600019	10.1016/j.alit.2024.03.004		#76	Hara 2024
Gut microbiota profile in children affected by atopic dermatitis and evaluation of intestinal persistence of a probiotic mixture	Reddel, S.; Del Chierico, F.; Quagliariello, A.; Giancristoforo, S.; Vernocchi, P.; Russo, A.; Fiocchi, A.; Rossi, P.; Putignani, L.; El Hachem, M.	Atopic dermatitis (AD) has been hypothesised to be associated with gut microbiota (GM) composition. We performed a comparative study of the GM profile of 19 AD children and 18 healthy individuals aimed at identifying bacterial biomarkers associated with the disease. The effect of probiotic intake (Bifidobacterium breve plus Lactobacillus salivarius) on the modulation of GM and the probiotic persi…	2019	Mar 21	Sci Rep	9	1	4996	30899033	10.1038/s41598-019-41149-6		#2382	Reddel 2019
Host-microbial interactions between PTGR2 and Bifidobacterium in the early life gut of atopic dermatitis children	Kim, J. H.; Lee, S. H.; Kang, M. J.; Hwang, S. G.; Park, Y. M.; Kim, B. S.; Lee, S. Y.; Kim, S. A.; Park, M. J.; Song, K. B.; Choi, E. J.; Jung, S.; Hong, S. J.	BACKGROUND: Gut microbiota dysbiosis is linked to the development and responses of the immune system and can play an important role in the onset of allergic diseases including atopic dermatitis (AD). This study investigated the association between host genetics and the gut microbiota in AD. METHODS: A global gene expression profiling of the gut epithelial colonocytes, genetic variations analysis,…	2022	Feb	Pediatr Allergy Immunol	33	2	e13724	34936126	10.1111/pai.13724		#900	Kim 2022	Rachel Gallant (2024-06-15 01:28:09)(Select): They have microbioal composition between cases and controls matched by risk locus for AD. I think we can use that. ; Rachel Gallant (2024-05-02 06:18:08)(Screen): If the compare gut microbiome as a whole (not just the interaction between CNP and bifido), could use that data. Need to read more. ;
Host-microbiome intestinal interactions during early life: considerations for atopy and asthma development	Pettersen, V. K.; Arrieta, M. C.	PURPOSE OF REVIEW: The body's largest microbial community, the gut microbiome, is in contact with mucosal surfaces populated with epithelial, immune, endocrine and nerve cells, all of which sense and respond to microbial signals. These mutual interactions have led to a functional coevolution between the microbes and human physiology. Examples of coadaptation are anaerobes Bifidobacteria and Bacte…	2020	Apr	Curr Opin Allergy Clin Immunol	20	2	138-148	32004178	10.1097/aci.0000000000000629		#2269	Pettersen 2020	Rachel Gallant (2022-01-14 15:37:00)(Screen): Review. Including to ensure we have all the studies discussed. ;
Imbalance of bacteriome profiles within the Finnish Diabetes Prediction and Prevention study: Parallel use of 16S profiling and virome sequencing in stool samples from children with islet autoimmunity and matched controls	Cinek, O.; Kramna, L.; Lin, J.; Oikarinen, S.; Kolarova, K.; Ilonen, J.; Simell, O.; Veijola, R.; Autio, R.; Hyöty, H.	BACKGROUND: We set out to explore associations between the stool bacteriome profiles and early-onset islet autoimmunity, taking into account the interactions with the virus component of the microbiome. METHODS: Serial stool samples were longitudinally collected from 18 infants and toddlers with early-onset islet autoimmunity (median age 17.4 months) followed by type 1 diabetes, and 18 tightly mat…	2017	Nov	Pediatr Diabetes	18	7	588-598	27860030	10.1111/pedi.12468		#558	Cinek 2017
Imbalance of Gut Streptococcus, Clostridium, and Akkermansia Determines the Natural Course of Atopic Dermatitis in Infant	Park, Y. M.; Lee, S. Y.; Kang, M. J.; Kim, B. S.; Lee, M. J.; Jung, S. S.; Yoon, J. S.; Cho, H. J.; Lee, E.; Yang, S. I.; Seo, J. H.; Kim, H. B.; Suh, D. I.; Shin, Y. H.; Kim, K. W.; Ahn, K.; Hong, S. J.	PURPOSE: The roles of gut microbiota on the natural course of atopic dermatitis (AD) are not yet fully understood. We investigated whether the composition and function of gut microbiota and short-chain fatty acids (SCFAs) at 6 months of age could affect the natural course of AD up to 24 months in early childhood. METHODS: Fecal samples from 132 infants were analyzed using pyrosequencing, includin…	2020	Mar	Allergy Asthma Immunol Res	12	2	322-337	32009325	10.4168/aair.2020.12.2.322		#2212	Park 2020
Impact of Geographical Location on the Gut Microbiota Profile in Egyptian Children with Type 1 Diabetes Mellitus: A Pilot Study	Elsherbiny, N. M.; Ramadan, M.; Abu Faddan, N. H.; Hassan, E. A.; Ali, M. E.; Abd El-Rehim, A. S. E.; Abbas, W. A.; Abozaid, M. A. A.; Hassanin, E.; Mohamed, G. A.; Hetta, H. F.; Salah, M.	PURPOSE: To investigate the compositional and functional characteristics of T1DM-associated gut microbiota in two Egyptian cities and to study the geographical locality effects. PATIENTS AND METHODS: This case-control study included 32 children with controlled T1DM and 16 controls, selected from two different regions of Egypt. The gut microbiota of both diabetic and control children was analyzed …	2022		Int J Gen Med	15		6173-6187	35864993	10.2147/ijgm.S361169		#714	Elsherbiny 2022	Rachel Gallant (2024-07-12 07:50:46)(Select): I think we can use this, just have to use both geographic cohorts;
Infant gut bacterial community composition and food-related manifestation of atopy in early childhood	Joseph, C. L.; Sitarik, A. R.; Kim, H.; Huffnagle, G.; Fujimura, K.; Yong, G. J. M.; Levin, A. M.; Zoratti, E.; Lynch, S.; Ownby, D. R.; Lukacs, N. W.; Davidson, B.; Barone, C.; Cole Johnson, C.	BACKGROUND: Immunoglobulin E-mediated food allergy (IgE-FA) has emerged as a global public health concern. Immune dysregulation is an underlying mechanism for IgE-FA, caused by "dysbiosis" of the early intestinal microbiota. We investigated the association between infant gut bacterial composition and food-related atopy at age 3-5 years using a well-characterized birth cohort. METHODS: The study d…	2022	Jan	Pediatr Allergy Immunol	33	1	e13704	34811824	10.1111/pai.13704		#899	Joseph 2022
Infant gut microbiome composition correlated with type 1 diabetes acquisition in the general population: the ABIS study	Bélteky, M.; Milletich, P. L.; Ahrens, A. P.; Triplett, E. W.; Ludvigsson, J.	AIMS/HYPOTHESIS: While autoantibodies are traditional markers for type 1 diabetes development, we identified gut microbial biomarkers in 1-year-old infants associated with future type 1 diabetes up to 20 years before diagnosis. METHODS: Infants enrolled in the longitudinal general population cohort All Babies In Southeast Sweden (ABIS) provided a stool sample at a mean age of 12.5 months. Samples…	2023	Jun	Diabetologia	66	6	1116-1128	36964264	10.1007/s00125-023-05895-7		#598	Bélteky 2023
Infant gut microbiota and food sensitization: associations in the first year of life	Azad, M. B.; Konya, T.; Guttman, D. S.; Field, C. J.; Sears, M. R.; HayGlass, K. T.; Mandhane, P. J.; Turvey, S. E.; Subbarao, P.; Becker, A. B.; Scott, J. A.; Kozyrskyj, A. L.	BACKGROUND: The gut microbiota is established during infancy and plays a fundamental role in shaping host immunity. Colonization patterns may influence the development of atopic disease, but existing evidence is limited and conflicting. OBJECTIVE: To explore associations of infant gut microbiota and food sensitization. METHODS: Food sensitization at 1 year was determined by skin prick testing in …	2015	Mar	Clin Exp Allergy	45	3	632-43	25599982	10.1111/cea.12487		#177	Azad 2015	Rachel Gallant (2022-01-12 14:36:18)(Screen): will work if we include food allergy;
Integrated gut metabolome and microbiome fingerprinting reveals that dysbiosis precedes allergic inflammation in IgE-mediated pediatric cow&apos;s milk allergy	De Paepe, E.; Plekhova, V.; Vangeenderhuysen, P.; Baeck, N.; Bullens, D.; Claeys, T.; De Graeve, M.; Kamoen, K.; Notebaert, A.; Van de Wiele, T.; Van Den Broeck, W.; Vanlede, K.; Van Winckel, M.; Vereecke, L.; Elliott, C.; Cox, E.; Vanhaecke, L.		2024	Apr	Allergy	79	4	949-963	WOS:001138215100001	10.1111/all.16005		#570	DePaepe 2024
Interactions Between IL-17 Variants and Streptococcus in the Gut Contribute to the Development of Atopic Dermatitis in Infancy	Kang, M. J.; Lee, S. Y.; Park, Y. M.; Kim, B. S.; Lee, M. J.; Kim, J. H.; Jeong, S.; Lee, S. H.; Park, M. J.; Rhee, E. S.; Jung, S.; Yoon, J.; Cho, H. J.; Lee, E.; Yang, S. I.; Suh, D. I.; Kim, K. W.; Sheen, Y. H.; Ahn, K.; Hong, S. J.	PURPOSE: Interleukin (IL)-17 variants and perturbations in the gut microbiota may influence the development of atopic dermatitis (AD). However, unifying principles for variants of host and microbe interaction remains unclear. We sought to investigate whether IL-17 variants and gut microbiota affect the development of AD in infancy. METHODS: Composition of the gut microbiota was analyzed in fecal …	2021	May	Allergy Asthma Immunol Res	13	3	404-419	33733636	10.4168/aair.2021.13.3.404		#1390	Kang 2021
Intestinal Dysbiosis Featuring Abundance of Ruminococcus gnavus Associates With Allergic Diseases in Infants	Chua, H. H.; Chou, H. C.; Tung, Y. L.; Chiang, B. L.; Liao, C. C.; Liu, H. H.; Ni, Y. H.	BACKGROUND & AIMS: Dysbiosis of the intestinal microbiota has been associated with development of allergies in infants. However, it is not clear what microbes might contribute to this process. We investigated what microbe(s) might be involved in analyses of infant twins and mice. METHODS: We studied fecal specimens prospectively in a twin cohort (n = 30) and age-matched singletons (n = 14) born a…	2018	Jan	Gastroenterology	154	1	154-167	28912020	10.1053/j.gastro.2017.09.006		#545	Chua 2018
Intestinal Microbes-based Analysis of Immune Mechanism of Childhood Asthma	Mo, M.; Wang, J.; Gu, H.; Zhou, J.; Zheng, C.; Zheng, Q.; Chen, H.	This work was developed to explore the relationship between intestinal microflora composition and immune function changes in children with asthma and to provide theoretical references for clinical diagnosis and treatment. Forty-eight children with asthma who received standardized treatment in the outpatient department of pediatric respiratory asthma in Children's Hospital were selected as the res…	2022	Feb 28	Cell Mol Biol (Noisy-le-grand)	68	2	70-80	35869726	10.14715/cmb/2022.68.2.11		#277	Mo 2022	Rachel Gallant (2024-06-15 05:41:51)(Select): I think we can use this if we compare the poorly controlled asthmatics to the healthy controls ;
Intestinal microbiota in infants at high risk for allergy: Effects of prebiotics and role in eczema development	Wopereis, H.; Sim, K.; Shaw, A.; Warner, J. O.; Knol, J.; Kroll, J. S.	BACKGROUND: Development of the gut microbiota in infancy is important in maturation of the immune system. Deviations in colonization patterns have been associated with allergic manifestations such as eczema, but exact microbiome dysfunctions underlying allergies remain unclear. We studied the gut microbiota of 138 infants at increased risk of allergy, participating in a clinical trial investigati…	2018	Apr	J Allergy Clin Immunol	141	4	1334-1342.e5	28866384	10.1016/j.jaci.2017.05.054		#3207	Wopereis 2018
Intestinal microflora at 4 months of age and the development of allergy	Nambu, M.; Shintaku, N.; Ohta, S.	Background: Because microflora has been reported to have an important effect on the development of allergic disorders, we measured intestinal microflora levels in 4-month-old infants and studied the development of allergic disorders. Methods: Blood samples from 18 4-month-old infants and 15 1-year-old infants were examined for total serum IgE and specific IgE antibodies. Stool samples from 18 4-m…	2004		Allergology International	53	2	121-126		10.1111/j.1440-1592.2004.00315.x		#2027	Nambu 2004	Rachel Gallant (2022-03-09 06:32:56)(Select): Only reports findings for bifidobacterium and egg white allergy. Might not be that useful. ;
Low diversity of the gut microbiota in infants with atopic eczema	Abrahamsson, T. R.; Jakobsson, H. E.; Andersson, A. F.; Björkstén, B.; Engstrand, L.; Jenmalm, M. C.	BACKGROUND: It is debated whether a low total diversity of the gut microbiota in early childhood is more important than an altered prevalence of particular bacterial species for the increasing incidence of allergic disease. The advent of powerful, cultivation-free molecular methods makes it possible to characterize the total microbiome down to the genus level in large cohorts. OBJECTIVE: We sough…	2012	Feb	J Allergy Clin Immunol	129	2	434-40, 440.e1-2	22153774	10.1016/j.jaci.2011.10.025		#36	Abrahamsson 2012
Low gut microbiota diversity in early infancy precedes asthma at school age	Abrahamsson, T. R.; Jakobsson, H. E.; Andersson, A. F.; Björkstén, B.; Engstrand, L.; Jenmalm, M. C.	BACKGROUND: Low total diversity of the gut microbiota during the first year of life is associated with allergic diseases in infancy, but little is known how early microbial diversity is related to allergic disease later in school age. OBJECTIVE: To assess microbial diversity and characterize the dominant bacteria in stool during the first year of life in relation to the prevalence of different al…	2014	Jun	Clin Exp Allergy	44	6	842-50	24330256	10.1111/cea.12253		#38	Abrahamsson 2014
Microarray analysis reveals marked intestinal microbiota aberrancy in infants having eczema compared to healthy children in at-risk for atopic disease	Nylund, L.; Satokari, R.; Nikkilä, J.; Rajilic-Stojanovic, M.; Kalliomäki, M.; Isolauri, E.; Salminen, S.; De Vos, W. M.	Background: Deviations in composition and diversity of intestinal microbiota in infancy have been associated with both the development and recurrence of atopic eczema. Thus, we decided to use a deep and global microarray-based method to characterize the diversity and temporal changes of the intestinal microbiota in infancy and to define specific bacterial signatures associated with eczema. Faecal…	2013		BMC Microbiology	13	1			10.1186/1471-2180-13-12		#2116	Nylund 2013
Microbial taxonomic and functional shifts in adolescents with type 1 diabetes are associated with clinical and dietary factors	Mokhtari, P.; Jambal, P.; Metos, J. M.; Shankar, K.; Anandh Babu, P. V.	BACKGROUND: Evidence indicates a link between the pathogenesis of type 1 diabetes (T1D) and the gut microbiome. However, the regulation of microbial metabolic pathways and the associations of bacterial species with dietary factors in T1D are largely unknown. We investigated whether microbial metagenomic signatures in adolescents with T1D are associated with clinical/dietary factors. METHODS: Adol…	2023	Jul	EBioMedicine	93		104641	37290262	10.1016/j.ebiom.2023.104641		#750	Mokhtari 2023	Rachel Gallant (2024-07-12 05:36:02)(Select): No at diagnosis of T1DM; Rachel Gallant (2024-05-08 03:57:11)(Screen): I don't think this will work because of the metagenomic sequencing, but would like to see what kind of data they generated to see if we can use part of the data;
Microbiota and Potential Asthma Markers: A Case Control Study in a Sample of Egyptian Children	Abdelhamid, E. R.; El Refay, A. S.; ElKhatib, A. A.; Armaneous, A. F.; Sherif, L. S.; Hussien, S. M.; Hashish, A.; Mehanna, N.	It is well known that allergy development is linked to alteration in microbiome and cytokines levels. colonization of children gut by wide array of microbes and bacteria is associated with mucosal and systemic immune responses as well as allergy development. Investigating the role of gut microbiota and serum cytokines clarifies the pathophysiology of the disease and enhance development of managem…	2022		Biomedical and Pharmacology Journal	15	4	2229-2236	2022385604	https://dx.doi.org/10.13005/bpj/2560		#673	Abdelhamid 2022	Rachel Gallant (2024-07-12 07:02:58)(Select): Can use it for lactobacillus in the microbial composition analysis ; Samiha Reza (2024-07-08 22:13:50)(Select): only looked at Bifidobacterium and Lactobacillus species;
Microbiota of the first-pass meconium and subsequent atopic and allergic disorders in children	Kielenniva, K.; Ainonen, S.; Vanni, P.; Paalanne, N.; Renko, M.; Salo, J.; Tejesvi, M. V.; Pokka, T.; Pirttila, A.; Tapiainen, T.	Background: Some cohort studies have suggested that gut microbiota composition is associated with allergic diseases in children. The microbiota of the first-pass meconium, which forms before birth, represents the first gut microbiota that is easily available for research and little is known about any relationship with allergic disease development. Objective(s): We investigated whether the bacteri…	2022		Clinical and Experimental Allergy	52	5	684-696	2015201133	https://dx.doi.org/10.1111/cea.14117		#521	Kielenniva 2022	Rachel Gallant (2024-06-15 05:26:07)(Select): Looks at meconium. Questionnaire data used to diagnose eczema (asked if diagnosed by a physician). ;
Mode and place of delivery, gastrointestinal microbiota, and their influence on asthma and atopy	Van Nimwegen, F. A.; Penders, J.; Stobberingh, E. E.; Postma, D. S.; Koppelman, G. H.; Kerkhof, M.; Reijmerink, N. E.; Dompeling, E.; Van Den Brandt, P. A.; Ferreira, I.; Mommers, M.; Thijs, C.	Background: Both gastrointestinal microbiota composition and cesarean section have been linked to atopic manifestations. However, results are inconsistent, and the hypothesized intermediate role of the microbiota in the association between birth mode and atopic manifestations has not been studied yet. Objectives: We sought to investigate the relationship between microbiota composition, mode and p…	2011		Journal of Allergy and Clinical Immunology	128	5	948-955.e3		10.1016/j.jaci.2011.07.027		#3011	VanNimwegen 2011
Multiscale study of the oral and gut environments in children with high- and low-threshold peanut allergy	Zhang, L.; Chun, Y.; Ho, H. E.; Arditi, Z.; Lo, T.; Sajja, S.; Rose, R.; Jones, D.; Wang, J.; Sicherer, S.; Bunyavanich, S.	BACKGROUND: The oral and gut microbiomes have each been associated with food allergy status. Within food allergy, they may also influence reaction thresholds. OBJECTIVE: Our aim was to identify oral and gut microbiota associated with reaction thresholds in peanut allergy. METHODS: A total of 59 children aged 4 to 14 years with suspected peanut allergy underwent double-blind, placebo-controlled fo…	2022	Sep	J Allergy Clin Immunol	150	3	714-720.e712	35550149	10.1016/j.jaci.2022.04.026		#533	Zhang 2022
Pediatric Acute Lymphoblastic Leukemia Patients Exhibit Distinctive Alterations in the Gut Microbiota	Liu, X.; Zou, Y.; Ruan, M.; Chang, L.; Chen, X.; Wang, S.; Yang, W.; Zhang, L.; Guo, Y.; Chen, Y.; Zhang, Y.; He, H.; Gan, Y.; Wang, K.; Zhu, X.	Previous studies have shown that gut microbiota can affect human immune system in many ways. Our aim was to investigate quantitative differences in fecal bacterial compositions of childhood acute lymphoblastic leukemia (ALL) patients compared to those of healthy children, so as to identify individual bacterial species that are related to the etiology of ALL. We recruited 81 subjects, including 58…	2020		Front Cell Infect Microbiol	10		558799	33178621	10.3389/fcimb.2020.558799		#1733	Liu 2020
Persistent Gut Microbial Dysbiosis in Children with Acute Lymphoblastic Leukemia (ALL) During Chemotherapy	Rajagopala, S. V.; Singh, H.; Yu, Y.; Zabokrtsky, K. B.; Torralba, M. G.; Moncera, K. J.; Frank, B.; Pieper, R.; Sender, L.; Nelson, K. E.	Prophylactic or therapeutic antibiotic use along with chemotherapy treatment potentially has a long-standing adverse effect on the resident gut microbiota. We have established a case-control cohort of 32 pediatric and adolescent acute lymphoblastic leukemia (ALL) patients and 25 healthy siblings (sibling controls) to assess the effect of chemotherapy as well as antibiotic prophylaxis on the gut m…	2020	May	Microb Ecol	79	4	1034-1043	31754744	10.1007/s00248-019-01448-x		#2352	Rajagopala 2020	Samiha Reza (2022-03-18 07:12:38)(Select): Includes Diagnosis/pre-treatment data;
Perturbations of gut microbiome genes in infants with atopic dermatitis according to feeding type	Lee, M. J.; Kang, M. J.; Lee, S. Y.; Lee, E.; Kim, K.; Won, S.; Suh, D. I.; Kim, K. W.; Sheen, Y. H.; Ahn, K.; Kim, B. S.; Hong, S. J.	BACKGROUND: Perturbations of the infant gut microbiota can shape development of the immune system and link to the risk of allergic diseases. OBJECTIVE: We sought to understand the role of the gut microbiome in patients with atopic dermatitis (AD). The metagenome of the infant gut microbiome was analyzed according to feeding types. METHODS: Composition of the gut microbiota was analyzed in fecal s…	2018	Apr	J Allergy Clin Immunol	141	4	1310-1319	29339259	10.1016/j.jaci.2017.11.045		#1643	Lee 2018	Rachel Gallant (2022-03-09 06:44:50)(Select): Comparison of atopic vs healthy is in the supplement. ;
Phenotype-specific signatures of systems-level gut microbiome associated with childhood airway allergies	Chiu, C. Y.; Chang, K. C.; Chang, L. C.; Wang, C. J.; Chung, W. H.; Hsieh, W. P.; Su, S. C.		2023	Jan	Pediatric Allergy and Immunology	34	1		WOS:000963228700001	10.1111/pai.13905		#34	Chiu 2023
Ratio of Klebsiella/Bifidobacterium in early life correlates with later development of paediatric allergy	Low, J. S. Y.; Soh, S. E.; Lee, Y. K.; Kwek, K. Y. C.; Holbrook, J. D.; Van der Beek, E. M.; Shek, L. P.; Goh, A. E. N.; Teoh, O. H.; Godfrey, K. M.; Chong, Y. S.; Knol, J.; Lay, C.	Several studies have reported that intestinal microbial colonisation patterns differ between non-allergic and allergic infants. However, the microbial signature underlying the pathogenesis of allergies remains unclear. We aim to gain insight into the development of the intestinal microbiota of healthy infants and infants who develop allergy in early life, and identify potential microbiota biomark…	2017	Oct 13	Benef Microbes	8	5	681-695	29022383	10.3920/bm2017.0020		#1761	Low 2017
Reduced diversity in the early fecal microbiota of infants with atopic eczema	Wang, M.; Karlsson, C.; Olsson, C.; Adlerberth, I.; Wold, A. E.; Strachan, D. P.; Martricardi, P. M.; Aberg, N.; Perkin, M. R.; Tripodi, S.; Coates, A. R.; Hesselmar, B.; Saalman, R.; Molin, G.; Ahrne, S.		2008	JAN	Journal of Allergy and Clinical Immunology	121	1	129-134	WOS:000252372000019	10.1016/j.jaci.2007.09.011		#3125	Wang 2008
Reduced diversity of the intestinal microbiota during infancy is associated with increased risk of allergic disease at school age	Bisgaard, H.; Li, N.; Bonnelykke, K.; Chawes, B. L. K.; Skov, T.; Paludan-Muller, G.; Stokholm, J.; Smith, B.; Krogfelt, K. A.		2011	SEP	Journal of Allergy and Clinical Immunology	128	3	646-U318	WOS:000294283400025	10.1016/j.jaci.2011.04.060		#287	Bisgaard 2011
Reduced gut microbial diversity in early life is associated with later development of eczema but not atopy in high-risk infants	Ismail, I. H.; Oppedisano, F.; Joseph, S. J.; Boyle, R. J.; Licciardi, P. V.; Robins-Browne, R. M.; Tang, M. L. K.		2012	NOV	Pediatric Allergy and Immunology	23	7	674-681	WOS:000310552000012	10.1111/j.1399-3038.2012.01328.x		#1272	Ismail 2012	Rachel Gallant (2022-03-05 10:39:15)(Select): Looks at T-RFLP peaks;
Relationship between maternal-infant gut microbiota and infant food allergy	Wang, S.; Zhang, R.; Li, X.; Gao, Y.; Dai, N.; Wei, Y.; Liu, L.; Xing, Y.; Li, Z.	The gut microbiota plays a crucial role in food allergies. We sought to identify characteristics of the maternal gut microbiota in the third trimester and the infant gut microbiota in early life and the association of these microbiotas with infant food allergy. A total of 68 healthy pregnant women and their full-term newborns were selected from a cohort of 202 mother-infant pairs; among them, 24 …	2022		Front Microbiol	13		933152	36419421	10.3389/fmicb.2022.933152		#792	Wang 2022
Risk factors for type 1 diabetes, including environmental, behavioural and gut microbial factors: a case-control study	Traversi, D.; Rabbone, I.; Scaioli, G.; Vallini, C.; Carletto, G.; Racca, I.; Ala, U.; Durazzo, M.; Collo, A.; Ferro, A.; Carrera, D.; Savastio, S.; Cadario, F.; Siliquini, R.; Cerutti, F.	Type 1 diabetes (T1D) is a common autoimmune disease that is characterized by insufficient insulin production. The onset of T1D is the result of gene-environment interactions. Sociodemographic and behavioural factors may contribute to T1D, and the gut microbiota is proposed to be a driving factor of T1D. An integrated preventive strategy for T1D is not available at present. This case-control stud…	2020	Oct 16	Sci Rep	10	1	17566	33067559	10.1038/s41598-020-74678-6		#2926	Traversi 2020
Rural environment reduces allergic inflammation by modulating the gut microbiota	Yang, Z. W.; Chen, Z.; Lin, X. L.; Yao, S. Y.; Xian, M.; Ning, X. P.; Fu, W. Y.; Jiang, M.; Li, N. J.; Xiao, X. J.; Feng, M. L.; Lian, Z. X.; Yang, W. Q.; Ren, X.; Zheng, Z. Y.; Zhao, J. F.; Wei, N. L.; Lu, W. J.; Roponen, M.; Schaub, B.; Wong, G. W. K.; Su, Z.; Wang, C.; Li, J.		2022	Dec	Gut Microbes	14	1		WOS:000863808300001	10.1080/19490976.2022.2125733		#201	Yang 2022	Rachel Gallant (2024-07-12 06:32:07)(Select): Bacterial composition only compare rural and urban. Diversity is stratified by rural and urban - could maybe use?; Samiha Reza (2024-07-06 18:38:05)(Select): Figure 2a bacterial composition;
Severity of atopic disease inversely correlates with intestinal microbiota diversity and butyrate-producing bacteria	Nylund, L.; Nermes, M.; Isolauri, E.; Salminen, S.; De Vos, W. M.; Satokari, R.	The reports on atopic diseases and microbiota in early childhood remain contradictory, and both decreased and increased microbiota diversity have been associated with atopic eczema. In this study, the intestinal microbiota signatures associated with the severity of eczema in 6-month-old infants were characterized. Further, the changes in intestinal microbiota composition related to the improvemen…	2015		Allergy: European Journal of Allergy and Clinical Immunology	70	2	241-244		10.1111/all.12549		#2115	Nylund 2015
Shifts in Lachnospira and Clostridium sp. in the 3-month stool microbiome are associated with preschool age asthma	Stiemsma, L. T.; Arrieta, M. C.; Dimitriu, P. A.; Cheng, J.; Thorson, L.; Lefebvre, D. L.; Azad, M. B.; Subbarao, P.; Mandhane, P.; Becker, A.; Sears, M. R.; Kollmann, T. R.; Mohn, W. W.; Finlay, B. B.; Turvey, S. E.	Asthma is a chronic disease of the airways affecting one in ten children in Westernized countries. Recently, our group showed that specific bacterial genera in early life are associated with atopy and wheezing in 1-year-old children. However, little is known about the link between the early life gut microbiome and the diagnosis of asthma in preschool age children. To determine the role of the gut…	2016	Dec 1	Clin Sci (Lond)	130	23	2199-2207	27634868	10.1042/cs20160349		#2759	Stiemsma 2016
Temporal and long-term gut microbiota variation in allergic disease: A prospective study from infancy to school age	Simonyté Sjödin, K.; Hammarström, M. L.; Rydén, P.; Sjödin, A.; Hernell, O.; Engstrand, L.; West, C. E.	BACKGROUND: Compositional changes in the early-life gut microbiota have been implicated in IgE-associated allergic diseases, but there is lack of longitudinal studies. We examined gut microbiota development from infancy to school age in relation to onset of IgE-associated allergic diseases. At 8 years of age, we also examined the relationship between gut microbiota and T-cell regulation, estimate…	2019	Jan	Allergy	74	1	176-185	29786876	10.1111/all.13485		#2661	SimonytéSjödin 2019
Temporal changes in gut microbiota profile in children with acute lymphoblastic leukemia prior to commencement-, during-, and post-cessation of chemotherapy	Chua, L. L.; Rajasuriar, R.; Lim, Y. A. L.; Woo, Y. L.; Loke, P.; Ariffin, H.	BACKGROUND: Alteration in gut microbiota has been recently linked with childhood leukemia and the use of chemotherapy. Whether the perturbed microbiota community is restored after disease remission and cessation of cancer treatment has not been evaluated. This study examines the chronological changes of gut microbiota in children with acute lymphoblastic leukemia (ALL) prior to the start-, during…	2020	Feb 24	BMC Cancer	20	1	151	32093640	10.1186/s12885-020-6654-5		#547	Chua 2020
The abundance of Ruminococcus bromii is associated with faecal butyrate levels and atopic dermatitis in infancy	Sasaki, M.; Schwab, C.; Ramirez Garcia, A.; Li, Q.; Ferstl, R.; Bersuch, E.; Akdis, C. A.; Lauener, R.; Frei, R.; Roduit, C.	BACKGROUND: Impaired microbial development and decreased levels of short chain fatty acids, particularly butyrate, is suggested to have a role in the development of atopic dermatitis (AD). METHODS: Faecal microbiota composition, abundance of selected bacterial groups and fermentation metabolites were compared at 90, 180 and 360 days of life between 27 children who developed AD by age one (AD grou…	2022	Aug 2	Allergy	77	12	3629-3640	35917214	10.1111/all.15440		#705	Sasaki 2022
The associations of maternal and children's gut microbiota with the development of atopic dermatitis for children aged 2 years	Fan, X.; Zang, T.; Dai, J.; Wu, N.; Hope, C.; Bai, J.; Liu, Y.	BACKGROUND: It is critical to investigate the underlying pathophysiological mechanisms in the development of atopic dermatitis. The microbiota hypothesis suggested that the development of allergic diseases may be attributed to the gut microbiota of mother-offspring pairs. The purpose of this study was to investigate the relationship among maternal-offspring gut microbiota and the subsequent devel…	2022		Front Immunol	13		1038876	36466879	10.3389/fimmu.2022.1038876		#806	Fan 2022
The bacteriome at the onset of type 1 diabetes: A study from four geographically distant African and Asian countries	Cinek, O.; Kramna, L.; Mazankova, K.; Odeh, R.; Alassaf, A.; Ibekwe, M. U.; Ahmadov, G.; Elmahi, B. M. E.; Mekki, H.; Lebl, J.; Abdullah, M. A.	OBJECTIVES: Gut bacteriome profiling studies in type 1 diabetes (T1D) to date are mostly limited to populations of Europe, with two studies from China and one study each from Mexico and the USA. We therefore sought to characterize the stool bacteriome in children after onset of T1D along with age- and place-matched control subjects from four geographically distant African and Asian countries. MET…	2018	Oct	Diabetes Res Clin Pract	144		51-62	30121305	10.1016/j.diabres.2018.08.010		#559	Cinek 2018	Rachel Gallant (2022-03-03 08:16:16)(Select): The include comparison of T1DM from all countries vs controls from all countries, so can probably use it. ;
The breast milk and childhood gastrointestinal microbiotas and disease outcomes: a longitudinal study	Lif Holgerson, P.; Esberg, A.; West, C. E.; Johansson, I.	BACKGROUND: We aimed to characterize breast milk microbiota and define associations with saliva and fecal microbiota and selected diseases in preschool children. METHODS: In a longitudinal cohort study, the microbiotas from breast milk, mouth, and fecal samples were characterized by 16S rRNA gene sequencing. Questionnaires and medical records provided information on demographics, medical, and den…	2023	Feb	Pediatr Res	93	3	570-578	36216869	10.1038/s41390-022-02328-w		#484	LifHolgerson 2023	Samiha Reza (2024-06-23 03:37:20)(Select): Fig 3 looks at the 3-month fecal microbiota for allergy development in the first 5 years; Rachel Gallant (2024-06-17 08:09:01)(Select): They say kids were evaluated for allergies, but no mention of allergies in results. Only AOM and caries;
The dynamics of the human infant gut microbiome in development and in progression toward type 1 diabetes	Kostic, A. D.; Gevers, D.; Siljander, H.; Vatanen, T.; Hyötyläinen, T.; Hämäläinen, A. M.; Peet, A.; Tillmann, V.; Pöhö, P.; Mattila, I.; Lähdesmäki, H.; Franzosa, E. A.; Vaarala, O.; de Goffau, M.; Harmsen, H.; Ilonen, J.; Virtanen, S. M.; Clish, C. B.; Orešič, M.; Huttenhower, C.; Knip, M.; Xavier, R. J.	Colonization of the fetal and infant gut microbiome results in dynamic changes in diversity, which can impact disease susceptibility. To examine the relationship between human gut microbiome dynamics throughout infancy and type 1 diabetes (T1D), we examined a cohort of 33 infants genetically predisposed to T1D. Modeling trajectories of microbial abundances through infancy revealed a subset of mic…	2015	Feb 11	Cell Host Microbe	17	2	260-73	25662751	10.1016/j.chom.2015.01.001		#1536	Kostic 2015	Samiha Reza (2022-04-11 06:23:39)(Select): four actual T1D cases;
The human gut microbiome in early-onset type 1 diabetes from the TEDDY study	Vatanen, T.; Franzosa, E. A.; Schwager, R.; Tripathi, S.; Arthur, T. D.; Vehik, K.; Lernmark, Å; Hagopian, W. A.; Rewers, M. J.; She, J. X.; Toppari, J.; Ziegler, A. G.; Akolkar, B.; Krischer, J. P.; Stewart, C. J.; Ajami, N. J.; Petrosino, J. F.; Gevers, D.; Lähdesmäki, H.; Vlamakis, H.; Huttenhower, C.; Xavier, R. J.	Type 1 diabetes (T1D) is an autoimmune disease that targets pancreatic islet beta cells and incorporates genetic and environmental factors(1), including complex genetic elements(2), patient exposures(3) and the gut microbiome(4). Viral infections(5) and broader gut dysbioses(6) have been identified as potential causes or contributing factors; however, human studies have not yet identified microbi…	2018	Oct	Nature	562	7728	589-594	30356183	10.1038/s41586-018-0620-2		#3039	Vatanen 2018	Rachel Gallant (2022-03-03 10:15:46)(Select): Only shows alpha diversity in the form of a graph over time. It doesn't show actual ORs, so may not be able to use in a meta-analysis. ;
The intestinal microflora in allergic Estonian and Swedish 2-year-old children	Björkstén, B.; Naaber, P.; Sepp, E.; Mikelsaar, M.	BACKGROUND: The prevalence of allergic diseases seems to have increased particularly over the past 35-40 years. Furthermore, allergic disease is less common among children in the formerly socialist countries of central and Eastern Europe as compared with Western Europe. It has been suggested that a reduced microbial stimulation during infancy and early childhood would result in a slower postnatal…	1999	Mar	Clin Exp Allergy	29	3	342-6	10202341	10.1046/j.1365-2222.1999.00560.x		#297	Björkstén 1999	Rachel Gallant (2022-01-08 16:25:26)(Screen): This focuses on food allergies, and the method of detecting bacterial species in stool is different than the typical 16S sequencing;
Toward defining the autoimmune microbiome for type 1 diabetes	Giongo, A.; Gano, K. A.; Crabb, D. B.; Mukherjee, N.; Novelo, L. L.; Casella, G.; Drew, J. C.; Ilonen, J.; Knip, M.; Hyöty, H.; Veijola, R.; Simell, T.; Simell, O.; Neu, J.; Wasserfall, C. H.; Schatz, D.; Atkinson, M. A.; Triplett, E. W.	Several studies have shown that gut bacteria have a role in diabetes in murine models. Specific bacteria have been correlated with the onset of diabetes in a rat model. However, it is unknown whether human intestinal microbes have a role in the development of autoimmunity that often leads to type 1 diabetes (T1D), an autoimmune disorder in which insulin-secreting pancreatic islet cells are destro…	2011		ISME Journal	5	1	82-91		10.1038/ismej.2010.92		#987	Giongo 2011	Samiha Reza (2022-04-11 05:47:52)(Select): only 8 subjects;
Unravelling the Gut Microbiota of Cow's Milk-Allergic Infants, Their Mothers, and Their Grandmothers	Mera-Berriatua, L.; Zubeldia-Varela, E.; Martin-Antoniano, I. A.; Lopez de Maturana, E.; Rojo, D.; Bazire, R.; Cabrera-Freitag, P.; Barker-Tejeda, T. C.; Ubeda, C.; Barber, C.; Francino, M. P.; Ibanez-Sandin, M. D.; Perez-Gordo, M.		2022		Journal of Investigational Allergology and Clinical Immunology	32	5	395-398	2020635814	https://dx.doi.org/10.18176/jiaci.0781		#423	Mera-Berriatua 2022	Rachel Gallant (2024-05-15 06:11:49)(Screen): Need to see the methods;

## Sheet: Excluded
Title	Authors	Abstract	Published Year	Published Month	Journal	Volume	Issue	Pages	Accession Number	DOI	Ref	Covidence #	Study	Notes	Tags
'Gut health' and the microbiome in the popular press: a content analysis	Marcon, A. R.; Turvey, S.; Caulfield, T.	OBJECTIVE: Extensive research and important discoveries on the microbiome have led to a growth in media coverage. This study explores how the microbiome has been portrayed in press sources popular among American and Canadian audiences. DESIGN: Content analysis. METHODS: Using the FACTIVA Database, we compiled a finalised data set of (N=830) articles from press sources popular among American and C…	2021	Jul 29	BMJ Open	11	7	e052446	34326057	10.1136/bmjopen-2021-052446		#1832	Marcon 2021	Irrelevant
'Out of the mouth of babes' - Lessons in immunology	Adar, T.; Adar, A.		2013		Pediatric Allergy and Immunology	24	8	804-804		10.1111/pai.12135		#50	Adar 2013	Irrelevant
(20R)-Panaxadiol as a Natural Active Component with Anti-Obesity Effects on ob/ob Mice via Modulating the Gut Microbiota	Lv, Y.; Zhang, Y.; Feng, J.; Zhao, T.; Zhao, J.; Ge, Y.; Yang, X.; Han, H.; Zhang, M.; Chen, L.; Xu, M.; Guan, F.	Obesity is an important cause of diseases such as type 2 diabetes, non-alcoholic fatty liver and atherosclerosis. The use of ingredients extracted from traditional Chinese medicine for weight loss is now receiving more and more attention. Ginseng has been recorded since ancient times for the treatment of diabetes. The (20R)-Panaxadiol (PD) belongs to the ginseng diol type compounds, which are mod…	2022		Molecules (Basel, Switzerland)	27	8		637848632	https://dx.doi.org/10.3390/molecules27082502		#112	Lv 2022	Irrelevant
(R)Evolution in Allergic Rhinitis Add-On Therapy: From Probiotics to Postbiotics and Parabiotics	Capponi, M.; Gori, A.; De Castro, G.; Ciprandi, G.; Anania, C.; Brindisi, G.; Tosca, M.; Cinicola, B. L.; Salvatori, A.; Loffredo, L.; Spalice, A.; Zicari, A. M.	Starting from the "Hygiene Hypothesis" to the "Microflora hypothesis" we provided an overview of the symbiotic and dynamic equilibrium between microbiota and the immune system, focusing on the role of dysbiosis in atopic march, particularly on allergic rhinitis. The advent of deep sequencing technologies and metabolomics allowed us to better characterize the microbiota diversity between individua…	2022	Aug 31	J Clin Med	11	17		36079081	10.3390/jcm11175154		#26	Capponi 2022	Irrelevant
[Allergic airway response associated with the intestinal microflora disruption induced by antibiotic therapy]	Liu, C. H.; Yang, X. Q.; Liu, C. H.; He, Y.; Wang, L. J.	Over the past several decades, there has been a significant increase in allergy and asthma in the world, which correlates with alterations in microflora and widespread use of antibiotics. The authors have developed a mouse model of antibiotics-induced microbiota disruption. In that model, mice were challenged by intranasal exposure to Aspergillus fumigatus allergens to explore the relation of all…	2007		Zhonghua er ke za zhi. Chinese journal of pediatrics	45	6	450-454				#1727	Liu 2007	Irrelevant
[Clinical applications of the use of probiotics in pediatrics]	Álvarez-Calatayud, G.; Pérez-Moreno, J.; Tolín, M.; Sánchez, C.	INTRODUCTION: The use of probiotics supposes a novel advance in the field of Pediatrics since they can be useful in the prevention and treatment of many gastrointestinal pathologies, constituting one more element in our therapeutic arsenal. OBJECTIVE: This article presents an updated review of the scientific literature on the use of probiotics in paediatrics, mainly in gastrointestinal problems w…	2013	May-Jun	Nutr Hosp	28	3	564-74	23848073	10.3305/nh.2013.28.3.6603		#120	Álvarez-Calatayud 2013	Irrelevant
[Detection of IgE antibody to Pityrosporum orbiculare in patients with atopic dermatitis]	Ito, K.; Sakamoto, T.; Kikuchi, S.; Hayashi, Y.; Ito, K.; Torii, S.; Iguchi, H.; Ueda, M.; Tanaka, A.	A lipophilic yeast, Pityrosporum orbiculare, found in normal microflora of the human skin, is considered to be a pathogenic allergen of atopic dermatitis (AD). We measured IgE antibody to P. orbiculare using a CAP RAST FEIA kit in 44 patients with AD (AD alone 17, AD+bronchial asthma (BA) 27). The incidence of positive RAST was 88.2% in the patients with AD alone and 74.1% in the patients with AD…	1995	Apr	Arerugi	44	4	481-90	7598642			#1299	Ito 1995	Irrelevant
[Effects of administration of bifidobacteria on fecal microflora and clinical symptoms in infants with atopic dermatitis]	Hattori, K.; Yamamoto, A.; Sasai, M.; Taniuchi, S.; Kojima, T.; Kobayashi, Y.; Iwamoto, H.; Namba, K.; Yaeshima, T.	Fifteen children with atopic dermatitis who had Bifidobacterium-deficient microflora were selected for this study. Eight subjects in the bifidobacteria-administered group were given oral administration of lyophilized bifidobacteria (Bifidobacterium breve M-16V strain). The changes in fecal microflora and clinical symptoms were compared with the control group. In the bifidobacteria-administered gr…	2003	Jan	Arerugi	52	1	20-30	12598719			#1140	Hattori 2003	Exclusion reason: Non-English; Rachel Gallant (2022-02-19 05:54:57)(Select): Article in Japanese;
[MODIFYING FACTORS FOR CHILDHOOD ALLERGIC DISEASE]	Ohshima, Y.		2016		Arerugi	65	6	739-44	27439575	10.15036/arerugi.65.739		#2135	Ohshima 2016	Irrelevant
[New treatments of atopic dermatitis]	Taïeb, A.; Boralevi, F.	Topical steroids are still used suboptimally, but remain the mainstay of atopic dermatitis treatment. Topical steroid phobia is rampant in many countries, a real advantage for the entry on the market of topical immunomodulators (TIMs), which inhibit both antigen specific and non-specific T cell activation in the skin, by blockade of gene transcription of proinflammatory cytokines such as IL2 and …	2005	Apr	Arch Pediatr	12	4	491-7	15808446	10.1016/j.arcped.2004.11.015		#2832	Taïeb 2005	Irrelevant
[Opportunistic bacteria and microbial flora in children with leukemia and neutropenic enterocolitis]	García-Elorriaga, G.; Corona-de Los Santos, J. C.; Méndez-Tovar, S.; del Rey-Pineda, G.; Pérez-Casillas, R. X.	OBJECTIVE: to determine the prevalence of opportunistic microorganisms and microbial flora in neutropenic enterocolitis in oncohematological pediatric patients. METHODS: a prospective and observational study was done. Patients with diagnosis of acute leukemia and neutropenia were included. Stool cultures were taken to identify microorganisms and microbial flora. A χ(2) test with Yates corrections…	2013	Jul-Aug	Rev Med Inst Mex Seguro Soc	51	4	424-7	24021072			#955	García-Elorriaga 2013	Irrelevant
[Prebiotics and probiotics in infant nutrition]	Zuppa, A. A.; Savarese, I.; Scorrano, A.; Calabrese, V.; D'Andrea, V.; Fracchiolla, A.; Cota, E.; Sindico, P.; Romagnoli, C.	Many studies have recently analyzed the modulation of the intestinal microflora showing a benefic effects reducing the number of enteritis, improving the oligoelements absorption and stimulating the immunitary system. To do so three way are available: the use of prebiotics, the use of probiotics and the symbiotic way. Prebiotics are non-digestible oligosaccharides that can stimulate selectively t…	2007	Mar-Apr	Pediatr Med Chir	29	2	69-83	17461094			#3330	Zuppa 2007	Irrelevant
[Probiotics, immunity and pediatric health]	Saavedra, J. M.	Early bacterial stimulation of gut associated immune cells is essential for the development and maturation of the infant's immune response. This "microbial experience" has been affected due to a decrease in vaginal births (which are the first source of bacterial exposure for an infant), the substitution of breast feeding, in favor of almost sterile formulas, an increase use of antibiotics, and an…	2011		Gac Med Mex	147 Suppl 1		9-21	22352124			#2487	Saavedra 2011	Irrelevant
[Trichosporon asahii sepsis associated with urinary catheter in a pediatric burn unit: 2 case reports]	Escarrá, F.; Lema, J.; Caracciolo, B.; Carnovale, S.; Alvarez, V.; Tramonti, N.; Guarracino, F.; Teresa Rosanova, M.	Trichosporon asahii is a ubiquitous fungus that has been isolated as part of human microbiota. There has been an emergence of this pathogen in recent years, causing superficial and deep seated infections. There are scarce reports of urinary tract infections in pediatric intensive care burn units caused by this agent. We describe the cases of 2 pediatric patients with prolonged hospitalization due…	2017	Oct 1	Arch Argent Pediatr	115	5	e311-e314	28895710	10.5546/aap.2017.e311		#842	Escarrá 2017	Irrelevant
<i>Akkermansia</i>, a Possible Microbial Marker for Poor Glycemic Control in Qataris Children Consuming Arabic Diet-A Pilot Study on Pediatric T1DM in Qatar	Lakshmanan, A. P.; Kohil, A.; El Assadi, F.; Al Zaidan, S.; Al Abduljabbar, S.; Bangarusamy, D. K.; Al Khalaf, F.; Petrovski, G.; Terranegra, A.		2021	Mar	Nutrients	13	3		WOS:000633931600001	10.3390/nu13030836		#98	Lakshmanan 2021	Exclusion reason: No controls;
10-year experience with umbilical cord blood IgE and microbiome therapy	Liška, J.; Siala, K.; Čuláková, B.; Holeček, V.; Sobotová, Š; Sýkora, J.; Šefrna, F.	BACKGROUND: The benefit of probiotics in newborn children in relation to allergy and general morbidity later in life appears to be controversial. Allergic diseases represent an increasingly important health problem worldwide in recent years. This is evident in all age groups. The occurrence of allergic illnesses also continues to rise exponentially, and thus the use of preventive and prognostic m…	2019	Mar 11	Ital J Pediatr	45	1	35	30857564	10.1186/s13052-019-0620-3		#1721	Liška 2019	Irrelevant
11th International Meeting of Paediatric Endocrinology	Anonymous,	The proceedings contain 339 papers. The topics discussed include: it's not 'all too hard'! together we can improve access to essential pediatric endocrine medicines for all. a roadmap to 2030; is microbiome treatment for obesity and metabolic syndrome a possibility?; genomic imprinting and its clinical relevance: lesson from Kagami-Ogata syndrome and temple syndrome; update on retinopathy - shoul…	2023		Hormone Research in Paediatrics	96	Supplement 2		640558752			#7	Anonymous 2023	Irrelevant
16S Metagenomics Reveals Dysbiosis of Nasal Core Microbiota in Children With Chronic Nasal Inflammation: Role of Adenoid Hypertrophy and Allergic Rhinitis	Marazzato, M.; Zicari, A. M.; Aleandri, M.; Conte, A. L.; Longhi, C.; Vitanza, L.; Bolognino, V.; Zagaglia, C.; De Castro, G.; Brindisi, G.; Schiavi, L.; De Vittori, V.; Reddel, S.; Quagliariello, A.; Del Chierico, F.; Putignani, L.; Duse, M.; Palamara, A. T.; Conte, M. P.	Allergic rhinitis (AR) and adenoid hypertrophy (AH) are, in children, the main cause of partial or complete upper airway obstruction and reduction in airflow. However, limited data exist about the impact of the increased resistance to airflow, on the nasal microbial composition of children with AR end AH. Allergic rhinitis (AR) as well as adenoid hypertrophy (AH), represent extremely common patho…	2020		Front Cell Infect Microbiol	10		458	32984078	10.3389/fcimb.2020.00458		#1826	Marazzato 2020	Irrelevant
25 Years of translational research in the Copenhagen Prospective Studies on Asthma in Childhood (COPSAC)	Bisgaard, H.; Chawes, B.; Stokholm, J.; Mikkelsen, M.; Schoos, A. M.; Bønnelykke, K.	The Copenhagen Prospective Studies on Asthma in Childhood (COPSAC) mother-child cohorts have provided a foundation of 25 years of research on the origins, prevention, and natural history of childhood asthma and related disorders. COPSAC's approach is characterized by clinical translational research with longitudinal deep phenotyping and exposure assessments from pregnancy, in combination with mul…	2023	Mar	J Allergy Clin Immunol	151	3	619-633	36642652	10.1016/j.jaci.2022.11.022		#500	Bisgaard 2023	Irrelevant
25th Congress of the European Hematology Association Virtual Edition		The proceedings contain 2322 papers. The topics discussed include: an intact gut microbiome protects genetically predisposed mice against leukemia; positron emission tomography guided omission of radiotherapy in early-stage unfavorable Hodgkin lymphoma: final results of the international, randomized phase III HD17 trial by the GHSG; TBI or chemotherapy based conditioning for children and adolesce…	2020		HemaSphere	4						#19		Irrelevant
28170 Neutralizing interleukin-13 increases skin microbial diversity: Results from a phase 3, randomized, double-blind, placebo-controlled trial with tralokinumab in adult patients with atopic dermatitis	Bieber, T.; Beck, L. A.; Pink, A.; Saeki, H.; Eichenfield, L.; Werfel, T.; Rosholm, A.; Røpke, M.; Paller, A.	A healthy skin barrier supports the growth of commensal bacteria, which protect the host from pathogenic bacteria and virulence factors. In atopic dermatitis (AD), recent studies have pointed to a lack of microbial diversity in lesional and nonlesional skin. Dysregulation of the skin microflora in AD is believed to be influenced by epidermal barrier disruption and Th2-driven inflammation, in whic…	2021		Journal of the American Academy of Dermatology	85	3	AB177		10.1016/j.jaad.2021.06.722		#280	Bieber 2021	Irrelevant
330 Pediatric microbiome in alopecia areata	Castelo-Soccio, L.; Catanoso, L.; Rangu, S.; Lee, J.	A cross sectional study of 41 children (11 males and 30 females) ages 4-17 years (22% 4-7 years, 27% 8-11 years, 34% 12-15, 17% 16-17 years) with alopecia areata (AA) and 41 of their sibling ages 4-17 years without AA was conducted. Fecal microbiome was analyzed from stool DNA using shotgun metagenomics. Children were excluded if antibiotics were taken in last 6 months. AA severity ranged from mi…	2020		Journal of Investigative Dermatology	140	7	S41		10.1016/j.jid.2020.03.337		#465	Castelo-Soccio 2020	Irrelevant
50 Years Ago in THE JOURNAL OF PEDIATRICS: Cortisol Secretion in Acidotic and Nonacidotic Juvenile Diabetes Mellitus	Cooper, H. C.; Maahs, D. M.		2019		Journal of Pediatrics	207		175		10.1016/j.jpeds.2018.10.023		#598	Cooper 2019	Irrelevant
5th European Paediatric Motility Meeting		The proceedings contain 53 papers. The topics discussed include: emerging therapies for GERD; eosinophilic esophagitis; gastrointestinal manifestation of cow's milk protein allergy or intolerance and gastrointestinal motility; new insights in pathophysiology and management of achalasia; belching, aerophagia, and rumination; pharyngo-esophageal motility in neurologically impaired children; extra-e…	2011		Journal of Pediatric Gastroenterology and Nutrition	53						#2		Irrelevant
5th Pediatric Allergy and Asthma Meeting, PAAM		The proceedings contain 155 papers. The topics discussed include: children with Asian-born parents living in Melbourne have more allergy in the first 6 years of life; improving safety of egg oral immunotherapy with a boiled-egg protocol; allergic rhinitis in children with asthma is under recognised and undertreated; efficacy of allergen blocker mechanical barrier gel on symptom and quality of lif…	2018		Clinical and Translational Allergy	8						#18		Irrelevant
8th Annual Symposium on Self-Monitoring of Blood Glucose (SMBG): April 16-18, 2015, Republic of Malta	Parkin, C. G.; Homberg, A.; Hinzmann, R.	International experts in the fields of diabetes, diabetes technology, endocrinology, mobile health, sport science, and regulatory issues gathered for the 8th Annual Symposium on Self-Monitoring of Blood Glucose (SMBG) with a focus on personalized diabetes management. The aim of this meeting was to facilitate new collaborations and research projects to improve the lives of people with diabetes. Th…	2015		Diabetes Technology and Therapeutics	17	11	832-850		10.1089/dia.2015.0325		#2214	Parkin 2015	Irrelevant
A bacterial sialidase mediates early-life colonization by a pioneering gut commensal	Buzun, E.; Hsu, C. Y.; Sejane, K.; Oles, R. E.; Vasquez Ayala, A.; Loomis, L. R.; Zhao, J.; Rossitto, L. A.; McGrosso, D. M.; Gonzalez, D. J.; Bode, L.; Chu, H.	The early microbial colonization of the gastrointestinal tract can have long-term impacts on development and health. Keystone species, including Bacteroides spp., are prominent in early life and play crucial roles in maintaining the structure of the intestinal ecosystem. However, the process by which a resilient community is curated during early life remains inadequately understood. Here, we show…	2024	Feb 14	Cell Host Microbe	32	2	181-190.e189	38228143	10.1016/j.chom.2023.12.014		#340	Buzun 2024	Irrelevant
A bug's view of allergic airways disease	Hsu, P. S.; Campbell, D. E.	The increase in allergic airways disease has been linked to modern urbanization and lifestyle. Recent evidence suggests that the associated reduction in microbial exposure, reduction in dietary fibre intake and increased antibiotic use may cause early dysbiosis in infancy, which predisposes to immune dysregulation and allergic airways disease later in life. This implies that there may be a window…	2016	Jun	Paediatr Respir Rev	19		69-74	27012478	10.1016/j.prrv.2016.02.002		#1206	Hsu 2016	Irrelevant
A butterfly flaps its wings Extinction of biological experience and the origins of allergy	Prescott, S. L.		2020	NOV	ANNALS OF ALLERGY ASTHMA & IMMUNOLOGY	125	5	528-534	WOS:000580645300008	10.1016/j.anai.2020.05.025		#2321	Prescott 2020	Irrelevant
A case of selective IgA deficiency: Orchestrated by the microbiome?	Van Der Leek, A. P.; Hicks, A.; Yanishevsky, Y.; Kozyrskyj, A. L.	Background: Initially provided by breastmilk, secretory immunoglobulin A (sIgA) interacts with gut microbiota during infancy to shape gut mucosal immunity development. Individuals with selective IgA deficiency (SIgAD) have increased risk for sinopulmonary and gastrointestinal infections, atopy, asthma and autoimmune diseases [1-4]. Gut microbial dysbiosis from antibiotic treatment and/or limited …	2019		Allergy, Asthma and Clinical Immunology	15				10.1186/s13223-019-0322-9		#3004	VanDerLeek 2019	Irrelevant
A cautionary note on instituting probiotics into routine clinical care for premature infants	Garland, S. M.; Jacobs, S. E.; Tobin, J. M.		2010		Pediatrics	126	3	e741-7e42		10.1542/peds.2010-1949B		#957	Garland 2010	Irrelevant
A Collaborative Multicenter QI Initiative to Improve Antibiotic Stewardship in Newborns	Dukhovny, D.; Buus-Frank, M. E.; Edwards, E. M.; Ho, T.; Morrow, K. A.; Srinivasan, A.; Pollock, D. A.; Zupancic, J. A. F.; Pursley, D. M.; Goldmann, D.; Puopolo, K. M.; Soll, R. F.; Horbar, J. D.		2019	DEC	Pediatrics	144	6		WOS:000503171700010	10.1542/peds.2019-0589		#786	Dukhovny 2019	Irrelevant
A combination of milk fat globule membrane and prebiotics modulate pain hypersensitivity and cognitive responses to maternal separation stress	Waworuntu, R. V.; Neufeld, K. A. M.; O'Mahony, S. M.; Pusceddu, M.; Berg, B. M.; Dinan, T. G.; Cryan, J. F.	Nutritional interventions targeting the microbiota-gut-brain axis may be able to modulate stress-induced dysfunction of physiological processes and brain development. Maternal separation (MS) stress of rat pups is a robust model of early life stress that induces long-term alterations to behavior and brain neurochemistry. In this study the effects of milk fat globule membrane (Lacprodan MFGM-10®, …	2017		FASEB Journal	31	1					#3148	Waworuntu 2017	Irrelevant
A comparison of the gut microbiome of food allergic hosts and their mothers	Navetta-Modrov, B.; Muzaffar, Z.; Ponda, P.	RATIONALE: The gut microbiome of infants and toddlers has been shown to be influenced by method of delivery. The relationship between the microbiome of food allergic children(FAC) and their mothers has not been explored. METHODS: This study is a subgroup analysis of an IRB approved study in the food allergic host. We compared the microbiome of 8 allergic children(age <3years) with their mothers(M…	2017		Journal of Allergy and Clinical Immunology	139	2	AB114				#2033	Navetta-Modrov 2017	Exclusion reason: Abstract only; Rachel Gallant (2022-02-23 11:36:17)(Select): Abstract only ; Rachel Gallant (2021-11-24 04:46:00)(Screen): food allergy only ;
A comparison of the gut microbiome of food allergic hosts with and without atopic dermatitis versus healthy controls	Navetta-Modrov, B.; Sison, C. P.; Lee, A.; Ponda, P.	RATIONALE: The gut microbiome of peanut allergic children(PAC) with or without Atopic Dermatitis(AD) versus healthy control(HC) subjects has not been well explored. METHODS: This study is a subgroup analysis of an IRB approved study that compares the microbiome of PAC with and without AD with HC. BacterialDNAextracted from fecal samples of PAC was assessed. Samples were amplified, sequenced using…	2018		Journal of Allergy and Clinical Immunology	141	2	AB92				#2034	Navetta-Modrov 2018	Exclusion reason: Abstract only; Rachel Gallant (2022-02-23 16:02:27)(Select): Abstract only ;
A Comparison of Two Probiotic Strains of Bifidobacteria in Premature Infants	Underwood, M. A.; Kalanetra, K. M.; Bokulich, N. A.; Lewis, Z. T.; Mirmiran, M.; Tancredi, D. J.; Mills, D. A.		2013	DEC	Journal of Pediatrics	163	6	1585-U114	WOS:000327543200014	10.1016/j.jpeds.2013.07.017		#2975	Underwood 2013	Irrelevant
A compendium answering 150 questions on COVID-19 and SARS-CoV-2	Riggioni, C.; Comberiati, P.; Giovannini, M.; Agache, I.; Akdis, M.; Alves-Correia, M.; Antó, J. M.; Arcolaci, A.; Azkur, A. K.; Azkur, D.; Beken, B.; Boccabella, C.; Bousquet, J.; Breiteneder, H.; Carvalho, D.; De Las Vecillas, L.; Diamant, Z.; Eguiluz-Gracia, I.; Eiwegger, T.; Eyerich, S.; Fokkens, W.; Gao, Y. D.; Hannachi, F.; Johnston, S. L.; Jutel, M.; Karavelia, A.; Klimek, L.; Moya, B.; Na…	In December 2019, China reported the first cases of the coronavirus disease 2019 (COVID-19). This disease, caused by the severe acute respiratory syndrome-related coronavirus 2 (SARS-CoV-2), has developed into a pandemic. To date, it has resulted in ~9 million confirmed cases and caused almost 500 000 related deaths worldwide. Unequivocally, the COVID-19 pandemic is the gravest health and socioec…	2020	Oct	Allergy	75	10	2503-2541	32535955	10.1111/all.14449		#2413	Riggioni 2020	Irrelevant
A comprehensive understanding of the gut mucosal immune system in allergic inflammation	Tokuhara, D.; Kurashima, Y.; Kamioka, M.; Nakayama, T.; Ernst, P.; Kiyono, H.	Despite its direct exposure to huge amounts of microorganisms and foreign and dietary antigens, the gut mucosa maintains intestinal homeostasis by utilizing the mucosal immune system. The gut mucosal immune system protects the host from the invasion of infectious pathogens and eliminates harmful non-self antigens, but it allows the cohabitation of commensal bacteria in the gut and the entry of di…	2019	Jan	Allergol Int	68	1	17-25	30366757	10.1016/j.alit.2018.09.004		#2910	Tokuhara 2019	Irrelevant
A compromised developmental trajectory of the infant gut microbiome and metabolome in atopic eczema	Ta, L. D. H.; Chan, J. C. Y.; Yap, G. C.; Purbojati, R. W.; Drautz-Moses, D. I.; Koh, Y. M.; Tay, C. J. X.; Huang, C. H.; Kioh, D. Y. Q.; Woon, J. Y.; Tham, E. H.; Loo, E. X. L.; Shek, L. P. C.; Karnani, N.; Goh, A.; Van Bever, H. P. S.; Teoh, O. H.; Chan, Y. H.; Lay, C.; Knol, J.; Yap, F.; Tan, K. H.; Chong, Y. S.; Godfrey, K. M.; Kjelleberg, S.; Schuster, S. C.; Chan, E. C. Y.; Lee, B. W.	Evidence is accumulating that the establishment of the gut microbiome in early life influences the development of atopic eczema. In this longitudinal study, we used integrated multi-omics analyses to infer functional mechanisms by which the microbiome modulates atopic eczema risk. We measured the functionality of the gut microbiome and metabolome of 63 infants between ages 3 weeks and 12 months w…	2020	Nov 9	Gut Microbes	12	1	1-22	33023370	10.1080/19490976.2020.1801964		#2827	Ta 2020	Exclusion reason: Measurement of microbiome not comparable ;
A consensus report by the Working Group on Eating Disorders of Sociedad Española de Nutrición Clínica y Metabolismo (GTTCA-SENPE). Evaluation, medical and nutritional management of anorexia nervosa. Update 2023	Campos Del Portillo, R.; Palma Milla, S.; Matía Martín, P.; Loria-Kohen, V.; Martínez Olmos, M.; Mories Álvarez, M. T.; Castro Alija, M. J.; Martín Palmero, M.; Carrillo Lozano, E.; Valero-Pérez, M.; Campos Del Portillo, I.; Sirvent Segovia, A. E.; Plaza Blázquez, P.; de la Cruz López, D. M.; Pita Gutiérrez, F.	Anorexia nervosa (AN) is a multifactorial disorder. A possible role of the social network and the gut microbiota in pathogenesis has been added. Exogenous shocks such as the COVID19 pandemic have had a negative impact on patients with AN. The potential medical and nutritional impact of malnutrition and/or compensatory behaviors gives rise to a complex disease with a wide range of severity, the ma…	2024	Mar 1	Nutr Hosp	41	Spec No1	1-60	38328958	10.20960/nh.05175		#215	CamposDelPortillo 2024	Irrelevant
A cross sectional survey to assess healthcare professionals' attitudes to and understanding of probiotics	Wilson, Z.; Whitehead, K.	Background and aims: Consumers' belief in the benefits of probiotics is influenced by information they receive from healthcare professionals (HCPs). HCPs therefore need to be aware of the current evidence base in order to advise consumers appropriately. This survey aimed to establish HCP attitudes towards, and understanding of, the use of probiotics in healthcare. Methods: An online, cross-sectio…	2019		Clinical Nutrition ESPEN	34		104-109		10.1016/j.clnesp.2019.08.004		#3192	Wilson 2019	Irrelevant
A cross-sectional study of asthma exacerbations in the emergency department: Viral infections and the microbiome	Kennedy, J.; Hardin, O.; Denson, J.; Schwalm, K.; Godbold, S.; Crawley, L.; Abramo, T.; Stoner, A. N.; Kincaid, J. C.; Dinwiddie, D. L.	RATIONALE: We employ next-generation sequencing to evaluate viral genomes and microbiomes of children with asthma exacerbations and controls in order to compare clinical markers of disease severity. METHODS: We enrolled children from the emergency department with asthma exacerbations and children with cold symptoms (controls). We obtained nasal pharyngeal swabs, Asthma Control Tests (ACT), and mo…	2017		Journal of Allergy and Clinical Immunology	139	2	AB85				#1437	Kennedy 2017	Irrelevant
A delicate balance	Broadfoot, M.		2018		Science	360	6384	18-20		10.1126/science.360.6384.18		#359	Broadfoot 2018	Irrelevant
A differential effect of 2 probiotics in the prevention of eczema and atopy: A double-blind, randomized, placebo-controlled trial	Wickens, K.; Black, P. N.; Stanley, T. V.; Mitchell, E.; Fitzharris, P.; Tannock, G. W.; Purdie, G.; Crane, J.; Probiotic Study, Grp		2008	OCT	Journal of Allergy and Clinical Immunology	122	4	788-794	WOS:000259989000026	10.1016/j.jaci.2008.07.011		#3180	Wickens 2008	Irrelevant
A Disease-Associated Microbial and Metabolomics State in Relatives of Pediatric Inflammatory Bowel Disease Patients	Jacobs, J. P.; Goudarzi, M.; Singh, N.; Tong, M.; McHardy, I. H.; Ruegger, P.; Asadourian, M.; Moon, B. H.; Ayson, A.; Borneman, J.; McGovern, D. P. B.; Fornace, A. J.; Braun, J.; Dubinsky, M.		2016	NOV	CELLULAR AND MOLECULAR GASTROENTEROLOGY AND HEPATOLOGY	2	6	750-766	WOS:000440456400010	10.1016/j.jcmgh.2016.06.004		#1312	Jacobs 2016	Irrelevant
A distinct microbiota composition is associated with protection from food allergy in an oral mouse immunization model	Diesner, S. C.; Bergmayr, C.; Pfitzner, B.; Assmann, V.; Krishnamurthy, D.; Starkl, P.; Endesfelder, D.; Rothballer, M.; Welzl, G.; Rattei, T.; Eiwegger, T.; Szépfalusi, Z.; Fehrenbach, H.; Jensen-Jarolim, E.; Hartmann, A.; Pali-Schöll, I.; Untersmayr, E.	In our mouse model, gastric acid-suppression is associated with antigen-specific IgE and anaphylaxis development. We repeatedly observed non-responder animals protected from food allergy. Here, we aimed to analyse reasons for this protection. Ten out of 64 mice, subjected to oral ovalbumin (OVA) immunizations under gastric acid-suppression, were non-responders without OVA-specific IgE or IgG1 ele…	2016	Dec	Clin Immunol	173		10-18	27789346	10.1016/j.clim.2016.10.009		#753	Diesner 2016	Irrelevant
A Generalized Supervised Contrastive Learning Framework for Integrative Multi-omics Prediction Models	Yang, S.; Wang, S.; Wang, Y.; Rong, R.; Li, B.; Koh, A. Y.; Xiao, G.; Liu, D.; Zhan, X.	Recent technological advances have highlighted the significant impact of the human microbiome and metabolites on physiological conditions. Integrating microbiome and metabolite data has shown promise in predictive capabilities. We developed a new supervised contrastive learning framework, MB-SupCon-cont, that (1) proposes a general contrastive learning framework for continuous outcomes and (2) im…	2023		bioRxiv				2028993432	https://dx.doi.org/10.1101/2023.11.01.565241		#200	Yang 2023	Irrelevant
A genome catalog of the early-life human skin microbiome	Shen, Z.; Robert, L.; Stolpman, M.; Che, Y.; Walsh, A.; Saffery, R.; Allen, K. J.; Eckert, J.; Young, A.; Deming, C.; Chen, Q.; Conlan, S.; Laky, K.; Li, J. M.; Chatman, L.; Kashaf, S. S.; Kong, H. H.; Frischmeyer-Guerrerio, P. A.; Perrett, K. P.; Segre, J. A.	Metagenome-assembled genomes have greatly expanded the reference genomes for skin microbiome. However, the current reference genomes are largely based on samples from adults in North America and lack representation from infants and individuals from other continents. Here we used ultra-deep shotgun metagenomic sequencing to profile the skin microbiota of 215 infants at age 2-3 months and 12 months…	2023		bioRxiv				2025001913	https://dx.doi.org/10.1101/2023.05.22.541509		#163	Shen 2023	Irrelevant
A Glimpse of Microbial Power in Preventive Medicine	Weinstock, G. M.		2016		JAMA Pediatrics	170	1	11		10.1001/jamapediatrics.2015.3246		#3154	Weinstock 2016	Irrelevant
A good start in life is important—perinatal factors dictate early microbiota development and longer term maturation	Wang, S.; Egan, M.; Anthony Ryan, C.; Boyaval, P.; Dempsey, E. M.; Paul Ross, R.; Stanton, C.	Maternal health status is vital for the development of the offspring of humans, including physiological health and psychological functions. The complex and diverse microbial ecosystem residing within humans contributes critically to these intergenerational impacts. Perinatal factors, including maternal nutrition, antibiotic use and maternal stress, alter the maternal gut microbiota during pregnan…	2020		FEMS Microbiology Reviews	44	6	763-781		10.1093/femsre/fuaa030		#3129	Wang 2020	Irrelevant
A gut microbial peptide and molecular mimicry in the pathogenesis of type 1 diabetes	Girdhar, K.; Huang, Q.; Chow, I. T.; Vatanen, T.; Brady, C.; Raisingani, A.; Autissier, P.; Atkinson, M. A.; Kwok, W. W.; Kahn, C. R.; Altindis, E.	Type 1 diabetes (T1D) is an autoimmune disease characterized by the destruction of pancreatic β-cells. One of the earliest aspects of this process is the development of autoantibodies and T cells directed at an epitope in the B-chain of insulin (insB:9-23). Analysis of microbial protein sequences with homology to the insB:9-23 sequence revealed 17 peptides showing >50% identity to insB:9-23. Of t…	2022	Aug 2	Proc Natl Acad Sci U S A	119	31	e2120028119	35878027	10.1073/pnas.2120028119		#955	Girdhar 2022	Irrelevant
A high potency multi-strain probiotic improves glycemic control in children with new-onset type 1 diabetes mellitus: A randomized, double-blind, and placebo-controlled pilot study	Kumar, S.; Kumar, R.; Rohilla, L.; Jacob, N.; Yadav, J.; Sachdeva, N.				Pediatric Diabetes				WOS:000669208600001	10.1111/pedi.13244		#1572		Irrelevant
A high-throughput sequencing approach identifies immunotherapeutic targets for bacterial meningitis in neonates	Pons, S.; Frapy, E.; Sereme, Y.; Gaultier, C.; Lebreton, F.; Kropec, A.; Danilchanka, O.; Schlemmer, L.; Schrimpf, C.; Allain, M.; Angoulvant, F.; Lecuyer, H.; Bonacorsi, S.; Aschard, H.; Sokol, H.; Cywes-Bentley, C.; Mekalanos, J. J.; Guillard, T.; Pier, G. B.; Roux, D.; Skurnik, D.	Background: Worldwide, Escherichia coli is the leading cause of neonatal Gram-negative bacterial meningitis, but full understanding of the pathogenesis of this disease is not yet achieved. Moreover, to date, no vaccine is available against bacterial neonatal meningitis. Method(s): Here, we used Transposon Sequencing of saturated banks of mutants (TnSeq) to evaluate E. coli K1 genetic fitness in m…	2023		EBioMedicine	88		104439	2022450065	https://dx.doi.org/10.1016/j.ebiom.2023.104439		#747	Pons 2023	Irrelevant
A human flora-associated rat model of the breast-fed infant gut	Edwards, C. A.; Rumney, C.; Davies, T.; Parrett, A. M.; Dore, T.; Martin, T.; Schmitt, J.; Stahl, B.; Norin, E.; Midtvedt, T.; Rowland, I. R.; Heavey, P.; Kohler, H.; Stocks, B.; Schroten, H.		2003	AUG	Journal of Pediatric Gastroenterology and Nutrition	37	2	168-177	WOS:000184431200016	10.1097/00005176-200308000-00016		#817	Edwards 2003	Irrelevant
A humanized microbiota mouse model of ovalbumin-induced lung inflammation	Arrieta, M. C.; Sadarangani, M.; Brown, E. M.; Russell, S. L.; Nimmo, M.; Dean, J.; Turvey, S. E.; Chan, E. S.; Finlay, B. B.	There is increasing evidence for a role of early life gut microbiota in later development of asthma in children. In our recent study, children with reduced abundance of the bacterial genera Lachnospira, Veillonella, Faecalibacterium, and Rothia had an increased risk of development of asthma and addition of these bacteria in a humanized mouse model reduced airway inflammation. In this Addendum, we…	2016	Jul 3	Gut Microbes	7	4	342-352	27115049	10.1080/19490976.2016.1182293		#156	Arrieta 2016	Irrelevant
A Lipopolysaccharide-Enriched Cow's Milk Allergy Microbiome Promotes a TLR4-Dependent Proinflammatory Intestinal Immune Response	Campbell, E.; Hesser, L. A.; Berni Canani, R.; Carucci, L.; Paparo, L.; Patry, R. T.; Nagler, C. R.	We have previously reported that the gut microbiota of healthy infants harbors allergy-protective bacteria taxa that are depleted in infants with cow's milk allergy (CMA). Few reports have investigated the role of the gut microbiota in promoting allergic responses. In this study we selected a CMA-associated microbiota with increased abundance of Gram-negative bacteria for analysis of its proinfla…	2024	Feb 15	J Immunol	212	4	702-714	38169331	10.4049/jimmunol.2300518		#528	Campbell 2024	Irrelevant
A longitudinal analysis on the association between antibiotic use, intestinal microflora, and wheezing during the first year of life	Verhulst, S. L.; Vael, C.; Beunckens, C.; Nelen, V.; Goossens, H.; Desager, K.	OBJECTIVE: To examine the association between the intestinal flora at the age of three weeks and wheezing during the first year of life in a prospective birth cohort study. METHODS: The Asthma and Allergy study is a prospective birth cohort study. A total of 154 children were recruited through maternity clinics. Selection criteria were vaginal delivery at term and uncomplicated perinatal period. …	2008	Nov	J Asthma	45	9	828-32	18972304	10.1080/02770900802339734		#3058	Verhulst 2008	Exclusion reason: Wrong outcomes; Rachel Gallant (2022-03-10 06:27:00)(Select): Outcome is wheezing in the first year of life. Which really isn't a diagnosis of asthma. ;
A longitudinal big data approach for precision health	Schüssler-Fiorenza Rose, S. M.; Contrepois, K.; Moneghetti, K. J.; Zhou, W.; Mishra, T.; Mataraso, S.; Dagan-Rosenfeld, O.; Ganz, A. B.; Dunn, J.; Hornburg, D.; Rego, S.; Perelman, D.; Ahadi, S.; Sailani, M. R.; Zhou, Y.; Leopold, S. R.; Chen, J.; Ashland, M.; Christle, J. W.; Avina, M.; Limcaoco, P.; Ruiz, C.; Tan, M.; Butte, A. J.; Weinstock, G. M.; Slavich, G. M.; Sodergren, E.; McLaughlin, T.…	Precision health relies on the ability to assess disease risk at an individual level, detect early preclinical conditions and initiate preventive strategies. Recent technological advances in omics and wearable monitoring enable deep molecular and physiological profiling and may provide important tools for precision health. We explored the ability of deep longitudinal profiling to make health-rela…	2019		Nature Medicine	25	5	792-804		10.1038/s41591-019-0414-6		#2583	Schüssler-FiorenzaRose 2019	Irrelevant
A MALDI-TOF MS Approach for Mammalian, Human, and Formula Milks' Profiling	Di Francesco, L.; Di Girolamo, F.; Mennini, M.; Masotti, A.; Salvatori, G.; Rigon, G.; Signore, F.; Pietrantoni, E.; Scapaticci, M.; Lante, I.; Goffredo, B. M.; Mazzina, O.; Elbousify, A. I.; Roncada, P.; Dotta, A.; Fiocchi, A.; Putignani, L.	Human milk composition is dynamic, and substitute formulae are intended to mimic its protein content. The purpose of this study was to investigate the potentiality of matrix-assisted laser desorption/ionization-time-of-flight mass spectrometry (MALDI-TOF MS), followed by multivariate data analyses as a tool to analyze the peptide profiles of mammalian, human, and formula milks. Breast milk sample…	2018	Sep 5	Nutrients	10	9		30189627	10.3390/nu10091238		#738	DiFrancesco 2018	Irrelevant
A metagenomic analysis provides a culture-independent pathogen detection for atopic dermatitis	Kim, M. H.; Rho, M.; Choi, J. P.; Choi, H. I.; Park, H. K.; Song, W. J.; Min, T. K.; Cho, S. H.; Cho, Y. J.; Kim, Y. K.; Yang, S.; Pyun, B. Y.	Purpose: Atopic dermatitis (AD) is an inflammatory skin disease, significantly affecting the quality of life. Using AD as a model system, we tested a successive identification of AD-associated microbes, followed by a culture-independent serum detection of the identified microbe. Methods: A total of 43 genomic DNA preparations from washing fluid of the cubital fossa of 6 healthy controls, skin les…	2017		Allergy, Asthma and Immunology Research	9	5	453-461		10.4168/aair.2017.9.5.453		#1473	Kim 2017	Irrelevant
A method for detection of SARS-CoV-2 RNA in healthy human stool: a validation study	Coryell, M. P.; Iakiviak, M.; Pereira, N.; Murugkar, P. P.; Rippe, J.; Williams, D. B.; Heald-Sargent, T.; Sanchez-Pinto, L. N.; Chavez, J.; Hastie, J. L.; Sava, R. L.; Lien, C. Z.; Wang, T. T.; Muller, W. J.; Fischbach, M. A.; Carlson, P. E., Jr.	BACKGROUND: Faecal shedding of SARS-CoV-2 has raised concerns about transmission through faecal microbiota transplantation procedures. Validation parameters of authorised tests for SARS-CoV-2 RNA detection in respiratory samples are described in product labelling, whereas the published methods for SARS-CoV-2 detection from faecal samples have not permitted a robust description of the assay parame…	2021	Jun	Lancet Microbe	2	6	e259-e266	33821247	10.1016/s2666-5247(21)00059-8		#605	Coryell 2021	Irrelevant
A Method for Targeted 16S Sequencing of Human Milk Samples	Tobin, N. H.; Woodward, C.; Zabih, S.; Lee, D. J.; Li, F.; Aldrovandi, G. M.		2018	MAR	JOVE-JOURNAL OF VISUALIZED EXPERIMENTS		133		WOS:000443329500095	10.3791/56974		#2900	Tobin 2018	Irrelevant
A method of processing nasopharyngeal swabs to enable multiple testingn	Lopez, S. M. C.; Martin, J. M.; Johnson, M.; Kurs-Lasky, M.; Horne, W. T.; Marshall, C. W.; Cooper, V. S.; Williams, J. V.; Shaikh, N.		2019	NOV	Pediatric Research	86	5	651-654	WOS:000496506400021	10.1038/s41390-019-0498-1		#1757	Lopez 2019	Irrelevant
A Microbial Community Ecology Perspective on the Gut-Microbiome-Brain Axis	van der Goot, E.; van Spronsen, F. J.; Falcão Salles, J.; van der Zee, E. A.		2020		Frontiers in Endocrinology	11				10.3389/fendo.2020.00611		#3003	vanderGoot 2020	Irrelevant
A microbiota signature associated with experimental food allergy promotes allergic sensitization and anaphylaxis	Noval Rivas, M.; Burton, O. T.; Wise, P.; Zhang, Y. Q.; Hobson, S. A.; Garcia Lloret, M.; Chehoud, C.; Kuczynski, J.; DeSantis, T.; Warrington, J.; Hyde, E. R.; Petrosino, J. F.; Gerber, G. K.; Bry, L.; Oettgen, H. C.; Mazmanian, S. K.; Chatila, T. A.	BACKGROUND: Commensal microbiota play a critical role in maintaining oral tolerance. The effect of food allergy on the gut microbial ecology remains unknown. OBJECTIVE: We sought to establish the composition of the gut microbiota in experimental food allergy and its role in disease pathogenesis. METHODS: Food allergy-prone mice with a gain-of-function mutation in the IL-4 receptor α chain (Il4raF…	2013	Jan	J Allergy Clin Immunol	131	1	201-12	23201093	10.1016/j.jaci.2012.10.026		#2097	NovalRivas 2013	Irrelevant
A mixture of prebiotic oligosaccharides reduces immunoglobulin κ and λ free light-chain levels in infants at high risk for allergy	Schouten, B.; Van Esch, B.; Hofman, G.; Moro, G.; Boehm, G.; Arslanoglu, S.; Willemsen, L.; Knippels, L.; Garssen, J.	Background and Aim: There is evidence that the intestinal microbiota play an important role in the development of the immune system of neonates. Prebiotic oligosaccharides influence the intestinal microbiota and can positively modulate the postnatal development of the immune system. In previous studies it has been shown that the prebiotic mixture of short-chain galacto-oligosaccharides and long-c…	2009		Journal of Pediatric Gastroenterology and Nutrition	48		E72-E73		10.1097/MPG.0b013e3181aa06ea		#2576	Schouten 2009	Irrelevant
A multi-omics approach to delineate sputum microbiome-associated asthma inflammatory phenotypes	Abdel-Aziz, M. I.; Vijverberg, S. J. H.; Neerincx, A. H.; Brinkman, P.; Wagener, A. H.; Riley, J. H.; Sousa, A. R.; Bates, S.; Wagers, S. S.; De Meulder, B.; Auffray, C.; Wheelock Å, M.; Bansal, A. T.; Caruso, M.; Chanez, P.; Uddin, M.; Corfield, J.; Horvath, I.; Krug, N.; Musial, J.; Sun, K.; Shaw, D. E.; Sandström, T.; Montuschi, P.; Fowler, S. J.; Lutter, R.; Djukanovic, R.; Howarth, P.; Skipp…		2022	Jan	Eur Respir J	59	1		34824056	10.1183/13993003.02603-2021		#1	Abdel-Aziz 2022	Irrelevant
A new approach to the treatment and prevention of atopic dermatitis. Possible way of crisis resolution	Gladkov, S. F.; Perevoshchikova, N. K.; Pichugina, Y. S.; Surkova, M. A.	Nowadays, in the absence of a common doctrine and conceptual schemes, both of treatment and prevention of atopic diseases, we have practically uncontrolled growth of this pathology. This dead-end situation can only be changed, if there are clinical atopy biomarkers, thus making preventive therapy possible. The article presents the program development and implementation results for primary prevent…	2020		International Journal of Pharmaceutical Research	12	1	2498-2504		10.31838/ijpr/2020.12.01.400		#991	Gladkov 2020	Irrelevant
A new autoimmune disease: atopic dermatitis in children	Floca, E.; Gaga, R.; Sur, G.; Lupan, I.; Armat, I.; Samasca, G.; Sur, L. M.	Atopic dermatitis (AD) is mainly considered an allergy, exacerbated by allergic factors. Is there evidence to suggest the existence of autoimmune components in the pathophysiology of the illness? Studies in the literature that dealt with the occurrence of autoimmunity in children with AD were analyzed. We followed the studies published in PubMed for 10 years, from 2001 to 2021. Clinical signs and…	2022		Allergol Immunopathol (Madr)	50	6	17-21	36335441	10.15586/aei.v50i6.655		#235	Floca 2022	Irrelevant
A new beginning!	Ownby, D. R.		2014	Sep	J Allergy Clin Immunol	134	3	602-3	25042983	10.1016/j.jaci.2014.06.002		#2166	Ownby 2014	Irrelevant
A newly characterized malaria antigen on erythrocyte and merozoite surfaces induces parasite inhibitory antibodies	Michelow, I. C.; Park, S.; Tsai, S. W.; Rayta, B.; Pasaje, C. F. A.; Nelson, S.; Early, A. M.; Frosch, A. P.; Ayodo, G.; Raj, D. K.; Nixon, C. E.; Nixon, C. P.; Pond-Tor, S.; Friedman, J. F.; Fried, M.; Duffy, P. E.; Le Roch, K. G.; Niles, J. C.; Kurtis, J. D.	We previously identified a Plasmodium falciparum (Pf) protein of unknown function encoded by a single-copy gene, PF3D7_1134300, as a target of antibodies in plasma of Tanzanian children in a whole-proteome differential screen. Here we characterize this protein as a blood-stage antigen that localizes to the surface membranes of both parasitized erythrocytes and merozoites, hence its designation as…	2021	Sep 6	J Exp Med	218	9		34342640	10.1084/jem.20200170		#1930	Michelow 2021	Irrelevant
A Non-Invasive Neonatal Signature Predicts Later Development of Atopic Diseases	Sereme, Y.; Michel, M.; Mezouar, S.; Guindo, C. O.; Kaba, L.; Grine, G.; Mura, T.; Mège, J. L.; Tran, T. A.; Corbeau, P.; Filleron, A.; Vitte, J.	Background: Preterm birth is a major cause of morbidity and mortality in infants and children. Non-invasive methods for screening the neonatal immune status are lacking. Archaea, a prokaryotic life domain, comprise methanogenic species that are part of the neonatal human microbiota and contribute to early immune imprinting. However, they have not yet been characterized in preterm neonates. Object…	2022	May 12	J Clin Med	11	10		35628877	10.3390/jcm11102749		#162	Sereme 2022	Irrelevant
A novel infant microbiome formula (SIM03) improved eczema severity and quality of life in preschool children	Chan, O. M.; Xu, W.; Cheng, N. S.; Leung, A. S. Y.; Ching, J. Y. L.; Fong, B. L. Y.; Cheong, P. K.; Zhang, L.; Chan, F. K. L.; Ng, S. C.; Leung, T. F.	Altered gut microbiome composition has been reported in children with eczema and interventions that restore beneficial bacteria in the gut may improve eczema. This open-label pilot study aimed to investigate the efficacy of a novel infant microbiome formula (SIM03) in young children with eczema. Pre-school Chinese children aged 1-5 years old with eczema received SIM03 twice daily for three months…	2024	Feb 7	Sci Rep	14	1	3168	38326388	10.1038/s41598-024-53848-w		#700	Chan 2024	Irrelevant
A Novel Integrated Multidisciplinary Early Life-Specific Platform to Test and Evaluate the Gut Health Benefits of Early Life Nutrition for Infants and Piglets	Donkers, J.; Wiese, M.; Meijerink, M.; Caspers, M.; Schuren, F.; Van De Steeg, E.; Heerikhuisen, M.; Pouw, N.; Van Bilsen, J.	Objectives and Study: In the first period of life, foundations of lifelong immune homeostasis and microbial colonization in the gut are established. Optimized diets during this vulnerable period may be most effective for improving health. Here, we address this window of opportunity through advanced integration of ex vivo and artificial intelligence (AI) technologies that represent the infant/pigl…	2023		Journal of Pediatric Gastroenterology and Nutrition	76	Supplement 1	989-990	641874774	https://dx.doi.org/10.1097/MPG.0000000000003823		#580	Donkers 2023	Irrelevant
A partly fermented infant milk formula with scGOS/lcFOS reduces stress-induced gut permeability and gut hypersensitivity in rats	Renes, I. B.; Beaufrand, C.; Van Limpt, K.; Tondereau, V.; Theodorou, V.; Knol, J.; Eutamene, H.	Objectives: An intact gut epithelial barrier is key in maintaining intestinal immune homeostasis and can be modulated by the gut microbiota. Environmental factors like stress and antibiotics negatively impact the gut barrier/permeability, which results into a proinflammatory immune response and can also lead to visceral hypersensitivity. An infant milk formula (IMF) combining a specific fermented…	2018		Journal of Pediatric Gastroenterology and Nutrition	66		69				#2393	Renes 2018	Irrelevant
A patient-specific approach to develop an exclusion diet to manage food allergy in infants and children	Venter, C.; Groetch, M.; Netting, M.; Meyer, R.	Food allergy is becoming increasingly common in infants and young children. This article set out to explain the different factors that should be taken into account during an individualized allergy consultation: Foods to avoid and degree of avoidance, suitable alternatives, self-management skills, co- and cross-reactive allergens and novel allergens alongside the role of the industry in allergen a…	2018	Feb	Clin Exp Allergy	48	2	121-137	29315948	10.1111/cea.13087		#3050	Venter 2018	Irrelevant
A Pilot Study of Chicago Waterways as Reservoirs of Multidrug-Resistant Enterobacteriaceae (MDR-Ent) in a High-Risk Region for Community-Acquired MDR-Ent Infection in Children	Logan, L. K.; Zhang, L. Q.; Green, S. J.; Dorevitch, S.; Arango-Argoty, G. A.; Reme, K.; Garner, E.; Aldstadt, J.; Johnson-Walker, Y. J.; Hayden, M. K.; Weinstein, R. A.; Pruden, A.		2020	APR	Antimicrobial Agents and Chemotherapy	64	4		WOS:000521752600054	10.1128/AAC.02310-19		#1747	Logan 2020	Irrelevant
A population based study on screening for celiac disease and levels of celiac-related antibodies in children with juvenile idiopathic arthritis (JIA)	Öman, A.; Hansson, T.; Carlsson, M.; Berntson, L.	Introduction: In recent studies the immunological situation in the in-testinal canal in children with JIA have been discussed in aspects of dysbiosis of microflora, increased permeability and an aberrant regu-lation of lymphocytes in the mucosa. JIA is also associated with an increased risk of other autoimmune diseases such as type 1 diabetes mellitus and thyroid disorders. It has been suggested …	2017		Pediatric Rheumatology	15		137		10.1186/s12969-017-0186-9		#2138	Öman 2017	Irrelevant
A Potential Role for Stress-Induced Microbial Alterations in IgA-Associated Irritable Bowel Syndrome with Diarrhea	Rengarajan, S.; Knoop, K. A.; Rengarajan, A.; Chai, J. N.; Grajales-Reyes, J. G.; Samineni, V. K.; Russler-Germain, E. V.; Ranganathan, P.; Fasano, A.; Sayuk, G. S.; Gereau, R. W. th; Kau, A. L.; Knights, D.; Kashyap, P. C.; Ciorba, M. A.; Newberry, R. D.; Hsieh, C. S.	Stress is a known trigger for flares of inflammatory bowel disease (IBD) and irritable bowel syndrome (IBS); however, this process is not well understood. Here, we find that restraint stress in mice leads to signs of diarrhea, fecal dysbiosis, and a barrier defect via the opening of goblet-cell associated passages. Notably, stress increases host immunity to gut bacteria as assessed by immunoglobu…	2020	Oct 20	Cell Rep Med	1	7		33196055	10.1016/j.xcrm.2020.100124		#2395	Rengarajan 2020	Irrelevant
A preliminary study of the difference in composition of intestinal bifidobacteria between healthy infants and infants with allergic diseases	Wang, M. L.; Shen, X.; Ge, L.; He, M.; Li, M.; Yao, J. R.; He, F.	Objective :To investigate the association between intestinal bifidobacteria and allergic diseases in infants by comparing the composition of intestinal bifidobacteria between healthy infants and infants with allergic diseases. Methods: A total of 48 infants were enrolled, and fecal samples were collected on days 0, 2, 7, and 15 and at months 1, 6, and 12 after birth. Among these infants, 22 who e…	2018		Chinese Journal of Contemporary Pediatrics	20	9	746-752		10.7499/j.issn.1008-8830.2018.09.011		#3127	Wang 2018	Exclusion reason: Non-English; Rachel Gallant (2022-02-23 15:25:45)(Select): Not in English; Rachel Gallant (2022-01-08 15:01:55)(Screen): I think this is too restrictive. Only looks at bifidobacterium;
A presumed etiology of Kawasaki disease based on epidemiological comparison with infectious or immune-mediated diseases	Rhim, J. W.; Kang, H. M.; Han, J. W.; Lee, K. Y.	Background: Kawasaki disease (KD) may be associated with infection of unknown pathogen(s). For predicting of the etiology of KD, we evaluated epidemiological characteristics in KD, common infectious diseases and immune-mediated diseases in childhood. Methods: We respectively, reviewed the data of patients with KD, influenza, aseptic meningitis, exanthem subitum (ES), Mycoplasma pneumoniae (MP) pn…	2019		Frontiers in Pediatrics	7	MAY			10.3389/fped.2019.00202		#2405	Rhim 2019	Irrelevant
A probiotic dairy product containing L. gasseri CECT5714 and L. coryniformis CECT5711 induces immunological changes in children suffering from allergy	Martínez-Cañavate, A.; Sierra, S.; Lara-Villoslada, F.; Romero, J.; Maldonado, J.; Boza, J.; Xaus, J.; Olivares, M.	The increase in the prevalence of allergic diseases in children has been attributed to an unbalanced immune response probably due to environmental factors. The immunoregulatory properties of probiotic bacteria could balance the disequilibrium in the immune response causing the allergic response. The aim of this study was to evaluate the immunological effects of the consumption of a dairy product …	2009		Pediatric Allergy and Immunology	20	6	592-600		10.1111/j.1399-3038.2008.00833.x		#1860	Martínez-Cañavate 2009	Irrelevant
A Prospective Assessment of Food Protein-Induced Allergic Proctocolitis from the GMAP Healthy Infant Cohort	Martin, V.; Virkud, Y. V.; Seay, H. L.; Keet, C.; Shreffler, W. G.; Yuan, Q.	Rationale: Food protein-induced allergic proctocolitis (FPIAP) is an early, common, and burdensome manifestation of food allergy. Yet, its epidemiology, pathophysiology and relationship to other food allergic manifestations remain poorly understood. Methods: The Gastrointestinal Microbiome and Allergic Proctocolitis (GMAP) Study is an ongoing prospective observational infant cohort which enrolled…	2019		Journal of Allergy and Clinical Immunology	143	2	AB136		10.1016/j.jaci.2018.12.412		#1854	Martin 2019	Irrelevant
A prospective microbiome-wide association study of food sensitization and food allergy in early childhood	Simons, E.		2018		Pediatrics	142		S232-S233		10.1542/peds.2018-2420MM		#2659	Simons 2018	Exclusion reason: Abstract only; Rachel Gallant (2022-02-24 03:56:40)(Select): Abstract only;
A prospective study of the infant gut microbiome in relation to vaccine response	Moroishi, Y.; Gui, J.; Nadeau, K. C.; Morrison, H. G.; Madan, J.; Karagas, M. R.	BACKGROUND: The establishment of the gut microbiome plays a key symbiotic role in the developing immune system; however, its influence on vaccine response is yet uncertain. We prospectively investigated the composition and diversity of the early-life gut microbiome in relation to infant antibody response to two routinely administered vaccines. METHODS: Eighty-three infants enrolled in the New Ham…	2023	Feb	Pediatr Res	93	3	725-731	35717483	10.1038/s41390-022-02154-0		#536	Moroishi 2023	Irrelevant
A randomized controlled trial of 1% aqueous chlorhexidine gluconate compared with 10% povidone-iodine for topical antiseptic in neonates: Effects on blood culture contamination rates	Nuntnarumit, P.; Sangsuksawang, N.	We conducted a randomized controlled trial in neonates with birth weight greater than or equal to 1,500 g that compared 1% aqueous chlorhexidine gluconate (CHG) with 10% povidone-iodine (PI) as a topical antiseptic. We found 1% CHG to be more effective than 1% PI in reducing blood culture contamination rates, and no contact dermatitis was observed. © 2013 by The Society for Healthcare Epidemiolog…	2013		Infection Control and Hospital Epidemiology	34	4	430-432		10.1086/669863		#2110	Nuntnarumit 2013	Irrelevant
A randomized controlled trial of different young child formulas on upper respiratory and gastrointestinal tract infections in Chinese toddlers	Leung, T. F.; Ulfman, L. H.; Chong, M. K. C.; Hon, K. L.; Khouw, I. M. S. L.; Chan, P. K. S.; Delsing, D. J.; Kortman, G. A. M.; Bovee-Oudenhoven, I. M. J.	Background: Bioactive proteins and human milk oligosaccharides (HMOs), important ingredients in breast milk, that protect against infections are lacking in young child formula (YCF). This study investigated the effects of new YCFs on respiratory and gastrointestinal infections in toddlers. Methods: Four hundred and sixty one healthy Chinese children aged 1-2.5 years were recruited in this randomi…	2020		Pediatric Allergy and Immunology	31	7	745-754		10.1111/pai.13276		#1681	Leung 2020	Irrelevant
A Randomized Placebo-controlled Comparison of 2 Prebiotic/Probiotic Combinations in Preterm Infants: Impact on Weight Gain, Intestinal Microbiota, and Fecal Short-chain Fatty Acids	Underwood, M. A.; Salzman, N. H.; Bennett, S. H.; Barman, M.; Mills, D. A.; Marcobal, A.; Tancredi, D. J.; Bevins, C. L.; Sherman, M. P.		2009	FEB	Journal of Pediatric Gastroenterology and Nutrition	48	2	216-225	WOS:000262918500013	10.1097/MPG.0b013e31818de195		#2979	Underwood 2009	Irrelevant
A randomized prospective double blind controlled trial on effects of long-term consumption of fermented milk containing Lactobacillus casei in pre-school children with allergic asthma and/or rhinitis	Giovannini, M.; Agostoni, C.; Riva, E.; Salvini, F.; Ruscitto, A.; Zuccotti, G. V.; Radaelli, G.; Felicita Study, Grp		2007	AUG	Pediatric Research	62	2	215-220	WOS:000248339700021	10.1203/PDR.0b013e3180a76d94		#989	Giovannini 2007	Irrelevant
A Randomized, Double-Blind, Placebo-Controlled, Multicenter, 16-Week Trial to Evaluate the Efficacy and Safety of FB-401 in Children, Adolescents, and Adult Subjects (Ages 2 Years and Older) with Mild-to-Moderate Atopic Dermatitis	Jacobson, M. E.; Myles, I. A.; Paller, A. S.; Eichenfield, L. F.; Simpson, E. L.	BACKGROUND: Atopic dermatitis is a common chronic, relapsing, and remitting inflammatory skin disorder associated with cutaneous dysbiosis. Current treatment options often fail to adequately control the disease and have unfavorable safety profiles. There is a need for new options that address these treatment shortcomings. OBJECTIVE: The aim of the study was to evaluate the efficacy, safety, and t…	2024		Dermatology	240	1	85-94	37579728	10.1159/000532054		#287	Jacobson 2024	Irrelevant
A Randomized, Open-Label Trial of Hen's Egg Oral Immunotherapy: Efficacy and Humoral Immune Responses in 50 Children	Palosuo, K.; Karisola, P.; Savinko, T.; Fyhrquist, N.; Alenius, H.; Mäkelä, M. J.	Background: Egg allergy is the second most common food allergy in children. Persistent food allergy increases the risk of anaphylaxis and reduces the quality of life. Objective: To determine the efficacy of oral immunotherapy (OIT) with raw egg white powder and study its effects on humoral responses in children with persistent egg allergy. Methods: Fifty children aged 6 to 17 years with egg aller…	2021		Journal of Allergy and Clinical Immunology: In Practice	9	5	1892-1901.e1		10.1016/j.jaip.2021.01.020		#2186	Palosuo 2021	Irrelevant
A restructuring of microbiome niche space is associated with Elexacaftor-Tezacaftor-Ivacaftor therapy in the cystic fibrosis lung	Sosinski, L. M.; H, C. M.; Neugebauer, K. A.; Ghuneim, L. J.; Guzior, D. V.; Castillo-Bahena, A.; Mielke, J.; Thomas, R.; McClelland, M.; Conrad, D.; Quinn, R. A.	BACKGROUND: Elexacaftor-Tezacaftor-Ivacaftor (ETI) therapy is showing promising efficacy for treatment of cystic fibrosis (CF) and is becoming more widely available since recent FDA approval. However, little is known about how these drugs will affect lung infections, which are the leading cause of morbidity and mortality among people with CF (pwCF). METHODS: We analyzed sputum microbiome and meta…	2022	Nov	J Cyst Fibros	21	6	996-1005	34824018	10.1016/j.jcf.2021.11.003		#581	Sosinski 2022	Irrelevant
A Review of the Impact of Maternal Prenatal Stress on Offspring Microbiota and Metabolites	Yeramilli, V.; Cheddadi, R.; Shah, J.; Brawner, K.; Martin, C.	Maternal prenatal stress exposure affects the development of offspring. We searched for articles in the PubMed database and reviewed the evidence for how prenatal stress alters the composition of the microbiome, the production of microbial-derived metabolites, and regulates microbiome-induced behavioral changes in the offspring. The gut-brain signaling axis has gained considerable attention in re…	2023		Metabolites	13	4	535	2022889446	https://dx.doi.org/10.3390/metabo13040535		#470	Yeramilli 2023	Irrelevant
A role for bacterial urease in gut dysbiosis and Crohn's disease	Ni, J.; Shen, T. C. D.; Chen, E. Z.; Bittinger, K.; Bailey, A.; Roggiani, M.; Sirota-Madi, A.; Friedman, E. S.; Lin, L. C. A.; Nissim, I.; Scott, J.; Lauder, A.; Hoffmann, C.; Rivas, G.; Albenberg, L.; Baldassano, R. N.; Braun, J.; Xavier, R. J.; Clish, C. B.; Yudkoff, M.; Li, H. Z.; Goulian, M.; Bushman, F. D.; Lewis, J. D.; Wu, G. D.		2017	NOV 15	Science Translational Medicine	9	416		WOS:000415852100001	10.1126/scitranslmed.aah6888		#2067	Ni 2017	Irrelevant
A second update on mapping the human genetic architecture of COVID-19	Andrews, S. J.; Stevens, C.; Daly, M.; Pathak, G. A.; Iwasaki, A.; Karjalainen, J.; Mehtonen, J.; Pirinen, M.; Trankiem, A.; Balaconis, M. K.; Veerapen, K.; Wolford, B. N.; Ahmad, H. F.; Andrews, S.; von Hohenstaufen Puoti, K. A.; Boer, C.; Boua, P. R.; Cadilla, C. L.; Chwialkowska, K.; Colombo, F.; Douillard, V.; Dueker, N.; Dutta, A. K.; El-Sherbiny, Y. M.; Eltoukhy, M. M.; Esmaeeli, S.; Faucon…		2023		Nature	621	7977	E7-E26	2029157039	https://dx.doi.org/10.1038/s41586-023-06355-3		#872	Andrews 2023	Irrelevant
A shift in Th1/Th2 balance by specific dietary oligosaccharides in a mouse respiratory syncytial virus model	Schijf, M.; Bleek, G.; Kruijsen, D.; Johan, G.; Van't Land, B.	Background: Prebiotic nondigestible carbohydrates (NDC) are known to modulate intestinal microbiota composition. However, the exact mechanism of associated immune-modulating effects are still poorly understood. Therefore, we set out to investigate the role of TLR-signaling and immune modulating capacity of specific dietary prebiotic oligosaccharides scGOS/ lcFOS/pAOS in Respiratory Syncytial Viru…	2011		Allergy: European Journal of Allergy and Clinical Immunology	66		288		10.1111/j.1398-9995.2011.02606.x		#2572	Schijf 2011	Irrelevant
A single-cell transcriptomic atlas characterizes ageing tissues in the mouse	Almanzar, N.; Antony, J.; Baghel, A. S.; Bakerman, I.; Bansal, I.; Barres, B. A.; Beachy, P. A.; Berdnik, D.; Bilen, B.; Brownfield, D.; Cain, C.; Chan, C. K. F.; Chen, M. B.; Clarke, M. F.; Conley, S. D.; Darmanis, S.; Demers, A.; Demir, K.; de Morree, A.; Divita, T.; du Bois, H.; Ebadi, H.; Espinoza, F. H.; Fish, M.; Gan, Q.; George, B. M.; Gillich, A.; Gòmez-Sjöberg, R.; Green, F.; Genetiano, …	Ageing is characterized by a progressive loss of physiological integrity, leading to impaired function and increased vulnerability to death1. Despite rapid advances over recent years, many of the molecular and cellular processes that underlie the progressive loss of healthy physiology are poorly understood2. To gain a better insight into these processes, here we generate a single-cell transcripto…	2020		Nature	583	7817	590-595		10.1038/s41586-020-2496-1		#115	Almanzar 2020	Irrelevant
A specific synbiotic-containing amino acid-based formula restores gut microbiota in non-IgE mediated cow's milk allergic infants: a randomized controlled trial	Wopereis, H.; van Ampting, M. T. J.; Cetinyurek-Yavuz, A.; Slump, R.; Candy, D. C. A.; Butt, A. M.; Peroni, D. G.; Vandenplas, Y.; Fox, A. T.; Shah, N.; Roeselers, G.; Harthoorn, L. F.; Michaelis, L. J.; Knol, J.; West, C. E.	BACKGROUND: Altered gut microbiota is implicated in cow's milk allergy (CMA) and differs markedly from healthy, breastfed infants. Infants who suffer from severe CMA often rely on cow's milk protein avoidance and, when breastfeeding is not possible, on specialised infant formulas such as amino-acid based formulas (AAF). Herein, we report the effects of an AAF including specific synbiotics on oral…	2019		Clin Transl Allergy	9		27	31164972	10.1186/s13601-019-0267-6		#3209	Wopereis 2019	Irrelevant
A study of fecal microbiota in newly diagnosed Egyptian patients with type 1 diabetes mellitus	El Samahy, M. H.; Abdelmaksoud, A. A.; Agwa, S. H.; William, Y. H.	Background: Type 1 diabetes mellitus (T1DM), characterized by Beta-cells destruction and insulin deficiency, is one of the most common autoimmune diseases in childhood that leads to significant burden and mental problems. Gut microbiota, habitating in human intestinal tract, comprises a total genome that is near 150 times more than the human genome. Recently, it has been proven that gut microbiot…	2018		QJM	111		i74		10.1093/qjmed/hcy200		#826	ElSamahy 2018	Exclusion reason: Abstract only; Rachel Gallant (2022-02-19 05:41:43)(Select): abstract only;
A study of fecal microbiota in newly diagnosed Egyptian patients with type 1 diabetes mellitus	Abdelmaksoud, A. A.; El Samahy, M. H.; Agwa, S. H.; William, Y. H.; Elbarbary, N.	Objectives: To evaluate the alteration of gut microbiota in patients with newly diagnosed T1DMand its relation to disease etiology. Methods: This case control study was carried out on 50 children and adolescents: 30 newly diagnosed TIDM patients (less than 6 months) recruited from Diabetes clinic, children hospital, Ain Shams University, their ages ranged from 1.5 to15 years with mean age of 6.6 …	2018		Pediatric Diabetes	19		136		10.1111/pedi.12746		#29	Abdelmaksoud 2018	Exclusion reason: Abstract only; Rachel Gallant (2022-02-24 03:33:45)(Select): Poster abstract;
A study of impact of bacterial blood stream infections (BBSI) and antibiotic resistance on transplant related mortality (TRM) following allogeneic hematopoietic cell transplantation (alloHCT) in children: A multicenter study	Satwani, P.; Freedman, J. L.; Chaudhury, S.; Jin, Z.; Foca, M.; Krajewski, J.; Talekar, M. K.; Gardenswartz, A.; Hayes, M.; Chang, A. K.; Dvorak, C. C.	Bacterial blood stream bacterial infections are leading cause of TRM following alloHCT. Due to wide spread broad-spectrum antibiotic use, bacteria can develop resistance to antimicrobial agents. Recent studies in both mice and adult alloHCT patients demonstrate that broad-spectrum antibiotics with anaerobic coverage are associated with lack of gut microbiome diversity and an increased incidence o…	2016		Biology of Blood and Marrow Transplantation	22	3	S259				#2544	Satwani 2016	Irrelevant
A study of the intestinal flora in a closed paediatric community	Cohen, L. S.; Cluff, L. E.	A prospective study of the intestinal flora was instituted at an orphanage in Baltimore. Staph.albus in combination with a Gram-negative bacillus was found in 72% of the specimens collected. Staph.aureus was found in only 4% of the cultures. Total counts varied from less than 1,000,000 to more than 50, 000, 000 organisms per swab. There was a wide variation in ratio between Staph. albua and Grant…	1962		Amer. J.Hyg.	76	3	219-230				#577	Cohen 1962	Irrelevant
A Survey of Classes of Antibiotic Resistance Genes in the Gut Microbiome of Pediatric Patients with Leukemia and Lymphoma	Macdonald, J.; Dunn, K.; Macdonald, T.; Kulkarni, K.		2023	Nov	Pediatric Blood & Cancer	70			WOS:001183650901123			#114	Macdonald 2023	Irrelevant
A survey study on antibiotic prescription practices for acute asthma exacerbations: An European academy of allergy and clinical immunology task force report	Redel, A. L.; Feleszko, W.; Arcolaci, A.; Cefaloni, F.; Atanaskovic-Markovic, M.; Braunstahl, G. J.; Boccabella, C.; Bonini, M.; Karavelia, A.; Louwers, E.; Mülleneisen, N.; O'Mahony, L.; Pini, L.; Rapiejko, A.; Shehu, E.; Sokolowska, M.; Untersmayr, E.; Tramper-Stranders, G.	INTRODUCTION: Guidelines recommend treating asthma exacerbations (AAEs) with bronchodilators combined with inhaled and/or systemic corticosteroids. Indications for antibiotic prescriptions for AAEs are usually not incorporated although the literature shows antibiotics are frequently prescribed. AIM: To investigate the antibiotic prescription rates in AAEs and explore the possible determining fact…	2024	Mar	Clin Transl Allergy	14	3	e12345	38497844	10.1002/clt2.12345		#894	Redel 2024	Irrelevant
A synbiotic mixture of SCGOS/LCFOS and bifidobacterium breve m-16v is able to restore the delayed colonization observed in caesarean section delivered infants	Ben Amor, K.; Chongsrisawat, V.; Goh, A.; Wen Chin, C.; Rao, R.; Chew, C.; Lay, C.; Chaithongwongwatthana, S.; Khemapech, N.; Knol, J.; Chua, M. C.	Objective: The objective was to determine the effect short-chain galacto- and long-chain fructo-oligosaccharides (scGOS/lcFOS) and Bifidobacterium breve M-16V in restoring the delayed colonisation in C-section delivered infants. Methods: In a multi-country, double-blind, randomised controlled study, 153 infants born by C-section were randomly assigned to receive either an infant formula supplemen…	2016		Journal of Clinical Gastroenterology	50		S228				#241	BenAmor 2016	Irrelevant
A synbiotic mixture of scGOS/lcFOS and Bifidobacterium breve M-16V is able to restore the delayed colonization of bifidobacterium observed in C-section Delivered Infants	Chien, C. M.; Anne, G. E. N.; Chin, C. W.; Rao, R.; Charmaine, C.; Lay, C.; Kaouther, B. A.; Jan, K.; Surasith, C.; Nipon, K.; Voranush, C.	Objectives and study: Infants born by C-section miss the exposure to the maternal vaginal microbiota and this absence of microbial inoculation has been associated with a delayed colonization of commensal bacterial members such as Bifidobacterium. This compromised microbial inoculation may impact the health of the newborn and epidemiological data from cohort studies indicate associations between C…	2016		Journal of Pediatric Gastroenterology and Nutrition	62		681		10.1097/01.mpg.0000484500.48517.e7		#519	Chien 2016	Irrelevant
A synbiotic-containing amino-acid-based formula improves gut microbiota in non-IgE-mediated allergic infants	Candy, D. C. A.; Van Ampting, M. T. J.; Nijhuis, M. M. O.; Wopereis, H.; Butt, A. M.; Peroni, D. G.; Vandenplas, Y.; Fox, A. T.; Shah, N.; West, C. E.; Garssen, J.; Harthoorn, L. F.; Knol, J.; Michaelis, L. J.; Assign Study Grp		2018	MAR	Pediatric Research	83	3	677-686	WOS:000430304300018	10.1038/pr.2017.270		#434	Candy 2018	Irrelevant
A synopsis of the synopses, 2011-2012	Sicherer, S. H.		2012		Pediatrics	130	SUPPL.1	S3-S4		10.1542/peds.2012-2183C		#2651	Sicherer 2012	Irrelevant
A System Pharmacology Multi-Omics Approach toward Uncontrolled Pediatric Asthma	Abdel-Aziz, M. I.; Neerincx, A. H.; Vijverberg, S. J. H.; Hashimoto, S.; Brinkman, P.; Gorenjak, M.; Toncheva, A. A.; Harner, S.; Brandstetter, S.; Wolff, C.; Perez-Garcia, J.; Hedman, A. M.; Almqvist, C.; Corcuera-Elosegui, P.; Korta-Murua, J.; Sardón-Prado, O.; Pino-Yanes, M.; Potočnik, U.; Kabesch, M.; Kraneveld, A. D.; Maitland-van der Zee, A. H.; On Behalf Of The SysPharmPedi, A. Consortium	There is a clinical need to identify children with poor asthma control as early as possible, to optimize treatment and/or to find therapeutic alternatives. Here, we present the "Systems Pharmacology Approach to Uncontrolled Pediatric Asthma" (SysPharmPediA) study, which aims to establish a pediatric cohort of moderate-to-severe uncontrolled and controlled patients with asthma, to investigate path…	2021	May 28	J Pers Med	11	6		34071272	10.3390/jpm11060484		#24	Abdel-Aziz 2021	Irrelevant
A systematic review and meta-analysis on nutritional and dietary interventions for the treatment of acute respiratory infection in pediatric patients: An EAACI taskforce	Milani, G. P.; Alberti, I.; Abodi, M.; Lakoumentas, J.; Konstantinou, G. N.; Papadopoulos, N. G.; Pop, R. M.; Bocsan, I. C.; Cassimos, D.; Kull, I.; Bettocchi, S.; Corsello, A.; Cugliari, M.; Ciliberti, L.; Spolidoro, G. C. I.; Agostoni, C.; Vlieg Boerstra, B.; Venter, C.; O'Mahony, L.; Vassilopoulou, E.	Acute respiratory infections are a major cause of morbidity and mortality in children worldwide. Dietary and nutritional interventions, including minerals and vitamin supplementation, have been explored as potential treatments for these infections. However, the evidence on their efficacy is limited and inconclusive. This systematic review and meta-analysis aim to provide a comprehensive summary o…	2024	Jan 4	Allergy				38174413	10.1111/all.15997		#126	Milani 2024	Irrelevant
A Taxonomically-informed Mass Spectrometry Search Tool for Microbial Metabolomics Data	Zuffa, S.; Schmid, R.; Bauermeister, A.; Gomes, P. W. P.; Caraballo-Rodriguez, A. M.; Abiead, Y. E.; Aron, A. T.; Gentry, E. C.; Zemlin, J.; Meehan, M. J.; Avalon, N. E.; Cichewicz, R. H.; Buzun, E.; Terrazas, M. C.; Hsu, C. Y.; Oles, R.; Ayala, A. V.; Zhao, J.; Chu, H.; Kuijpers, M. C. M.; Jackrel, S. L.; Tugizimana, F.; Nephali, L. P.; Dubery, I. A.; Madala, N. E.; Moreira, E. A.; Costa-Lotufo,…	MicrobeMASST, a taxonomically-informed mass spectrometry (MS) search tool, tackles limited microbial metabolite annotation in untargeted metabolomics experiments. Leveraging a curated database of >60,000 microbial monocultures, users can search known and unknown MS/MS spectra and link them to their respective microbial producers via MS/MS fragmentation patterns. Identification of microbial-derive…	2023	Aug 3	Res Sq				37577622	10.21203/rs.3.rs-3189768/v1		#212	Zuffa 2023	Irrelevant
A Three-Arm, Randomized, Double-Blind, Placebo-Controlled Study to Evaluate the Safety of Lactobacillus salivarius AP-32 and Bifidobacterium animalis CP-9 Used Individually in Healthy Infants	Chen, J. F.; Ou-Yang, M. C.; Hsia, K. C.; Li, C. M.; Yeh, Y. T.; Ho, H. H.	Probiotics are considered safe and beneficial to human health. However, the safety of Lactobacillus salivarius AP-32 and Bifidobacterium animalis CP-9 in infants has not been confirmed. This study was to assess the safety of long-term oral administration of L. salivarius AP-32 and B. animalis CP-9 in healthy infants compared with placebo. A three-arm, randomized, double-blind, placebo-controlled …	2023		Nutrients	15	15	3426	2024861687	https://dx.doi.org/10.3390/nu15153426		#703	Chen 2023	Irrelevant
A trial of adding Lactobacillus johnsonii EM1 to levocetirizine for treatment of perennial allergic rhinitis in children aged 7-12 years	Lue, K. H.; Sun, H. L.; Lu, K. H.; Ku, M. S.; Sheu, J. N.; Chan, C. H.; Wang, Y. H.	BACKGROUND: Supplementary consumption of probiotics may temporarily alter the intestinal microflora of infants and children, thereby preventing and treating allergic disorders. OBJECTIVE: To compare the clinical efficacy of levocetirizine with that of levocetirizine plus Lactobacillus johnsonii EM1 (Lj EM1) for treating perennial allergic rhinitis (PAR) in children. METHODS: Sixty-three children …	2012	Jul	Int J Pediatr Otorhinolaryngol	76	7	994-1001	22513081	10.1016/j.ijporl.2012.03.018		#1770	Lue 2012	Irrelevant
A world of inflammation: ecological solutions for people, place and planet	Prescott, S. L.	The ecology of the early environment determines lifelong health, including microbial diversity, nutrition, nature, social interactions and the wider 'exposome'. Almost all of these factors impacting immunity had have implications for all aspects of health and reliance. In particular, the emergence of 'microbiome science' provides new evidence of vital relationships between biodiversity and health…	2020		Veterinary Dermatology	31	SUPPL 1	7				#2322	Prescott 2020	Irrelevant
A Worm's Gut Feelings: Neuronal Muscarinic and Epithelial Canonical Wnt Pathways Promote Antimicrobial Defense	Gerner, R. R.; Raffatellu, M.	Molecular mechanisms connecting the gut-brain axis to immunity remain elusive. In this issue of Immunity, Labed et al. (2018) demonstrate that two evolutionarily conserved signaling mechanisms, the neuronal muscarinic and the epithelial Wnt pathways, together induce antimicrobial peptide expression that protects Caenorhabditis elegans against intestinal infection.	2018	May 15	Immunity	48	5	839-841	29768168	10.1016/j.immuni.2018.04.035		#977	Gerner 2018	Irrelevant
Aberrant composition of gut microbiota of allergic infants: a target of bifidobacterial therapy at weaning?	Kirjavainen, P. V.; Arvola, T.; Salminen, S. J.; Isolauri, E.		2002	JUL	Gut	51	1	51-55	WOS:000176488000014	10.1136/gut.51.1.51		#1483	Kirjavainen 2002	Irrelevant
Aberrant responses to TLR agonists in pediatric IBD patients; the possible association with increased production of Th1/Th17 cytokines in response to candida, a luminal antigen	Jyonouchi, H.; Geng, L.; Cushing-Ruby, A.; Monteiro, I. M.	Toll like receptors (TLR) regulate innate immune responses sensing byproducts of intestinal microbiota. We examined responses to TLR agonists in children with inflammatory bowel disease (IBD). Peripheral blood mononuclear cells (PBMC) obtained from children with IBD [Crohn's disease (CD, n = 10), ulcerative colitis (UC, n = 10)], children with non-IgE-mediated food allergy (NFA, n = 20), and cont…	2010	Jun	Pediatr Allergy Immunol	21	4 Pt 2	e747-55	19725895	10.1111/j.1399-3038.2009.00923.x		#1362	Jyonouchi 2010	Irrelevant
Absence of intestinal microbiota increases betacyclodextrin stimulated reverse cholesterol transport	Mistry, R. H.; Verkade, H. J.; Tietge, U. J.	Background: Atherosclerotic cardiovascular disease (CVD) represents the highest cause of mortality worldwide. Currently drug treatment with statins is the main stay of therapy to prevent heart attacks and stroke. However, despite the vast use of statins, the incidence of CVD events decreased at best by only 30%. Therefore, additional therapeutic strategies are warranted. Dietary intervention appe…	2016		Circulation	134						#1952	Mistry 2016	Irrelevant
Abstracts - European Society for Paediatric Gastroenterology, Hepatology, and Nutrition Annual Meeting		The proceedings contain 262 papers. The topics discussed include: Crohn's disease presentation in pediatric patients; microbiota and genetic adaptation in pediatric patients with inflammatory bowel disease; diagnostic work-up of IBD patients in Europe: results of a 5-year audit of eurokids; celiac anti-tissue transglutaminase autoantibodies interfere with the ability of alpha-gliadin peptide 31-4…	2009		Journal of Pediatric Gastroenterology and Nutrition	48						#1		Irrelevant
Abstracts from the 15th CIPP Meeting		The proceedings contain 139 papers. The topics discussed include: airway molecular phenotyping in prematurity identifies intrinsic secretory signatures linked TOTH2 inflammation and airway remodeling; the role of procalcitonin in uncomplicated pneumonia and complicated pneumonia in children 3 months to 5 years old admitted in hospital; do inflammatory biomarkers predict pulmonary exacerbation in …	2016		Pediatric Pulmonology	51						#12		Irrelevant
Abstracts from the 23rd Italian congress of Cystic Fibrosis and the 13th National Congress of Cystic Fibrosis Italian Society		The proceedings contain 49 papers. The topics discussed include: new technologies, new opportunities, new interpretative challenges in molecular genetics of cystic fibrosis; effects of diet on cystic fibrosis microbiome; new technologies, new opportunities, new interpretative challenges in molecular genetics of cystic fibrosis; old and new tools in diagnostic microbiology; growth in Italy in the …	2018		Italian Journal of Pediatrics	44						#17		Irrelevant
Abstracts from the 3rd International Genomic Medicine Conference (3rd IGMC 2015) : Jeddah, Kingdom of Saudi Arabia. 30 November - 3 December 2015	Shay, J. W.; Homma, N.; Zhou, R.; Naseer, M. I.; Chaudhary, A. G.; Al-Qahtani, M.; Hirokawa, N.; Goudarzi, M.; Fornace, A. J., Jr.; Baeesa, S.; Hussain, D.; Bangash, M.; Alghamdi, F.; Schulten, H. J.; Carracedo, A.; Khan, I.; Qashqari, H.; Madkhali, N.; Saka, M.; Saini, K. S.; Jamal, A.; Al-Maghrabi, J.; Abuzenadah, A.; Chaudhary, A.; Al Qahtani, M.; Damanhouri, G.; Alkhatabi, H.; Goodeve, A.; Cr…	O1 Regulation of genes by telomere length over long distances Jerry W. Shay O2 The microtubule destabilizer KIF2A regulates the postnatal establishment of neuronal circuits in addition to prenatal cell survival, cell migration, and axon elongation, and its loss leading to malformation of cortical development and severe epilepsy Noriko Homma, Ruyun Zhou, Muhammad Imran Naseer, Adeel G. Chaudhary, …	2016	Jul 20	BMC Genomics	17 Suppl 6	Suppl 6	487	27454254	10.1186/s12864-016-2858-0		#2631	Shay 2016	Irrelevant
Abstracts of the 9th International Gastrointestinal Consensus Symposium, IGICS		The proceedings contain 25 papers. The topics discussed include: eradication of helicobacter pylori with sitafloxacin plus metronidazole based triple therapy for penicillin allergy patients; the status of drug resistant h. pylori in past 20 years (1995-2014) and the usefulness of sitafloxacin for h. pylori eradication therapy in Japan; dietary prevention of helicobacter pylori-associated gastric …	2017		Digestion	95	1					#15		Irrelevant
Abstracts of the Australasian College of Dermatologists 48th Annual Scientific Meeting		The proceedings contain 227 papers. The topics discussed include: targeting the human skin microbiome in patients with atopic dermatitis; preadolescent acne: the argument for early intervention; reflectance confocal microscopy as a diagnostic aid in determined invasion in lentigo maligna clinical presentations; prevalence of methicillin-resistant staphylococcus aureus in children with atopic derm…	2015		Australasian Journal of Dermatology	56						#9		Irrelevant
Abuse of Antibiotics in Perinatology: Negative Impact for Health and the Economy	Sola, A.	To use medications appropriately, patients need to be treated based on their clinical conditions, in doses that are based on their individual requirements, for an adequate amount of time, and at the lowest expense. The perinatal period is characterized by an excessive use of antibiotics. This antibiotic abuse can lead to antibiotic resistance, microbiome alterations, and dysbiosis, which have bee…	2020	Aug	Neoreviews	21	8	e559-e570	32737173	10.1542/neo.21-8-e559		#2719	Sola 2020	Irrelevant
Academy of Breastfeeding Medicine Founder's Lecture 2008: Breastfeeding-An Extrauterine Link Between Mother and Child	Rautava, S.; Walker, W. A.		2009	MAR	Breastfeeding Medicine	4	1	4-12	WOS:000276673800002	10.1089/bfm.2009.0004		#2377	Rautava 2009	Irrelevant
Accelerated growth of Malassezia species in optimized culture conditions	Leong, C.; Buttafuoco, A.; Schmid-Grendelmeier, P.; Bosshard, P. P.; Glatz, M.	Malassezia spp. is a genus of lipophilic yeasts, comprising 14 species. It is the most common fungal genus of the healthy human skin microbiome but it is also attributed a pathogenic role in skin diseases such as atopic dermatitis (AD). AD is a frequent, recurrent eczematous skin disease that commonly associates with other atopic diseases such as hay fever, asthma and food allergies. To date, 14 …	2017		Swiss Medical Weekly	147		53S				#1671	Leong 2017	Irrelevant
Accurate and timely diagnosis of Eosinophilic Esophagitis improves over time in Europe. An analysis of the EoE CONNECT Registry	Navarro, P.; Laserna-Mendieta, E. J.; Casabona, S.; Savarino, E.; Pérez-Fernández, M. T.; Ghisa, M.; Pérez-Martínez, I.; Guagnozzi, D.; Perelló, A.; Guardiola-Arévalo, A.; Racca, F.; Betoré, E.; Blas-Jhon, L.; Krarup, A. L.; Martín-Domínguez, V.; Maniero, D.; Suárez, A.; Llerena-Castro, R.; de la Peña-Negro, L.; Navacerrada, A. G.; Pellegatta, G.; Alcedo, J.; de Hurtado Mendoza-Guena, L.; Feo-Ort…	BACKGROUND: Poor adherence to clinical practice guidelines for eosinophilic esophagitis (EoE) has been described and the diagnostic delay of the disease continues to be unacceptable in many settings. OBJECTIVE: To analyze the impact of improved knowledge provided by the successive international clinical practice guidelines on reducing diagnostic delay and improving the diagnostic process for Euro…	2022	Jun	United European Gastroenterol J	10	5	507-517	35578565	10.1002/ueg2.12240		#462	Navarro 2022	Irrelevant
Accurate diagnosis of atopic dermatitis by combining transcriptome and microbiota data with supervised machine learning	Jiang, Z.; Li, J.; Kong, N.; Kim, J. H.; Kim, B. S.; Lee, M. J.; Park, Y. M.; Lee, S. Y.; Hong, S. J.; Sul, J. H.	Atopic dermatitis (AD) is a common skin disease in childhood whose diagnosis requires expertise in dermatology. Recent studies have indicated that host genes-microbial interactions in the gut contribute to human diseases including AD. We sought to develop an accurate and automated pipeline for AD diagnosis based on transcriptome and microbiota data. Using these data of 161 subjects including AD p…	2022	Jan 7	Sci Rep	12	1	290	34997172	10.1038/s41598-021-04373-7		#383	Jiang 2022	Irrelevant
Acid Suppression in Infancy is not Prospectively Associated with Childhood IgE-Mediated Food Allergy	Seay, H. L.; Martin, V.; Virkud, Y. V.; Keet, C.; Shreffler, W. G.; Yuan, Q.	Rationale: Recent retrospective research associated early life acid suppressive medication with food allergies. We sought to prospectively evaluate the association between acid suppressive medication in infancy and development of IgE-mediated food allergy in early childhood. Methods: The Gastrointestinal Microbiome and Allergic Proctocolitis (GMAP) Study is an ongoing prospective observational co…	2019		Journal of Allergy and Clinical Immunology	143	2	AB252		10.1016/j.jaci.2018.12.769		#2593	Seay 2019	Irrelevant
Acid suppressive medication and the incidence of chronic childhood immunological diseases: A scoping review	Madej, J.; Zhang, Y.; Atanassova, T. J.; McGuire, S. E.; Horton, D. B.	Background: Acid suppressive drugs are used widely in pregnancy and early childhood, but their long-term safety remain unclear. Acid suppressive drugs disrupt the microbiome, and growing evidence links microbiome disruption to the development of immune-mediated disease. Objective(s): To characterize the literature on prenatal and childhood exposure to proton pump inhibitors (PPIs) or histamine-2 …	2022		Pharmacoepidemiology and Drug Safety	31	Supplement 2	571-572	641675038	https://dx.doi.org/10.1002/pds.5518		#486	Madej 2022	Irrelevant
Acne in the first three decades of life: An update of a disorder with profound implications for all decades of life	Greydanus, D. E.; Azmeh, R.; Cabral, M. D.; Dickson, C. A.; Patel, D. R.	Acne vulgaris is a chronic, inflammatory, skin condition that involves the pilosebaceous follicles and is influenced by a variety of factors including genetics, androgen-stimulation of sebaceous glands with abnormal keratinization, colonization with Cutibacterium acnes (previously called Propionibacterium acnes), and pathological immune response to inflammation. Acne can occur at all ages and thi…	2021		Disease-a-Month	67	4			10.1016/j.disamonth.2020.101103		#1053	Greydanus 2021	Irrelevant
Action of a silk fabric treated with AEGIS™ in children with atopic dermatitis: A 3-month trial	Koller, D. Y.; Halmerbauer, G.; Böck, A.; Engstler, G.	Irritation of the skin of patients with atopic dermatitis by contact with rough fibres of synthetic or woollen clothes is well known. Therefore, it has been recommended that patients should wear cotton clothes. However, cotton also consists of rough fibres able to irritate the skin, whereas silk is characterized by smooth fibres without irritating potential. The aim of our study was to evaluate t…	2007		Pediatric Allergy and Immunology	18	4	335-338		10.1111/j.1399-3038.2006.00511.x		#1516	Koller 2007	Irrelevant
Activation of mdcs and CD8+ T cells is associated with PSC-like cholangiopathy induced by small bowel bacterial overgrowth in a mouse model of autoimmune biliary disease	Wang, Q.; Saxena, V.; Wang, B.; Miles, L.; Ryan, M. A.; Bezerra, J. A.; Ridgway, W. M.; Nathan, J. D.	BACKGROUND: The pathogenesis of primary sclerosing cholangitis (PSC) is largely unknown due to lack of an ideal animal model. The association of PSC with inflammatory bowel disease suggests a critical role of gut-derived factors in its pathogenesis. Our aim was to investigate the role of small bowel bacterial overgrowth (SBBO) in the development of PSC-like cholangiopathy. METHODS: We surgically …	2014		Hepatology	60		342A		10.1002/hep.27496		#3128	Wang 2014	Irrelevant
Active free secretory component and secretory IgA in human milk: do maternal vaccination, allergy, infection, mode of delivery, nutrition and active lifestyle change their concentrations?	Demers-Mathieu, V.; Mathijssen, G.; Dapra, C.; Do, D. M.; Medo, E.		2021	MAR	Pediatric Research	89	4	795-802	WOS:000558835900001	10.1038/s41390-020-0966-7		#713	Demers-Mathieu 2021	Irrelevant
Acupuncture in baby colic	Reinthal, M.; Lund, I.; Lundeberg, T.		2013		Acupuncture and Related Therapies	1	2-3	31-34		10.1016/j.arthe.2013.05.001		#2389	Reinthal 2013	Irrelevant
Acute and Chronic Bacterial Sinusitis	Brook, I.	Sinusitis is one of the most common complaints resulting in physician visits in the United States. An antecedent viral infection of the upper respiratory tract is the most common presentation. Despite its prevalence, most cases resolve spontaneously. Only a small proportion develops a secondary bacterial infection that will benefit from antimicrobial therapy. This article discusses the microbiolo…	2007		Infectious Disease Clinics of North America	21	2	427-448		10.1016/j.idc.2007.02.001		#365	Brook 2007	Irrelevant
Acute asthma attacks in children: Etiology and prevention	Gern, J. E.	Factors that can promote exacerbations of childhood asthma include pollutants (as a source of oxidative stress), allergy and exposure to allergens, and viral and bacterial pathogens. Each of these environmental stimuli alone contributes to the risk of an exacerbation. However, most exacerbations are likely to involve exposure to multiple environmental factors. These concepts raise important mecha…	2019		Pediatric Pulmonology	54		S26-S27		10.1002/ppul.24371		#975	Gern 2019	Irrelevant
Adaptive immunity induces mutualism between commensal eukaryotes	Ost, K. S.; O'Meara, T. R.; Stephens, W. Z.; Chiaro, T.; Zhou, H.; Penman, J.; Bell, R.; Catanzaro, J. R.; Song, D.; Singh, S.; Call, D. H.; Hwang-Wong, E.; Hanson, K. E.; Valentine, J. F.; Christensen, K. A.; O'Connell, R. M.; Cormack, B.; Ibrahim, A. S.; Palm, N. W.; Noble, S. M.; Round, J. L.	Pathogenic fungi reside in the intestinal microbiota but rarely cause disease. Little is known about the interactions between fungi and the immune system that promote commensalism. Here we investigate the role of adaptive immunity in promoting mutual interactions between fungi and host. We find that potentially pathogenic Candida species induce and are targeted by intestinal immunoglobulin A (IgA…	2021	Aug	Nature	596	7870	114-118	34262174	10.1038/s41586-021-03722-w		#2158	Ost 2021	Irrelevant
Additive effect between IL-13 polymorphism and cesarean section delivery/prenatal antibiotics use on atopic dermatitis: a birth cohort study (COCOA)	Lee, S. Y.; Yu, J.; Ahn, K. M.; Kim, K. W.; Shin, Y. H.; Lee, K. S.; Hong, S. A.; Jung, Y. H.; Lee, E.; Yang, S. I.; Seo, J. H.; Kwon, J. W.; Kim, B. J.; Kim, H. B.; Kim, W. K.; Song, D. J.; Jang, G. C.; Shim, J. Y.; Lee, S. Y.; Kwon, J. Y.; Choi, S. J.; Lee, K. J.; Park, H. J.; Won, H. S.; Yoo, H. S.; Kang, M. J.; Kim, H. Y.; Hong, S. J.	BACKGROUND: Although cesarean delivery and prenatal exposure to antibiotics are likely to affect the gut microbiome in infancy, their effect on the development of atopic dermatitis (AD) in infancy is unclear. The influence of individual genotypes on these relationships is also unclear. To evaluate with a prospective birth cohort study whether cesarean section, prenatal exposure to antibiotics, an…	2014		PLoS One	9	5	e96603	24848505	10.1371/journal.pone.0096603		#1652	Lee 2014	Exclusion reason: Wrong study design; Rachel Gallant (2022-03-09 06:42:22)(Select): Only 11 patients had fecal samples and they really don't discuss the results. ;
Additive effect of Lactobacillus acidophilus L-92 on children with atopic dermatitis concomitant with food allergy	Nakata, J.; Hirota, T.; Umemura, H.; Nakagawa, T.; Kando, N.; Futamura, M.; Nakamura, Y.; Ito, K.	Background: Atopic dermatitis (AD) in infants is often related to food allergies (FA). The beneficial effects of lactic acid bacteria towards allergic diseases have been reported, but there are few reports on their effect and preferable dosages on AD in young children with concomitant FA. Objective: To examine additional effects of two different dose of paraprobiotic Lactobacillus acidophilus L-9…	2019		Asia Pacific Allergy	9	2			10.5415/apallergy.2019.9.e18		#2021	Nakata 2019	Irrelevant
Addressing unmet needs in understanding asthma mechanisms	Edwards, M. R.; Saglani, S.; Schwarze, J.; Skevaki, C.; Smith, J. A.; Ainsworth, B.; Almond, M.; Andreakos, E.; Belvisi, M. G.; Chung, K. F.; Cookson, W.; Cullinan, P.; Hawrylowicz, C.; Lommatzsch, M.; Jackson, D.; Lutter, R.; Marsland, B.; Moffatt, M.; Thomas, M.; Virchow, J. C.; Xanthou, G.; Edwards, J.; Walker, S.; Johnston, S. L.; Adcock, I.; Akdis, C.; Bel, E.; Bousquet, J.; Ten Brinke, A.; …	Asthma is a heterogeneous, complex disease with clinical phenotypes that incorporate persistent symptoms and acute exacerbations. It affects many millions of Europeans throughout their education and working lives and puts a heavy cost on European productivity. There is a wide spectrum of disease severity and control. Therapeutic advances have been slow despite greater understanding of basic mecha…	2017		European Respiratory Journal	49	5			10.1183/13993003.02448-2016		#818	Edwards 2017	Irrelevant
Adenoid hypertrophy and its influence on immunity and microbiome of upper airways in children undergoing adenoidectomy	Jesenak, M.; Bugova, G.; Uhliarova, B.; Banovcin, P.; Babusikova, E.		2016	AUG	Allergy	71		428-428	WOS:000383679802335			#1337	Jesenak 2016	Irrelevant
Adiposity in Juvenile Psoriatic Arthritis	Samad, A.; Stoll, M. L.; Lavi, I.; Hsu, J. J.; Strand, V.; Robinson, T. N.; Mellins, E. D.; Zisman, D.; Carra Legacy Registry In		2018	MAR 1	JOURNAL OF RHEUMATOLOGY	45	3	411-418	WOS:000426368000018	10.3899/jrheum.170598		#2512	Samad 2018	Irrelevant
Adjunct therapy with probiotics for chronic urticaria in children: randomised placebo-controlled trial	Bi, X. D.; Lu, B. Z.; Pan, X. X.; Liu, S.; Wang, J. Y.	BACKGROUNDS: Chronic urticaria is a common disorder of the skin, characterised by recurrent skin wheals and angioedema. Recent reports have shown that altered diversity and composition of the gut microbiota may lead to imbalances in immune regulation, a causal factor in the occurrence of chronic urticaria. OBJECTIVE: This study aimed to evaluate the efficacy of the Yimingjia(®) probiotic formula …	2021	Apr 17	Allergy Asthma Clin Immunol	17	1	39	33865434	10.1186/s13223-021-00544-3		#277	Bi 2021	Irrelevant
Adjunctive systemic antimicrobials for the non‐surgical treatment of periodontitis	Khattri, S.; Kumbargere Nagraj, S.; Arora, A.; Eachempati, P.; Kusum, C. K.; Bhat, K. G.; Johnson, T. M.; Lodi, G.		2020		Cochrane Database of Systematic Reviews		11		CD012568	10.1002/14651858.CD012568.pub2		#1447	Khattri 2020	Irrelevant
Adjuvant Probiotics of Lactobacillus salivarius subsp. salicinius AP-32, L. johnsonii MH-68, and Bifidobacterium animalis subsp. lactis CP-9 Attenuate Glycemic Levels and Inflammatory Cytokines in Patients With Type 1 Diabetes Mellitus	Wang, C. H.; Yen, H. R.; Lu, W. L.; Ho, H. H.; Lin, W. Y.; Kuo, Y. W.; Huang, Y. Y.; Tsai, S. Y.; Lin, H. C.	INTRODUCTION: Type 1 diabetes mellitus (T1DM) is characterized by autoimmune destruction of pancreatic β cells. Previous study has discovered that probiotic strains residing in the gut play essential roles in host immune regulation. However, few clinical results demonstrated probiotic would actually benefit in attenuating glycated hemoglobin (HbA1c) along with inflammatory cytokine levels of the …	2022		Front Endocrinol (Lausanne)	13		754401	35299968	10.3389/fendo.2022.754401		#768	Wang 2022	Irrelevant
Administration of a Multi-Strain Probiotic Product to Women in the Perinatal Period Differentially Affects the Breast Milk Cytokine Profile and May Have Beneficial Effects on Neonatal Gastrointestinal Functional Symptoms. A Randomized Clinical Trial	Baldassarre, M. E.; Di Mauro, A.; Mastromarino, P.; Fanelli, M.; Martinelli, D.; Urbano, F.; Capobianco, D.; Laforgia, N.		2016	NOV	Nutrients	8	11		WOS:000388666400013	10.3390/nu8110677		#196	Baldassarre 2016	Irrelevant
Administration of Bifidobacterium to infants with atopic dermatitis: Changes in fecal microflora and clinical symptoms	Taniuchi, S.; Hattori, K.; Yamamoto, A.; Sasai, M.; Hatano, Y.; Kojima, T.; Kobayashi, Y.; Iwamoto, H.; Yaeshima, T.	Background: We previously reported that the fecal microflora of infants with cow's milk hypersensitivity who were fed casein-hydrolyzed formula supplemented with raffinose (New-MA-1) was normalized. The purpose of this study was to elucidate whether oral administration of bifidobacteria influenced the intestinal microflora of infants with cow's milk hypersensitivity with atopic dermatitis who wer…	2005		Journal of Applied Research	5	2	387-396				#2854	Taniuchi 2005	Irrelevant
Administration of oral probiotic bacteria to pregnant women causes temporary infantile colonization	Schultz, M.; Gottl, C.; Young, T. J.; Iwen, T.; Vanderhoof, T. A.		2004	MAR	Journal of Pediatric Gastroenterology and Nutrition	38	3	293-297	WOS:000220589600011	10.1097/00005176-200403000-00012		#2582	Schultz 2004	Irrelevant
Advancements in Allergen Immunotherapy for the Treatment of Atopic Dermatitis	Guo, B. C.; Wu, K. H.; Chen, C. Y.; Lin, W. Y.; Chang, Y. J.; Lin, M. J.; Wu, H. P.	Atopic dermatitis (AD) is a chronic inflammatory skin condition that affects individuals of all age groups, manifesting as a spectrum of symptoms varying from mild to severe. Allergen immunotherapy (AIT) involves the administration of allergen extracts and has emerged as a potential treatment strategy for modifying immune responses. Its pathogenesis involves epidermal barrier dysfunction, microbi…	2024	Jan 21	Int J Mol Sci	25	2		38279315	10.3390/ijms25021316		#74	Guo 2024	Irrelevant
Advances for pediatricians in 2022: allergy, anesthesiology, cardiology, dermatology, endocrinology, gastroenterology, genetics, global health, infectious diseases, metabolism, neonatology, neurology, oncology, pulmonology	Caffarelli, C.; Santamaria, F.; Piro, E.; Basilicata, S.; D'Antonio, L.; Tchana, B.; Bernasconi, S.; Corsello, G.	The last year saw intensive efforts to advance knowledge in pediatric medicine. This review highlights important publications that have been issued in the Italian Journal of Pediatrics in 2022. We have chosen papers in the fields of allergy, anesthesiology, cardiology, dermatology, endocrinology, gastroenterology, genetics, global health, infectious diseases, metabolism, neonatology, neurology, o…	2023	Sep 8	Ital J Pediatr	49	1	115	37679850	10.1186/s13052-023-01522-8		#305	Caffarelli 2023	Irrelevant
Advances in asthma 2015: Across the lifespan	Liu, A. H.; Anderson, W. C.; Dutmer, C. M.; Searing, D. A.; Szefler, S. J.		2016	AUG	Journal of Allergy and Clinical Immunology	138	2	397-404	WOS:000380835800008	10.1016/j.jaci.2016.06.013		#1724	Liu 2016	Irrelevant
Advances in asthma in 2017: Mechanisms, biologics, and genetics	Grayson, M. H.; Feldman, S.; Prince, B. T.; Patel, P. J.; Matsui, E. C.; Apter, A. J.	This review summarizes some of the most significant advances in asthma research over the past year. We first focus on novel discoveries in the mechanism of asthma development and exacerbation. This is followed by a discussion of potential new biomarkers, including the use of radiographic markers of disease. Several new biologics have become available to the clinician in the past year, and we summ…	2018	Nov	J Allergy Clin Immunol	142	5	1423-1436	30213625	10.1016/j.jaci.2018.08.033		#1045	Grayson 2018	Irrelevant
Advances in asthma, asthma-COPD overlap, and related biologics in 2018	Bacharier, L. B.; Mori, A.; Kita, H.	Over the past year, numerous important advances in our understanding of multiple aspects of asthma, ranging from disease pathogenesis to epidemiology to therapeutics, have been reported. This review is a compilation of highlights from articles published largely in the Journal of Allergy and Clinical Immunology and supplemented by articles published elsewhere that have substantially advanced the f…	2019		Journal of Allergy and Clinical Immunology	144	4	906-919		10.1016/j.jaci.2019.08.021		#189	Bacharier 2019	Irrelevant
Advances in atopic dermatitis in 2017	Kennedy, K.; Heimall, J.; Spergel, J. M.	This review encompasses relevant scientific and clinical advances in atopic dermatitis (AD) published in 2017. These include articles from the Journal of Allergy and Clinical Immunology, as well as other prominent publications that have contributed to the emerging field, on the microenvironment of the skin and molecular patterns guiding biologic treatment strategies. The most commonly questioned …	2018	Dec	J Allergy Clin Immunol	142	6	1740-1747	30359683	10.1016/j.jaci.2018.10.012		#1439	Kennedy 2018	Irrelevant
Advances in bronchiectasis: endotyping, genetics, microbiome, and disease heterogeneity	Flume, P. A.; Chalmers, J. D.; Olivier, K. N.	Bronchiectasis is characterised by pathological dilation of the airways. More specifically, the radiographic demonstration of airway enlargement is the common feature of a heterogeneous set of conditions and clinical presentations. No approved therapies exist for the condition other than for bronchiectasis caused by cystic fibrosis. The heterogeneity of bronchiectasis is a major challenge in clin…	2018		The Lancet	392	10150	880-890		10.1016/S0140-6736(18)31767-7		#899	Flume 2018	Irrelevant
Advances in Gut Microbiome Research and Relevance to Pediatric Diseases	Albenberg, L.; Kelsen, J.		2016		Journal of Pediatrics	178		16-23		10.1016/j.jpeds.2016.08.044		#95	Albenberg 2016	Irrelevant
Advances in inflammatory bowel diseases in children	Michail, S.; Ramsy, M.; Soliman, E.	Inflammatory bowel disease (IBD) is a chronic gastrointestinal condition that burdens the lives of many children around the world. It is characterized by chronic gastrointestinal inflammation. Crohn's disease (CD), ulcerative colitis and IBD-unknown are the three types of this disease. The management of children with inflammatory bowel disease is complex and requires skill, knowledge and experien…	2012		Minerva Pediatrica	64	3	257-270				#1929	Michail 2012	Irrelevant
Advances in mechanisms of allergic disease in 2016	Rothenberg, M. E.; Saito, H.; Peebles, R. S., Jr.	This review highlights advances in mechanisms of allergic disease, particularly type 2 innate lymphoid cells; T(H)2 lymphocytes; eicosanoid regulation of inflammation; extracellular vesicles in allergic responses; IL-33; microbiome properties, especially as they relate to mucosal barrier function; and a series of findings concerning the allergic inflammatory cells eosinophils, basophils, and mast…	2017	Dec	J Allergy Clin Immunol	140	6	1622-1631	29038009	10.1016/j.jaci.2017.08.029		#2462	Rothenberg 2017	Irrelevant
Advances in mechanisms of asthma, allergy, and immunology in 2011	Boyce, J. A.; Bochner, B.; Finkelman, F. D.; Rothenberg, M. E.	2011 was marked by rapid progress in the identification of basic mechanisms of allergic disease and the translation of these mechanisms into human cell systems. Studies published in the Journal of Allergy and Clinical Immunology this year provided new insights into the molecular determinants of allergenicity, as well as the environmental, cellular, and genetic factors involved in sensitization to…	2012		Journal of Allergy and Clinical Immunology	129	2	335-341		10.1016/j.jaci.2011.12.968		#339	Boyce 2012	Irrelevant
Advances in Nutrition in Pediatric Gastroenterology	Krishnan, U.; Day, A. S.		2023		Nutrients	15	9	2181	2023179892	https://dx.doi.org/10.3390/nu15092181		#668	Krishnan 2023	Irrelevant
Advances in paediatrics in 2019: current practices and challenges in allergy, endocrinology, gastroenterology, public health, neonatology, nutrition, nephrology, neurology, respiratory diseases and rheumatic diseases	Caffarelli, C.; Santamaria, F.; Mirra, V.; Bacchini, E.; Santoro, A.; Bernasconi, S.; Corsello, G.	We highlight the main developments that have been published during the first semester of the last year in the Italian Journal of Pediatrics. We have carefully chosen information from numerous exciting progresses issued in the Journal in the field of allergy, endocrinology, gastroenterology, neonatology, nutrition, nephrology, neurology, public health, respiratory diseases and rheumatic diseases. …	2020	Jun 29	Ital J Pediatr	46	1	89	32600434	10.1186/s13052-020-00853-0		#412	Caffarelli 2020	Irrelevant
Advances in pediatric asthma in 2013: Coordinating asthma care	Szefler, S. J.	Last year's "Advances in pediatric asthma: moving toward asthma prevention" concluded that "We are well on our way to creating a pathway around wellness in asthma care and also to utilize new tools to predict the risk for asthma and take steps to not only prevent asthma exacerbations but also to prevent the early manifestations of the disease and thus prevent its evolution to severe asthma." This…	2014		Journal of Allergy and Clinical Immunology	133	3	654-661		10.1016/j.jaci.2014.01.012		#2823	Szefler 2014	Irrelevant
Advances in the approach to the patient with food allergy	Scurlock, A. M.; Jones, S. M.	Advances in food allergy diagnosis, management, prevention, and therapeutic interventions have been significant over the past 2 decades. Evidence-based national and international guidelines have streamlined food allergy diagnosis and management, whereas paradigm-shifting work in primary prevention of peanut allergy has resulted in significant modifications in the approach to early food introducti…	2018		Journal of Allergy and Clinical Immunology	141	6	2002-2014		10.1016/j.jaci.2017.12.1008		#2592	Scurlock 2018	Irrelevant
Advancing Food Allergy Through Omics Sciences	Irizar, H.; Kanchan, K.; Mathias, R. A.; Bunyavanich, S.	Since the publication of the first draft of the human genome, there has been an explosion of new technologies with increasing power to interrogate the totality of biological molecules (eg, DNA, RNA, proteins, metabolites) and their modifications (eg, DNA methylation, histone modifications). These technologies, collectively called omics, have been widely applied in the last 2 decades to study biol…	2021	Jan	J Allergy Clin Immunol Pract	9	1	119-129	32777389	10.1016/j.jaip.2020.07.044		#1265	Irizar 2021	Irrelevant
Advancing lifelong precision medicine for cardiovascular diseases through gut microbiota modulation	Shi, B.; Li, H.; He, X.	The gut microbiome is known as the tenth system of the human body that plays a vital role in the intersection between health and disease. The considerable inter-individual variability in gut microbiota poses both challenges and great prospects in promoting precision medicine in cardiovascular diseases (CVDs). In this review, based on the development, evolution, and influencing factors of gut micr…	2024		Gut Microbes	16	1	2323237	2028777222	https://dx.doi.org/10.1080/19490976.2024.2323237		#857	Shi 2024	Irrelevant
Adverse effects of antibiotics in children with cancer: are short-course antibiotics for febrile neutropenia part of the solution?	Butters, C.; Thursky, K.; Hanna, D. T.; Cole, T.; Davidson, A.; Buttery, J.; Haeusler, G.		2023	Mar	Expert Review of Anti-Infective Therapy	21	3	267-279	WOS:000932137700001	10.1080/14787210.2023.2171987		#373	Butters 2023	Irrelevant
Adverse effects of macrolide antibacterials	Periti, P.; Mazzei, T.; Mini, E.; Novelli, A.	The renewed interest in macrolide antibacterials with expanded indications for clinical use, as well as their markedly increased usage, justifies the continuous search for new compounds designed to offer the patient not only enhanced bioavailability but also a reduced incidence of adverse effects. Macrolides are an old and well established class of antimicrobial agents that account for 10 to 15% …	1993	Nov	Drug Saf	9	5	346-64	8280403	10.2165/00002018-199309050-00004		#2254	Periti 1993	Irrelevant
Adverse events in people taking macrolide antibiotics versus placebo for any indication	Hansen, M. P.; Scott, A. M.; McCullough, A.; Thorning, S.; Aronson, J. K.; Beller, E. M.; Glasziou, P. P.; Hoffmann, T. C.; Clark, J.; Del Mar, C. B.		2019		Cochrane Database of Systematic Reviews		1		CD011825	10.1002/14651858.CD011825.pub2		#1113	Hansen 2019	Irrelevant
Adverse reactions to food: Allergies and intolerances	Montalto, M.; Santoro, L.; D'Onofrio, F.; Curigliano, V.; Gallo, A.; Visca, D.; Cammarota, G.; Gasbarrini, A.; Gasbarrini, G.	All the anomalous reactions secondary to food ingestion are defined as 'adverse reactions to food'. In 1995 the European Academy of Allergology and Clinical Immunology suggested a classification on the basis of the responsible pathogenetic mechanism; according to this classification, non-toxic reactions can be divided into 'food allergies' when they recognize immunological mechanisms, and 'food i…	2008		Digestive Diseases	26	2	96-103		10.1159/000116766		#1964	Montalto 2008	Irrelevant
Aerodigestive dysbiosis in children with chronic cough	Kazachkov, M.; Kapoor, B. C.; Malecha, P. W.; Wu, B. G.; Li, Y.; Levine, J.; Erkman, J.; Fitzgerald, K.; Moy, L.; Segal, L. N.	In pediatric patients with chronic cough, respiratory culture techniques commonly yield negative results. Studies using culture-independent methods have found a high relative abundance of oral microbes in the lower airways, suggesting that the topographical continuity, and dynamics of the intraluminal contents of the aerodigestive system likely influence the lower airway microbiota. We hypothesiz…	2018	Sep	Pediatr Pulmonol	53	9	1288-1298	29984544	10.1002/ppul.24115		#1418	Kazachkov 2018	Irrelevant
Age and fecal microbial strain-specific differences in patients with spondyloarthritis	Stoll, M. L.; Weiss, P. F.; Weiss, J. E.; Nigrovic, P. A.; Edelheit, B. S.; Bridges, S. L.; Danila, M. I.; Spencer, C. H.; Punaro, M. G.; Schikler, K.; Reiff, A.; Kumar, R.; Cron, R. Q.; Morrow, C. D.; Lefkowitz, E. J.		2018	JAN 30	ARTHRITIS RESEARCH & THERAPY	20			WOS:000423870800003	10.1186/s13075-018-1510-6		#2774	Stoll 2018	Irrelevant
Age-associated effect of kestose on Faecalibacterium prausnitzii and symptoms in the atopic dermatitis infants	Koga, Y.; Tokunaga, S.; Nagano, J.; Sato, F.; Konishi, K.; Tochio, T.; Murakami, Y.; Masumoto, N.; Tezuka, J. I.; Sudo, N.; Kubo, C.; Shibata, R.	BACKGROUND: Although Faecalibacterium prausnitzii is a major bacterium in the intestine of adults, which is known to have anti-inflammatory effects, the development in infants or the response to prebiotics remains unclear. METHODS: The counts of F. prausnitzii in the feces were examined by real-time polymerase chain reaction (PCR). Fecal samples were obtained from 65 atopic dermatitis (AD) infant…	2016	Dec	Pediatr Res	80	6	844-851	27537603	10.1038/pr.2016.167		#1511	Koga 2016	Irrelevant
Ageing hallmarks exhibit organ-specific temporal signatures	Schaum, N.; Lehallier, B.; Hahn, O.; Pálovics, R.; Hosseinzadeh, S.; Lee, S. E.; Sit, R.; Lee, D. P.; Losada, P. M.; Zardeneta, M. E.; Fehlmann, T.; Webber, J. T.; McGeever, A.; Calcuttawala, K.; Zhang, H.; Berdnik, D.; Mathur, V.; Tan, W.; Zee, A.; Tan, M.; Almanzar, N.; Antony, J.; Baghel, A. S.; Bakerman, I.; Bansal, I.; Barres, B. A.; Beachy, P. A.; Berdnik, D.; Bilen, B.; Brownfield, D.; Cai…	Ageing is the single greatest cause of disease and death worldwide, and understanding the associated processes could vastly improve quality of life. Although major categories of ageing damage have been identified—such as altered intercellular communication, loss of proteostasis and eroded mitochondrial function1—these deleterious processes interact with extraordinary complexity within and between…	2020		Nature	583	7817	596-602		10.1038/s41586-020-2499-y		#2565	Schaum 2020	Irrelevant
Aggravation of airway inflammation in RSV-infected asthmatic mice following infection-induced alteration of gut microbiota	Wang, J.; Lu, H.; Yu, L.; Cheng, W.; Yan, W.; Jing, X.	BACKGROUND: This study aimed to confirm the relationship between asthma, respiratory syncytial virus (RSV) infection, and the gut environment by analyzing the alterations in the gut microbiota of RSV-infected asthmatic mice. METHODS: Twenty-four male BALB/c mice were randomly separated into a control group (CON), ovalbumin (OVA) group, and an OVA + RSV group, (n=8 mice/group). At the end of exper…	2021	May	Ann Palliat Med	10	5	5084-5097	33977753	10.21037/apm-20-2052		#3119	Wang 2021	Irrelevant
Aims, Study Design, and Enrollment Results From the Assessing Predictors of Infant Respiratory Syncytial Virus Effects and Severity Study	Walsh, E. E.; Mariani, T. J.; Chu, C. Y.; Grier, A.; Gill, S. R.; Qiu, X.; Wang, L.; Holden-Wiltse, J.; Corbett, A.; Thakar, J.; Benoodt, L.; McCall, M. N.; Topham, D. J.; Falsey, A. R.; Caserta, M. T.		2019	JUN	JMIR RESEARCH PROTOCOLS	8	6		WOS:000473601900021	10.2196/12907		#3110	Walsh 2019	Irrelevant
Air pollution: An environmental factor contributing to intestinal disease	Beamish, L. A.; Osornio-Vargas, A. R.; Wine, E.	The health impacts of air pollution have received much attention and have recently been subject to extensive study. Exposure to air pollutants such as particulate matter (PM) has been linked to lung and cardiovascular disease and increases in both hospital admissions and mortality. However, little attention has been given to the effects of air pollution on the intestine.The recent discovery of ge…	2011		Journal of Crohn's and Colitis	5	4	279-286		10.1016/j.crohns.2011.02.017		#226	Beamish 2011	Irrelevant
Airway Bacterial Biodiversity in Exhaled Breath Condensates of Asthmatic Children-Does It Differ from the Healthy Ones?	Bar, K.; Zebrowska, P.; Laczmanski, L.; Sozanska, B.	Asthma etiopathology is still not fully determined. One of its possible causes can be found in airway microbiome dysbiosis. The study's purpose was to determine whether there are any significant differences in the bacterial microbiome diversity of lower airways microbiota of asthmatic children, since knowledge of this topic is very scarce. To the authors' knowledge, this is the first research usi…	2022		Journal of Clinical Medicine	11	22	6774	2020258651	https://dx.doi.org/10.3390/jcm11226774		#719	Bar 2022	Irrelevant
Airway Epithelium Respiratory Illnesses and Allergy (AERIAL) birth cohort: study protocol	Kicic-Starcevich, E.; Hancock, D. G.; Iosifidis, T.; Agudelo-Romero, P.; Caparros-Martin, J. A.; Silva, D.; Turkovic, L.; Le Souef, P. N.; Bosco, A.; Martino, D. J.; Kicic, A.; Prescott, S. L.; Stick, S. M.	Introduction: Recurrent wheezing disorders including asthma are complex and heterogeneous diseases that affect up to 30% of all children, contributing to a major burden on children, their families, and global healthcare systems. It is now recognized that a dysfunctional airway epithelium plays a central role in the pathogenesis of recurrent wheeze, although the underlying mechanisms are still not…	2023		medRxiv				2024974572	https://dx.doi.org/10.1101/2023.04.29.23289314		#91	Kicic-Starcevich 2023	Irrelevant
Airway granulocytes in severe preschool wheeze: Predictive of school-age asthma attacks or disease protection	Saglani, S.		2018		Clinical and Experimental Allergy	48	7	760-761		10.1111/cea.13186		#2493	Saglani 2018	Irrelevant
Airway Microbial Diversity is Inversely Associated with Mite-Sensitized Rhinitis and Asthma in Early Childhood	Chiu, C. Y.; Chan, Y. L.; Tsai, Y. S.; Chen, S. A.; Wang, C. J.; Chen, K. F.; Chung, I. F.	Microbiota plays an important role in regulating immune responses associated with atopic diseases. We sought to evaluate relationships among airway microbiota, serum IgE levels, allergic sensitization and their relevance to rhinitis and asthma. Microbial characterization was performed using Illumina-based 16S rRNA gene sequencing of 87 throat swabs collected from children with asthma (n = 32) and…	2017	May 12	Sci Rep	7	1	1820	28500319	10.1038/s41598-017-02067-7		#526	Chiu 2017	Irrelevant
Airway microbial dysbiosis in pre-school children associates with respiratory symptoms	Smulders, T.; Strooij, B.; Van Egmond, D.; Van Drunen, K.; Van Der Schee, M.	Introduction: Many young children have wheezing episodes, but not all develop asthma at school age. Often these children are overor undertreated. With the prevalence of asthma rising, this clinical problem has only become more substantial. A growing body of research suggests that the airway microbiome plays an important role in asthma development. However to date it is unclear if children that de…	2017		Allergy: European Journal of Allergy and Clinical Immunology	72		61		10.1111/all.13250		#2707	Smulders 2017	Irrelevant
Airway microbiome and responses to corticosteroids in corticosteroid-resistant asthma patients treated with acid suppression medications	Goleva, E.; Harris, J. K.; Robertson, C. E.; Jackson, L. P.; Martin, R. J.; Leung, D. Y. M.		2017	Sep	J Allergy Clin Immunol	140	3	860-862.e1	28477847	10.1016/j.jaci.2017.03.011		#1006	Goleva 2017	Irrelevant
Airway microbiome, host immune response and recurrent wheezing in infants with severe respiratory syncytial virus bronchiolitis	Zhang, X. Y.; Zhang, X.; Zhang, N.; Wang, X. L.; Sun, L.; Chen, N.; Zhao, S. Y.; He, Q. S.		2020	APR	Pediatric Allergy and Immunology	31	3	281-289	WOS:000508639700001	10.1111/pai.13183		#3292	Zhang 2020	Irrelevant
Airway Microbiota and the Implications of Dysbiosis in Asthma	Durack, J.; Boushey, H. A.; Lynch, S. V.	The mucosal surfaces of the human body are typically colonized by polymicrobial communities seeded in infancy and are continuously shaped by environmental exposures. These communities interact with the mucosal immune system to maintain homeostasis in health, but perturbations in their composition and function are associated with lower airway diseases, including asthma, a developmental and heterog…	2016		Current Allergy and Asthma Reports	16	8			10.1007/s11882-016-0631-8		#797	Durack 2016	Irrelevant
Airway Microbiota-Host Interactions Regulate Secretory Leukocyte Protease Inhibitor Levels and Influence Allergic Airway Inflammation	Jaeger, N.; McDonough, R. T.; Rosen, A. L.; Hernandez-Leyva, A.; Wilson, N. G.; Lint, M. A.; Russler-Germain, E. V.; Chai, J. N.; Bacharier, L. B.; Hsieh, C. S.; Kau, A. L.	Homeostatic mucosal immune responses are fine-tuned by naturally evolved interactions with native microbes, and integrating these relationships into experimental models can provide new insights into human diseases. Here, we leverage a murine-adapted airway microbe, Bordetella pseudohinzii (Bph), to investigate how chronic colonization impacts mucosal immunity and the development of allergic airwa…	2020	Nov 3	Cell Rep	33	5	108331	33147448	10.1016/j.celrep.2020.108331		#1313	Jaeger 2020	Irrelevant
Airway microenvironment alterations and pathogen growth in cystic fibrosis	Rossi, G. A.; Morelli, P.; Galietta, L. J.; Colin, A. A.	Cystic Fibrosis Transmembrane Regulator (CFTR) dysfunction is associated with epithelial cell vulnerability and with dysregulation of the local inflammatory responses resulting in excessive airway neutrophilic inflammation and pathogen growth. In combination with impaired mucociliary clearance, and dysregulation of defense function, bacterial infection follows with eventual airway damage and remo…	2019	Apr	Pediatr Pulmonol	54	4	497-506	30620146	10.1002/ppul.24246		#2459	Rossi 2019	Irrelevant
Airway microenvironment in CF: Promoting pathogen growth and remodeling	Sacco, O.; Girosi, D.; Olcese, R.; Tosca, M.; Perri, K.; Silvestri, M.; Rossi, G. A.	Introduction In cystic fibrosis (CF), morbidity and mortality are due primarily to the progressive injury to the airway structures leading to functional decline of the respiratory system1. Prominent neutrophilic inflammation in the airways, chronic bacterial infection, airway obstruction by thick mucus and progressive bronchiectasis formation are the hallmarks of the advanced lung disease.1,2 Air…	2021		Pediatric Pulmonology	56	SUPPL 2	S61-S63		10.1002/ppul.25498		#2489	Sacco 2021	Irrelevant
Akkermansia muciniphila mediates negative effects of IFNγ on glucose metabolism	Greer, R. L.; Dong, X.; Moraes, A. C.; Zielke, R. A.; Fernandes, G. R.; Peremyslova, E.; Vasquez-Perez, S.; Schoenborn, A. A.; Gomes, E. P.; Pereira, A. C.; Ferreira, S. R.; Yao, M.; Fuss, I. J.; Strober, W.; Sikora, A. E.; Taylor, G. A.; Gulati, A. S.; Morgun, A.; Shulzhenko, N.	Cross-talk between the gut microbiota and the host immune system regulates host metabolism, and its dysregulation can cause metabolic disease. Here, we show that the gut microbe Akkermansia muciniphila can mediate negative effects of IFNγ on glucose tolerance. In IFNγ-deficient mice, A. muciniphila is significantly increased and restoration of IFNγ levels reduces A. muciniphila abundance. We furt…	2016	Nov 14	Nat Commun	7		13329	27841267	10.1038/ncomms13329		#1050	Greer 2016	Irrelevant
Akkermansia, a possible microbial marker for poor glycemic control in qataris children consuming arabic diet—a pilot study on pediatric t1dm in qatar	Lakshmanan, A. P.; Kohil, A.; Assadi, F. E.; Zaidan, S. A.; Abduljabbar, S. A.; Bangarusamy, D. K.; Khalaf, F. A.; Petrovski, G.; Terranegra, A.	In Qatar, Type 1 Diabetes mellitus (T1DM) is one of the most prevalent disorders. This study aimed to explore the gut microbiome’s relation to the continuous subcutaneous insulin infusion (CSII) therapy, dietary habits, and the HbA1c level in the pediatric T1DM subjects in Qatar. We recruited 28 T1DM subjects with an average age of 10.5 ± 3.53 years. The stool sample was used to measure microbial…	2021		Nutrients	13	3	1-15		10.3390/nu13030836		#1601	Lakshmanan 2021	Irrelevant
Alarmins and innate lymphoid cells 2 activation: A common pathogenetic link connecting respiratory syncytial virus bronchiolitis and later wheezing/asthma?	Rossi, G. A.; Ballarini, S.; Salvati, P.; Sacco, O.; Colin, A. A.	Severe respiratory syncytial virus (RSV) infection in infancy is associated with increased risk of recurrent wheezing in childhood. Both acute and long-term alterations in airway functions are thought to be related to inefficient antiviral immune response. The airway epithelium, the first target of RSV, normally acts as an immunological barrier able to elicit an effective immune reaction but may …	2022	Jun	Pediatr Allergy Immunol	33	6	e13803	35754131	10.1111/pai.13803		#904	Rossi 2022	Irrelevant
Alcohol facilitates CD1d loading, subsequent activation of NKT cells, and reduces the incidence of diabetes in NOD mice	Buschard, K.; Hansen, A. K.; Jensen, K.; Lindenbergh-Kortleve, D. J.; de Ruiter, L. F.; Krohn, T. C.; Hufeldt, M. R.; Vogensen, F. K.; Aasted, B.; Osterbye, T.; Roep, B. O.; de Haar, C.; Nieuwenhuis, E. E.	Background: Ethanol ('alcohol') is a partly hydrophobic detergent that may affect the accessibility of glycolipids thereby influencing immunological effects of these molecules. Methods: The study included cellular in vitro tests using α-galactosylceramide (αGalCer), and in vivo NOD mice experiments detecting diabetes incidence and performing behavioural and bacterial analyses. Results: Alcohol in…	2011		PLoS One	6	4			10.1371/journal.pone.0017931		#399	Buschard 2011	Irrelevant
All disease begins in the (leaky) gut: Role of zonulin-mediated gut permeability in the pathogenesis of some chronic inflammatory diseases	Fasano, A.	Improved hygiene leading to reduced exposure to microorganisms has been implicated as one possible cause for the recent “epidemic” of chronic inflammatory diseases (CIDs) in industrialized countries. That is the essence of the hygiene hypothesis that argues that rising incidence of CIDs may be, at least in part, the result of lifestyle and environmental changes that have made us too “clean” for o…	2020		F1000Research	9				10.12688/f1000research.20510.1		#858	Fasano 2020	Irrelevant
ALL-066 Safety and Efficacy of Turmeric in Children With Acute Lymphoblastic Leukemia	Ebeid, F.; Gendy, Y. E.; Mehanna, N.; Aly, N.; Elaziz, S. A.; Emam, E.	Context: Gut microbiota may have a role in regulating the progress of cancer. Curcumin and its metabolites may have various effects on cancer treatments by eliminating intestinal microflora dysbiosis. Objective(s): To assess the safety and efficacy of curcumin in children with acute lymphoblastic leukemia (ALL) and determine whether gut microbiota can be used to predict therapy-related complicati…	2022		Clinical Lymphoma, Myeloma and Leukemia	22	Supplement 2	S192	2020267373	https://dx.doi.org/10.1016/S2152-2650%2822%2901179-X		#983	Ebeid 2022	Irrelevant
Allergen Content and Protease Activity in Milk Feeds from Mothers of Preterm Infants	Luskin, K.; Mortazavi, D.; Bai-Tong, S.; Bertrand, K.; Chambers, C.; Schulkers-Escalante, K.; Ahmad, A.; Luedtke, S.; O'Donoghue, A. J.; Ghassemian, M.; Geng, B.; Leibel, S. L.; Leibel, S. A.	Rationale: There is little information regarding the allergen content of milk feeds in the preterm population. Previous studies have not performed a broad analysis of the allergenic peptide content and protease activity of milk feeds in this population. Methods: To evaluate feasibility, we initially performed mass spectrometry on 4 human milk (HM) samples (2 term and 2 preterm) from the Mommy's M…	2022	Nov	Breastfeed Med	17	11	947-957	36251466	10.1089/bfm.2022.0115		#569	Luskin 2022	Irrelevant
AllerGen's 8th Research Conference		The proceedings contain 35 papers. The topics discussed include: early life intestinal microbial alterations are associated with pediatric asthma in rural Ecuador; cellular mechanisms involved in the allergic lung response to the environmental bioaerosol archaea methanosphaera stadtmanae; climate change, asthma and allergy risk in Toronto; distinct trajectories in depressive symptoms and perceive…	2016		Allergy, Asthma and Clinical Immunology	12						#13		Irrelevant
Allergic and Immunologic Disorders	Szajewska, H.; Nowak-Wegrzyn, A.		2017		MICROBIOTA IN GASTROINTESTINAL PATHOPHYSIOLOGY: IMPLICATIONS FOR HUMAN HEALTH, PREBIOTICS, PROBIOTICS, AND DYSBIOSIS			285-298	WOS:000413398300033			#2819	Szajewska 2017	Irrelevant
Allergic and Immunologic Perspectives of Inflammatory Bowel Disease	Clarke, K.; Chintanaboina, J.	Inflammatory bowel disease (IBD) is a chronic immune-mediated inflammatory condition primarily involving the gastrointestinal tract. It includes Crohn's disease (CD), ulcerative colitis (UC), and a less common phenotype-indeterminate colitis. It is thought to result from a complex interplay of environmental, microbial, and host factors including genetic factors, although the exact mechanism is no…	2019	Oct	Clin Rev Allergy Immunol	57	2	179-193	29754190	10.1007/s12016-018-8690-3		#569	Clarke 2019	Irrelevant
Allergic Comorbidity in Eosinophilic Esophagitis: Mechanistic Relevance and Clinical Implications	Capucilli, P.; Hill, D. A.	Allergic eosinophilic esophagitis (EoE) is a chronic, allergen-mediated inflammatory disease of the esophagus, and the most common cause of prolonged dysphagia in children and young adults in the developed world. While initially undistinguished from gastroesophageal reflux disease-associated esophageal eosinophilia, EoE is now recognized as a clinically distinct entity that shares fundamental inf…	2019	Aug	Clin Rev Allergy Immunol	57	1	111-127	30903437	10.1007/s12016-019-08733-0		#436	Capucilli 2019	Irrelevant
Allergic disease and sensitization in Steiner school children	Floistrup, H.; Swartz, J.; Bergstrom, A.; Alm, J. S.; Scheynius, A.; van Hage, M.; Waser, M.; Braun-Fahrlander, C.; Schram-Bijkerk, D.; Huber, M.; Zutavern, A.; von Mutius, E.; Ublagger, E.; Riedler, J.; Michaels, K. B.; Pershagen, G.; Parsifal Study Grp		2006	JAN	Journal of Allergy and Clinical Immunology	117	1	59-66	WOS:000235687100010	10.1016/j.jaci.2005.09.039		#898	Floistrup 2006	Irrelevant
Allergic disease in 8-year-old children is preceded by delayed B cell maturation	Strombeck, A.; Nordstrom, I.; Andersson, K.; Andersson, H.; Johansen, S.; Maglio, C.; Rabe, H.; Adlerberth, I.; Wold, A. E.; Hesselmar, B.; Rudin, A.; Lundell, A. C.		2017	JUL	Clinical and Experimental Allergy	47	7	918-928	WOS:000404962400007	10.1111/cea.12922		#2779	Strombeck 2017	Irrelevant
Allergic diseases among children: Nutritional prevention and intervention	Hendaus, M. A.; Jomha, F. A.; Ehlayel, M.	Allergic diseases comprise a genetically heterogeneous group of chronic, immunomediated diseases. It has been clearly reported that the prevalence of these diseases has been on the rise for the last few decades, but at different rates, in various areas of the world. This paper discusses the epidemiology of allergic diseases among children and their negative impact on affected patients, their fami…	2016		Therapeutics and Clinical Risk Management	12		361-372		10.2147/TCRM.S98100		#1156	Hendaus 2016	Irrelevant
Allergic diseases of the skin and drug allergies-2013. Longitudinal analysis of fecal microbiota of infants followed-up for eczema till 2 years of age	Yap, G. C.; Lay, C.; Aw, M.; Pei-Chi, L. S.; Zhao, Y.; Leow, D.; Lee, B. W.	Background: Studies have suggested that selective microbial targets prevail in the fecal microbiota of infants with eczema. This study aims to evaluate and compare the composition of fecal microbiota of infants who developed eczema by 2 years of age and healthy controls. Methods: Children with eczema at 2 years old (n=26) and their matched (for gender, mode of delivery and feeding in first 6 mont…	2013		World Allergy Organization Journal	6						#3252	Yap 2013	Exclusion reason: Abstract only; Rachel Gallant (2022-03-10 06:32:04)(Select): Meeting abstract;
Allergic enteritis in children	Czerwionka-Szaflarska, M.; Lol-Rycharska, E.; Gawryjolek, J.	The gastrointestinal form of food allergy is very common in children. The most frequently observed types are allergic proctitis and proctocolitis. In most cases the symptoms subside within the first 2 months of life. The babies seem healthy, and the only abnormality is a small amount of blood in stool. Symptoms can also include small intestine inflammation and colitis. Patients may present with i…	2017		Przeglad Gastroenterologiczny	12	1	1-5		10.5114/pg.2017.65677		#642	Czerwionka-Szaflarska 2017	Irrelevant
Allergic inflammation alters the lung microbiome and hinders synergistic co-infection with H1N1 influenza virus and Streptococcus pneumoniae in C57BL/6 mice	LeMessurier, K. S.; Iverson, A. R.; Chang, T. C.; Palipane, M.; Vogel, P.; Rosch, J. W.; Samarasinghe, A. E.	Asthma is a chronic airways condition that can be exacerbated during respiratory infections. Our previous work, together with epidemiologic findings that asthmatics were less likely to suffer from severe influenza during the 2009 pandemic, suggest that additional complications of influenza such as increased susceptibility to bacterial superinfection, may be mitigated in allergic hosts. To test th…	2019	Dec 18	Sci Rep	9	1	19360	31852944	10.1038/s41598-019-55712-8		#1667	LeMessurier 2019	Irrelevant
Allergic rhinitis and asthma assessment of risk factors in pediatric patients: A systematic review	Testa, D.; D. I. Bari M; Nunziata, M.; Cristofaro, G.; Massaro, G.; Marcuccio, G.; Motta, G.	Allergic rhinitis (AR) is the most prevalent allergic disease in children and can be associated with asthma (A); this association can have significant effect on child's quality of life. The objective of this work was to systematically review existing literature on the risk factors of AR and A in children to better understand the link between these two diseases. We performed a literature search ov…	2020	Feb	Int J Pediatr Otorhinolaryngol	129		109759	31734564	10.1016/j.ijporl.2019.109759		#2870	Testa 2020	Irrelevant
Allergic rhinitis, microbiota and passive smoke in children: A pilot study	Brindisi, G.; Marazzato, M.; Brunetti, F.; De Castro, G.; Loffredo, L.; Carnevale, R.; Cinicola, B.; Palamara, A. T.; Conte, M. P.; Zicari, A. M.	BACKGROUND: Allergic rhinitis (AR) is one of the most common allergic diseases affecting children. Objective assessment of nasal obstruction is possible through active anterior rhinomanometry (AAR). Several factors, such as passive smoke exposure (PSE), are triggers for worsening nasal obstruction and chronic inflammation. PSE affects bacterial eubiosis in the upper respiratory tract. This study …	2022	Jan	Pediatr Allergy Immunol	33 Suppl 27	Suppl 27	22-26	35080308	10.1111/pai.13621		#241	Brindisi 2022	Irrelevant
Allergies and Asthma: Do Atopic Disorders Result from Inadequate Immune Homeostasis arising from Infant Gut Dysbiosis?	Johnson, C. C.; Ownby, D. R.	Our global hypothesis is that atopic conditions and asthma develop because an individual's immune system is not able to appropriately resolve inflammation resulting from allergen exposures. We propose that the failure to appropriately down-regulate inflammation and produce a toleragenic state results primarily from less robust immune homeostatic processes rather than from a tendency to over-respo…	2016		Expert Rev Clin Immunol	12	4	379-88	26776722	10.1586/1744666x.2016.1139452		#1348	Johnson 2016	Irrelevant
Allergy and autoimmunity in children: non-mutually exclusive diseases. A narrative review	D'Auria, E.; Minutoli, M.; Colombo, A.; Sartorio, M. U. A.; Zunica, F.; Zuccotti, G.; Lougaris, V.		2023	Nov	Frontiers in Pediatrics	11			WOS:001102607700001	10.3389/fped.2023.1239365		#40	D'Auria 2023	Irrelevant
Allergy and obesity: identification of common links of pathogenesis as the basis of an adequate therapy strategy	Khavkin, A. I.; Novikova, V. P.; Matalygina, O. A.; Zavyalova, A. N.	A feature of chronic inflammatory non-communicable diseases, which include allergies and obesity, is the presence of common nodes of the pathogenesis that connect and interdepend the development of these diseases. The most important of these are chronic low-intensity inflammation and dysbiotic changes in the intestine. Their early occurrence and persistence leads not only to the clinical manifest…	2022		Voprosy Prakticheskoi Pediatrii	17	4	59-66	2018675434	https://dx.doi.org/10.20953/1817-7646-2022-4-59-66		#267	Khavkin 2022	Irrelevant
Allergy development is associated with consumption of breastmilk with a reduced microbial richness in the first month of life	Dzidic, M.; Mira, A.; Artacho, A.; Abrahamsson, T. R.; Jenmalm, M. C.; Collado, M. C.	BACKGROUND: Early colonization with a diverse microbiota seems to play a crucial role for appropriate immune maturation during childhood. Breastmilk microbiota is one important source of microbes for the infant, transferred together with maternal IgA antibodies. We previously observed that allergy development during childhood was associated with aberrant IgA responses to the gut microbiota alread…	2020	Apr	Pediatr Allergy Immunol	31	3	250-257	31736150	10.1111/pai.13176		#813	Dzidic 2020	Irrelevant
Allergy development is influenced by microbial breast milk composition and early exposure to animals	Eigenmann, P.		2020		Pediatric Allergy and Immunology	31	3	231-232		10.1111/pai.13229		#824	Eigenmann 2020	Irrelevant
Allergy prevention – Reality or not?	Warner, J. O.; Green, R. J.; Mustafa, F.	While the epidemic of respiratory allergy (asthma and rhinitis) which began 50–60 years ago has begun to taper off in some parts of the world, most notably in affluent countries, a second wave involving food allergy and atopic dermatitis is in full swing. Once established allergic diseases, while episodic with changing manifestations over time, last for decades and are often lifelong. The number …	2020		Current Allergy and Clinical Immunology	33	3	130-137				#3143	Warner 2020	Irrelevant
Allergy prevention by breastfeeding: possible mechanisms and evidence from human cohorts	Munblit, D.; Verhasselt, V.	PURPOSE OF REVIEW: Allergy is a modern disease which does not seem to benefit from breast milk preventive effects. We propose that maternal milk composition has not adapted to the needs of allergy prevention because of the recent and rapid increase of allergy. Modulation of breast milk composition may be the best strategy to counteract allergy development. We will review recent advances in unders…	2016	Oct	Curr Opin Allergy Clin Immunol	16	5	427-33	27518839	10.1097/aci.0000000000000303		#1998	Munblit 2016	Irrelevant
Allergy Prevention: An Overview of Current Evidence	Royal, C.; Gray, C.	Background: There has been a rapid rise in allergic disorders across the globe. This has increased research into the determinants of allergy development, to identify factors that may be manipulated to mitigate risk. An opportune window in immunological development appears to exist in early life whereby certain exposures may promote or prevent the development of an allergic disposition. Furthermor…	2020	Dec	Yale J Biol Med	93	5	689-698	33380931			#2466	Royal 2020	Irrelevant
Allergy prevention: Something old, something new, something borrowed, something blue	Gray, C. L.	The significant burden of allergic disease worldwide and lack of a cure for allergies make prevention an attractive strategy. With increased understanding of the nuances of allergic sensitisation, we are moving away from the concept of “strict allergen avoidance” towards the method of “tolerance induction”. Progress has been made in the past decade which can now promote maintenance of skin barrie…	2015		Current Allergy and Clinical Immunology	28	3	166-175				#1041	Gray 2015	Irrelevant
Allergy protection by cowshed bacteria - recent findings and future prospects	Kauth, M.; Heine, H.	Since the first publication in 1999, numerous epidemiologic studies provided strong evidence that frequent contact to a traditional farm environment in early life protects children from the development of allergic airway diseases. These consistent findings prompted enormous efforts to identify and characterize the potential causative factors and the underlying immunologic mechanisms in experiment…	2016		Pediatric Allergy and Immunology	27	4	340-347		10.1111/pai.12559		#1417	Kauth 2016	Irrelevant
Allergy-related outcomes at 12 months in the CORAL birth cohort of Irish children born during the first COVID 19 lockdown	Hurley, S.; Franklin, R.; McCallion, N.; Byrne, A. M.; Fitzsimons, J.; Byrne, S.; White, M.; O'Mahony, L.; Hourihane, J. O.		2022	Mar	Pediatr Allergy Immunol	33	3	e13766	35338733	10.1111/pai.13766		#902	Hurley 2022	Exclusion reason: Pre-print; Rachel Gallant (2024-07-12 07:00:23)(Select): No microbiome; Samiha Reza (2024-07-08 22:59:25)(Select): letter to editor; Rachel Gallant (2024-05-09 07:57:48)(Screen): Unclear if they look at microbiome;
Allergy: The price we pay for cleaner living?	Prescott, S. L.	Objectives: There is an urgent need to identify the environmental changes responsible for the increasing burden of allergic disease. A reduction in the diversity and magnitude of "microbial burden" in early life has been implicated in this growing propensity for allergy sensitization. The "hygiene hypothesis" proposes that deficient bacteria-derived maturation signals during early immune developm…	2003		Annals of Allergy, Asthma and Immunology	90	SUPPL.	64-70		10.1016/s1081-1206(10)61663-8		#2316	Prescott 2003	Irrelevant
Allogeneic hematopoietic cell transplantation, the microbiome, and graft-versus-host disease	van Lier, Y. F.; Vos, J.; Blom, B.; Hazenberg, M. D.		2023	Dec	Gut Microbes	15	1		WOS:000936504500001	10.1080/19490976.2023.2178805		#184	vanLier 2023	Irrelevant
Alteration of gut microbiota and microbial products in distinct allergic phenotypes: data from an Asian birth cohort study	Kittipongpattana, P.; Chatchatee, P.; Senavonge, A.; Vongsangnak, W.; Patumcharoenpol, P.; Weerapakorn, W.; Nitisinprasert, S.; Roytrakul, S.; Nakphaichit, M.; Suratannon, N.	Rationale: The interaction between gut microbiota and host immunity shapes the immune development and microbial functions. Dysbiosis is known to relate to allergy. However, whether alteration of gut microbiota is different among distinct allergic phenotypes has never been elucidated. Our study aimed to determine the difference between gut microbiota and microbial products among infants with diffe…	2020		Journal of Allergy and Clinical Immunology	145	2	AB64		10.1016/j.jaci.2019.12.725		#1489	Kittipongpattana 2020	Exclusion reason: Abstract only; Rachel Gallant (2022-02-19 05:45:06)(Select): Abstract only;
Alteration of taste perception, food neophobia and oral microbiota composition in children with food allergy	D'Auria, E.; Cattaneo, C.; Panelli, S.; Pozzi, C.; Acunzo, M.; Papaleo, S.; Comandatore, F.; Mameli, C.; Bandi, C.; Zuccotti, G.; Pagliarini, E.	Currently, the mechanisms underlying sensory perception and sensory performance in children with food allergies are far from being understood. As well, only recently, single research afforded the oral host-commensal milieu, addressing oral microbial communities in children with peanut allergies. To bridge the current gaps in knowledge both in the sensory and microbial fields, a psychophysiologica…	2023	Apr 28	Sci Rep	13	1	7010	37117251	10.1038/s41598-023-34113-y		#721	D'Auria 2023	Irrelevant
Alterations in Gut Microbiome are Associated with Infectious Complications in Patients with Acute Lymphoblastic Leukemia	Nearing, J.; Connors, J.; Whitehouse, S.; VanLimbergen, J.; MacDonald, T.; Langille, M.; Kulkarni, K.		2018	NOV	PEDIATRIC BLOOD & CANCER	65		S29-S30	WOS:000445195000056			#2037	Nearing 2018	Exclusion reason: Abstract only; Rachel Gallant (2022-02-23 11:40:30)(Select): Meeting abstract;
Alterations in the Gut Microbiome in Pediatric, Adolescent, and Young Adult Patients with Acute Leukemia	Park, M.; Jung, J.; Jin, H. Y.; Lee, J. A.; Lee, E.; Lee, H.; Eom, H. S.; Park, H. J.	Background: Gut microbiome is involved in the progression of various diseases and may affect the human immune system. The composition of gut microbiome and its change upon anti-leukemic therapy in pediatric, adolescent, and young adult patients with acute leukemia is poorly understood. Aim(s): We performed a longitudinal analysis of gut microbiome composition to assess associations between gut mi…	2022		HemaSphere	6	Supplement 3	3074	638939598	https://dx.doi.org/10.1097/01.HS9.0000852292.38263.b8		#698	Park 2022	Exclusion reason: Abstract Only ;
Alterations in the gut microbiome of patients with food allergy	Kiehm, J. H.; Ponda, P.; Farzan, S.; Weiss, J.; Sison, C.; Lee, A.	RATIONALE: Alterations in the diversity and composition of the human gut microbiota have been observed in patients with atopic diseases. We explored the association of the gut microbiome with food allergy (FA) in the pediatric population. METHODS: 12.5 ng of isolated DNA from fecal samples from 29 children with FA (peanut, milk, and/or egg allergy) and 10 healthy, non-atopic controls (C) were amp…	2016		Journal of Allergy and Clinical Immunology	137	2	AB274				#1451	Kiehm 2016	Exclusion reason: Abstract only; Rachel Gallant (2022-02-24 03:53:11)(Select): Abstract only; Rachel Gallant (2022-01-19 15:32:05)(Screen): would work if we include food allergy;
Alterations in the skin microbiome are associated with disease severity and treatment in the perioral zone of the skin of infants with atopic dermatitis	Zheng, Y.; Wang, Q.; Ma, L.; Chen, Y.; Gao, Y.; Zhang, G.; Cui, S.; Liang, H.; He, C.; Song, L.	Atopic dermatitis (AD), a chronic relapsing inflammatory pruritic skin disorder with a unique pathophysiology, has a high incidence in the perioral zone among infants. This study aimed to analyze the association of skin microfloral dynamics with disease severity and treatment of AD in 0-1-year-old infants. Based on the eczema area and severity index, subjects were divided into five groups, i.e., …	2019	Sep	Eur J Clin Microbiol Infect Dis	38	9	1677-1685	31152265	10.1007/s10096-019-03598-9		#3304	Zheng 2019	Irrelevant
Alterations of Epidermal Lipid Profiles and Skin Microbiome in Children With Atopic Dermatitis	Kim, J.; Kim, B. E.; Goleva, E.; Berdyshev, E.; Bae, J.; Kim, S.; Kim, H. Y.; Lee, U. H.; Kim, M. S.; Jung, M.; Kim, H.; Lee, J.; Leung, D. Y. M.; Ahn, K.	PURPOSE: We aimed to investigate epidermal lipid profiles and their association with skin microbiome compositions in children with atopic dermatitis (AD). METHODS: Specimens were obtained by skin tape stripping from 27 children with AD and 18 healthy subjects matched for age and sex. Proteins and lipids of stratum corneum samples from nonlesional and lesional skin of AD patients and normal subjec…	2023	Mar	Allergy Asthma Immunol Res	15	2	186-200	37021505	10.4168/aair.2023.15.2.186		#345	Kim 2023	Irrelevant
Alterations of gut microbiota by overnutrition impact gluconeogenic gene expression and insulin signaling	He, L.	A high-fat, Western-style diet is an important predisposing factor for the onset of type 2 diabetes and obesity. It causes changes in gut microbial profile, reduction of microbial diversity, and the impairment of the intestinal barrier, leading to increased serum lipopolysaccharide (endo-toxin) levels. Elevated lipopolysaccharide (LPS) induces acetyltransferase P300 both in the nucleus and cytopl…	2021		International Journal of Molecular Sciences	22	4	1-12		10.3390/ijms22042121		#1146	He 2021	Irrelevant
ALTERATIONS OF THE FECAL MICROBIOTA ASSOCIATED WITH EXACERBATION OF LUPUS ACTIVITY BY HCMV PP65 422-439 IMMUNIZATION IN NZB/W F1 MICE	Tsai, Y. C.; Hsieh, A. H.; Wang, L. C.; Chou, I. J.; Tseng, W. Y.; Yu, K. H.; Luo, S. F.; Kuo, C. F.		2020	JUN	Annals of the Rheumatic Diseases	79		343-344	WOS:000555905001085	10.1136/annrheumdis-2020-eular.1846		#2940	Tsai 2020	Irrelevant
Alterations of the intestinal mucus layer correlate with dysbiosis and immune dysregulation in human Type 1 Diabetes	Lo Conte, M.; Cosorich, I.; Ferrarese, R.; Antonini Cencicchio, M.; Nobili, A.; Palmieri, V.; Massimino, L.; Lamparelli, L. A.; Liang, W.; Riba, M.; Devecchi, E.; Bolla, A. M.; Pedone, E.; Scavini, M.; Bosi, E.; Fasano, A.; Ungaro, F.; Diana, J.; Mancini, N.; Falcone, M.	BACKGROUND: In preclinical models of Type 1 Diabetes (T1D) the integrity of the gut barrier (GB) is instrumental to avoid dysregulated crosstalk between the commensal microbiota and immune cells and to prevent autoimmunity. The GB is composed of the intestinal epithelial barrier (IEB) and of the mucus layer containing mucins and antimicrobial peptides (AMPs) that are crucial to maintain immune to…	2023	May	EBioMedicine	91		104567	37062177	10.1016/j.ebiom.2023.104567		#748	LoConte 2023	Exclusion reason: Adult population; Rachel Gallant (2024-07-12 07:29:42)(Select): Doesn't directly measure microbiome - does SCFA analysis ;
Alterations of the Subgingival Microbiota in Pediatric Crohn's Disease Studied Longitudinally in Discovery and Validation Cohorts	Kelsen, J.; Bittinger, K.; Pauly-Hubbard, H.; Posivak, L.; Grunberg, S.; Baldassano, R.; Lewis, J. D.; Wu, G. D.; Bushman, F. D.		2015	DEC	Inflammatory Bowel Diseases	21	12	2797-2805	WOS:000365593500007	10.1097/MIB.0000000000000557		#1428	Kelsen 2015	Irrelevant
Alterations of the upper respiratory microbiome among children living with HIV infection in Botswana	Patel, S. M.; Farirai, J.; Patel, M. Z.; Boiditswe, S.; Tawe, L.; Lekalake, S.; Matshaba, M.; Steenhoff, A. P.; Arscott-Mills, T.; Feemster, K. A.; Shah, S. S.; Thielman, N.; Cunningham, C. K.; David, L. A.; Murdoch, D.; Kelly, M. S.	Background. Children living with HIV (CLWH) are at high risk of colonization and infection by bacterial respiratory pathogens. Microbes in the upper respiratory microbiome can prevent colonization by these pathogens. The impact of HIV infection on development of the upper respiratory microbiome during childhood is poorly understood. Methods. We enrolled healthy CLWH (<5 years) and age- and sex-ma…	2022		medRxiv				2022075609	https://dx.doi.org/10.1101/2022.12.19.22283664		#141	Patel 2022	Irrelevant
Alterations to the Gastrointestinal Microbiome Associated with Methamphetamine Use among Young Men who have Sex with Men	Cook, R. R.; Fulcher, J. A.; Tobin, N. H.; Li, F.; Lee, D. J.; Woodward, C.; Javanbakht, M.; Brookmeyer, R.; Shoptaw, S.; Bolan, R.; Aldrovandi, G. M.; Gorbach, P. M.		2019	OCT 16	Scientific reports	9			WOS:000490422000010	10.1038/s41598-019-51142-8		#596	Cook 2019	Irrelevant
Altered FXR signalling is associated with bile acid dysmetabolism in short bowel syndrome-associated liver disease	Pereira-Fantini, P. M.; Lapthorne, S.; Joyce, S. A.; Dellios, N. L.; Wilson, G.; Fouhy, F.; Thomas, S. L.; Scurr, M.; Hill, C.; Gahan, C. G.; Cotter, P. D.; Fuller, P. J.; Hardikar, W.; Bines, J. E.	BACKGROUND & AIMS: Despite the mortality associated with liver disease observed in patients with short bowel syndrome (SBS), mechanisms underlying the development of SBS-associated liver disease (SBS-ALD) are poorly understood. This study examines the impact of bacterially-mediated bile acid (BA) dysmetabolism on farnesoid X receptor (FXR) signalling pathways and clinical outcome in a piglet mode…	2014	Nov	J Hepatol	61	5	1115-25	24999016	10.1016/j.jhep.2014.06.025		#2244	Pereira-Fantini 2014	Irrelevant
Altered gut microbial composition at 6 months associated with atopic dermatitis in 12 months old infants	Lee, S. Y.; Kang, M. J.; Lee, E.; Kim, K.; Won, S.; Kim, B. S.; Yang, S. I.; Hong, S. J.	Background: Microbial colonization of the infant gut is unstable and shows a wide range of diversity between individuals. Increasing evidence suggests that perturbations in the gut microbial composition of infants are implicated in the pathogenesis of atopic dermatitis (AD), while the actual composition of the gut microbiome begins with AD remain unclear. We hypothesized that atopic dermatitis at…	2016		Allergy: European Journal of Allergy and Clinical Immunology	71		234		10.1111/all.12972		#1649	Lee 2016	Exclusion reason: Abstract only; Rachel Gallant (2022-02-23 15:38:38)(Select): Poster abstract only ;
Altered Gut Microbiota in H1-Antihistamine-Resistant Chronic Spontaneous Urticaria Associates With Systemic Inflammation	Song, Y.; Dan, K.; Yao, Z.; Yang, X.; Chen, B.; Hao, F.	BACKGROUND AND OBJECTIVE: Chronic spontaneous urticaria (CSU) is a histamine-mediated inflammatory skin disease, and second-generation non-sedating H1-antihistamines (nsAH) at licensed doses have long been the first-line therapy in CSU. However, about 50% of patients are resistant to nsAH, and the precise pathogenesis remains largely unknown but seems to be associated with low-level systemic or i…	2022		Front Cell Infect Microbiol	12		831489	35372130	10.3389/fcimb.2022.831489		#777	Song 2022	Irrelevant
Altered microbiota associated with abnormal humoral immune responses to commensal organisms in enthesitis-related arthritis	Stoll, M. L.; Kumar, R.; Morrow, C. D.; Lefkowitz, E. J.; Cui, X. Q.; Genin, A.; Cron, R. Q.; Elson, C. O.		2014		ARTHRITIS RESEARCH & THERAPY	16	6		WOS:000349886000010	10.1186/s13075-014-0486-0		#2773	Stoll 2014	Irrelevant
Altered Middle Ear Microbiome in Children With Chronic Otitis Media With Effusion and Respiratory Illnesses	Kolbe, A. R.; Castro-Nallar, E.; Preciado, D.; Pérez-Losada, M.	Chronic otitis media with effusion (COME) is a common childhood disease characterized by an accumulation of fluid behind the eardrum. COME often requires surgical intervention and can also lead to significant hearing loss and subsequent learning disabilities. Recent characterization of the middle ear fluid (MEF) microbiome in pediatric patients has led to an improved understanding of the microbio…	2019		Frontiers in Cellular and Infection Microbiology	9				10.3389/fcimb.2019.00339		#1512	Kolbe 2019	Irrelevant
Altered respiratory microbiota composition and functionality associated with asthma early in life	Al Bataineh, M. T.; Hamoudi, R. A.; Dash, N. R.; Ramakrishnan, R. K.; Almasalmeh, M. A.; Sharif, H. A.; Al-Hajjaj, M. S.; Hamid, Q.	BACKGROUND: The microbiota of the respiratory tract has an important role in maintaining respiratory health. However, little is known on the respiratory microbiota in asthmatic patients among Middle Eastern populations. This study investigated the respiratory microbiota composition and functionality associated with asthma in Emirati subjects. METHODS: We performed 16S rRNA and ITS2-gene based mic…	2020	Sep 22	BMC Infect Dis	20	1	697	32962658	10.1186/s12879-020-05427-3		#91	AlBataineh 2020	Irrelevant
Amino Acid Formula Containing Synbiotics in Infants with Cow's Milk Protein Allergy: A Systematic Review and Meta-Analysis	Sorensen, K.; Cawood, A. L.; Gibson, G. R.; Cooke, L. H.; Stratton, R. J.	Cow's milk protein allergy (CMPA) is associated with dysbiosis of the infant gut microbiome, with allergic and immune development implications. Studies show benefits of combining synbiotics with hypoallergenic formulae, although evidence has never been systematically examined. This review identified seven publications of four randomised controlled trials comparing an amino acid formula (AAF) with…	2021	Mar 14	Nutrients	13	3		33799379	10.3390/nu13030935		#2730	Sorensen 2021	Irrelevant
Amino-acid based formula including synbiotics effectively modulates gut microbiota of non-IgE mediated Cow's Milk Allergic infants	Wopereis, H.; Van Ampting, M. T. J.; Candy, D. C. A.; Peroni, D.; Vandenplas, Y.; Fox, A. T.; Shah, N.; Yavuz, A. C.; Harthoorn, L. F.; Michaelis, L. J.; Knol, J.; West, C. E.	Introduction A healthy breastfed infant is characterized by optimal immune maturation and specific gut microbiota development [1]. Infants who suffer from severe cow's milk allergy (CMA) often rely on cow's milk protein avoidance and, when breastfeeding is not possible, on specialised infant formulas such as amino-acid based formulas (AAF). In this study, we investigated the gut microbiota develo…	2018		Clinical and Translational Allergy	8				10.1186/s13601-018-0204-0		#3208	Wopereis 2018	Irrelevant
An anthroposophic lifestyle and intestinal microflora in infancy	Alm, J. S.; Swartz, J.; Bjorksten, B.; Engstrand, L.; Engstrom, J.; Kuhn, I.; Lilja, G.; Mollby, R.; Norin, E.; Pershagen, G.; Reinders, C.; Wreiber, K.; Scheynius, A.		2002	DEC	Pediatric Allergy and Immunology	13	6	402-411	WOS:000179803500004	10.1034/j.1399-3038.2002.01062.x		#113	Alm 2002	Irrelevant
An association of intestinal staphylococcal enterotoxin B producing Staphylococcus aureus with the development of eczema in infancy	Suzuki, S.; Shimojo, N.; Kimura, K.; Toshimitsu, T.; Ikegami, S.; Kohno, Y.	Background: Staphylococcal enterotoxin B (SEB) is one of several exotoxins produced by Staphylococcus aureus. In murine models, cutaneous application of SEB has been shown to induceTh2-associated inflammation and oral exposure to promote the generation of allergic responses to food antigens. Although cutaneous colonization of SEB-producing Staphylococcus aureus has an established clinical associa…	2010		Allergy: European Journal of Allergy and Clinical Immunology	65		138		10.1111/j.1398-9995.2010.02392.x		#2806	Suzuki 2010	Irrelevant
An exposome perspective: Early-life events and immune development in a changing world	Renz, H.; Holt, P. G.; Inouye, M.; Logan, A. C.; Prescott, S. L.; Sly, P. D.	Advances in metagenomics, proteomics, metabolomics, and systems biology are providing a new emphasis in research; interdisciplinary work suggests that personalized medicine is on the horizon. These advances are illuminating sophisticated interactions between human-associated microbes and the immune system. The result is a transformed view of future prevention and treatment of chronic noncommunica…	2017	Jul	J Allergy Clin Immunol	140	1	24-40	28673401	10.1016/j.jaci.2017.05.015		#2397	Renz 2017	Irrelevant
An Infectious Diseases Perspective on Fecal Microbiota Transplantation for Clostridioides difficile Infection in Children	Cotter, J. M.; Nicholson, M. R.; Kociolek, L. K.		2019	DEC	Journal of the Pediatric Infectious Diseases Society	8	6	580-584	WOS:000515127400017	10.1093/jpids/piz062		#610	Cotter 2019	Irrelevant
An intact gut microbiome protects genetically predisposed mice against leukemia	Vicente-Duenas, C.; Janssen, S.; Oldenburg, M.; Casado-Garcia, A.; Raboso-Gallego, J.; Isidro-Hernandez, M.; Hauer, J.; Fischer, U.; Sanchez-Garcia, I.; Borkhardt, A.	Background: The majority of childhood leukemias (precursor B cell acute lymphoblastic leukemia, pB-ALL) are caused by the cooperation of prenatal genetic predisposition and oncogenic events taking place after birth. Genetic predisposition is frequent in children ( > 1-5%), but less than 1% of genetic carriers will develop the disease. Infectious stimuli are believed to play a major role, but the …	2020		HemaSphere	4		1		10.1097/HS9.0000000000000404		#3065	Vicente-Duenas 2020	Irrelevant
An interdisciplinary approach to characterize peanut-allergic patients-First data from the FOOD@ consortium	Worm, M.; Alexiou, A.; Höfer, V.; Birkner, T.; Jeanrenaud, A.; Fauchère, F.; Pazur, K.; Steinert, C.; Arnau-Soler, A.; Banerjee, P.; Diefenbach, A.; Dobbertin-Welsch, J.; Dölle-Bierke, S.; Francuzik, W.; Ghauri, A.; Heller, S.; Kalb, B.; Löber, U.; Marenholz, I.; Markó, L.; Scheffel, J.; Potapenko, O.; Roll, S.; Lau, S.; Lee, Y. A.; Braun, J.; Thiel, A.; Babina, M.; Altrichter, S.; Forslund, S. K…	BACKGROUND: Peanut allergy is a frequent cause of food allergy and potentially life-threatening. Within this interdisciplinary research approach, we aim to unravel the complex mechanisms of peanut allergy. As a first step were applied in an exploratory manner the analysis of peanut allergic versus non-allergic controls. METHODS: Biosamples were studied regarding DNA methylation signatures, gut mi…	2022	Oct	Clin Transl Allergy	12	10	e12197	36225266	10.1002/clt2.12197		#893	Worm 2022	Irrelevant
An online survey of clinical practice for allergic rhinitis among the Asia-Pacific representatives	Zheng, M.; Wang, X.; Latiff, A. H. A.; Shah, A.; Pham, D. L.; Kim, D. Y.; Oh, J. W.; Wang, J. Y.; Ruxrungtham, K.; Recto, M.; Poerbonegoro, N. L.; Logi, N.; Munkhbayarlakh, S.; Leung, T. F.; Shimizu, T.; Chiang, W. C.; Kamchaisatian, W.; Pawankar, R.; Zhang, L.	BACKGROUND: Physicians' knowledge and practice which are consistent with evidence-based guidelines can improve allergic rhinitis (AR) patients' care. Compared with western countries, the available literature about Asian doctors' perceptions and clinical practices regarding Allergic Rhinitis and its Impacts on Asthma (ARIA) guidelines is limited. OBJECTIVE: To collect detailed information about th…	2022	Oct 18	Asian Pac J Allergy Immunol				36278781	10.12932/ap-310322-1361		#206	Zheng 2022	Irrelevant
An overview of drug discovery efforts for eczema: why is this itch so difficult to scratch?	Hon, K. L.; Loo, S.; Leung, A. K. C.; Li, J. T. S.; Lee, V. W. Y.	Introduction: Atopic dermatitis (AD) is a type of allergic/inflammatory dermatitis characterized by itch and an impairment in quality of life. Areas covered: Herein, the authors review drug discovery efforts for AD, highlighting the clinical efficacy of novel drugs, with a particular focus on the relief of pruritus. Topical agents include emollients, topical antihistamines, corticosteroids, calci…	2020		Expert Opinion on Drug Discovery	15	4	487-498		10.1080/17460441.2020.1722639		#1191	Hon 2020	Irrelevant
An update on dental caries in children with type 1 diabetes mellitus	He, I.; Smart, G.; Poirier, B. F.; Sethi, S.; Jensen, E. D.		2022	Apr	Pediatric Dental Journal	32	1	77-86	WOS:000852887200002	10.1016/j.pdj.2022.05.001		#282	He 2022	Irrelevant
An update on recent developments and highlights in food allergy	Locke, A.; Hung, L.; Upton, J. E. M.; O'Mahony, L.; Hoang, J.; Eiwegger, T.	While both the incidence and general awareness of food allergies is increasing, the variety and clinical availability of therapeutics remain limited. Therefore, investigations into the potential factors contributing to the development of food allergy (FA) and the mechanisms of natural tolerance or induced desensitization are required. In addition, a detailed understanding of the pathophysiology o…	2023	Sep	Allergy	78	9	2344-2360	37087637	10.1111/all.15749		#678	Locke 2023	Irrelevant
Anaerobic Antibiotics and the Risk of Graft-versus-Host Disease after Allogeneic Hematopoietic Stem Cell Transplantation	Tanaka, J.; Young, R.; Heston, S. M.; Jenkins, K.; Spees, L.; Sung, A. D.; Corbet, K.; Thompson, J. C.; Bohannon, L.; Martin, P. L.; Stokhuyzen, A.; Vinesett, R.; Ward, D. V.; Bhattarai, S. K.; Bucci, V.; Arshad, M.; Seed, P. C.; Kelly, M. S.		2020	NOV	Biology of Blood and Marrow Transplantation	26	11	2053-2060	WOS:000583866400018	10.1016/j.bbmt.2020.07.011		#2842	Tanaka 2020	Irrelevant
Anakinra is safe in hsct recipients and demonstrates efficacy in a model of melphalan-induced febrile mucositis: Results from a phase iia clinical trial and preclinical study	Wardill, H.; DeMooij, C.; Ferreira Da Silva, A.; Van Der Welden, W.; Harmsen, H.; Tissing, W.; Blijlevens, N.	ALL, acute lymphocytic leukaemia; AML, acute myeloid leukaemia; BL, Burkitt lymphoma; CI, confidence interval; OS, osteosarcoma. Introduction Conditioning regimens containing melphalan are associated with a high risk of mucositis in haematopoietic stem cell transplant (HSCT) recipients, proposed to bemediated by aberrant cytokine signalling. The current study aimed to a) determine the efficacy of…	2021		Supportive Care in Cancer	29	SUPPL 1	S120-S121		10.1007/s00520-021-06285-8		#3135	Wardill 2021	Irrelevant
Analysis and Interpretation of the Human Microbiome	Ashton, J. J.; Beattie, R. M.; Ennis, S.; Cleary, D. W.	Microbiome research has experienced an unprecedented level of growth over the last decade. This is largely due to revolutionary developments in, and accessibility to, DNA sequencing technologies that have enabled laboratories with even modest budgets to undertake projects. Study of the human microbiome in particular has seen a surge in interest, and although a lot of time and money has been focus…	2016		Inflammatory Bowel Diseases	22	7	1713-1722		10.1097/MIB.0000000000000809		#166	Ashton 2016	Irrelevant
Analysis of gut microbiota profiles and microbe-disease associations in children with autism spectrum disorders in China	Zhang, M.; Ma, W.; Zhang, J.; He, Y.; Wang, J.	Autism spectrum disorder (ASD) is a set of complex neurodevelopmental disorders. Recent studies reported that children with ASD have altered gut microbiota profiles compared with typical development (TD) children. However, few studies on gut bacteria of children with ASD have been conducted in China. Here, in order to elucidate changes of fecal microbiota in children with ASD, 16S rRNA sequencing…	2018	Sep 18	Sci Rep	8	1	13981	30228282	10.1038/s41598-018-32219-2		#3290	Zhang 2018	Irrelevant
Analysis of Human Gut Microbiome: Taxonomy and Metabolic Functions in Thai Adults	Raethong, N.; Nakphaichit, M.; Suratannon, N.; Sathitkowitchai, W.; Weerapakorn, W.; Keawsompong, S.; Vongsangnak, W.	The gut microbiome plays a major role in the maintenance of human health. Characterizing the taxonomy and metabolic functions of the human gut microbiome is necessary for enhancing health. Here, we analyzed the metagenomic sequencing, assembly and construction of a meta-gene catalogue of the human gut microbiome with the overall aim of investigating the taxonomy and metabolic functions of the gut…	2021	Feb 25	Genes (Basel)	12	3		33668840	10.3390/genes12030331		#2344	Raethong 2021	Irrelevant
Analysis of the infant gut microbiome reveals metabolic functional roles associated with healthy infants and infants with atopic dermatitis using metaproteomics	Kingkaw, A.; Nakphaichit, M.; Suratannon, N.; Nitisinprasert, S.; Wongoutong, C.; Chatchatee, P.; Krobthong, S.; Charoenlappanit, S.; Roytrakul, S.; Vongsangnak, W.	The infant gut microbiome consists of a complex and diverse microbial community. Comprehensive taxonomic and metabolic functional knowledge about microbial communities supports medical and biological applications, such as fecal diagnostics. Among the omics approaches available for the investigation of microbial communities, metaproteomics-based analysis is a very powerful approach; under this met…	2020		PeerJ	8		e9988	33033661	10.7717/peerj.9988		#1479	Kingkaw 2020	Exclusion reason: Wrong study design; Rachel Gallant (2022-03-03 08:02:04)(Select): Only really looking at metabolic function. Microbial composition determined by metabolites. ; Rachel Gallant (2022-01-19 15:35:43)(Screen): If they look at differences in microbial diversity or taxa in the results, then could be included. ;
Analyzing Predominant Bacterial Species and Potential Short-Chain Fatty Acid-Associated Metabolic Routes in Human Gut Microbiome Using Integrative Metagenomics	Kingkaw, A.; Raethong, N.; Patumcharoenpol, P.; Suratannon, N.; Nakphaichit, M.; Keawsompong, S.; Roytrakul, S.; Vongsangnak, W.	Gut microbiome plays an essential role in host health, and there is interest in utilizing diet to modulate the composition and function of microbial communities. Copra meal hydrolysate (CMH) is commonly used as a natural additive to enhance health. However, the gut microbiome is largely unknown at species level and is associated with metabolic routes involving short-chain fatty acids (SCFAs). In …	2022	Dec 22	Biology (Basel)	12	1		36671714	10.3390/biology12010021		#93	Kingkaw 2022	Irrelevant
Anaphylaxis caused by artisanal honey in a child: a case report	Di Costanzo, M.; De Paulis, N.; Peveri, S.; Montagni, M.; Berni Canani, R.; Biasucci, G.	BACKGROUND: Honey is a rare cause of food allergy, especially in children, but it can cause severe systemic allergic reactions. In the pediatric age group, only a few cases have been reported in the literature. Honey allergy may be caused by pollen content or bee-derived proteins. A role for Compositae has been suggested among pollen allergens. Allergology workup of a patient with suspected honey…	2021	May 14	J Med Case Rep	15	1	235	33985563	10.1186/s13256-021-02823-4		#736	DiCostanzo 2021	Irrelevant
Anaphylaxis to Carboxymethylcellulose: Add Food Additives to the List of Elicitors	Ohnishi, A.; Hashimoto, K.; Ozono, E.; Sasaki, M.; Sakamoto, A.; Tashiro, K.; Moriuchi, H.	A 14-year-old girl developed 4 episodes of anaphylaxis of unknown etiology, which required intramuscular adrenaline administration each time. She had eaten pizza and a cheeseburger immediately before the first 2 episodes, respectively, but had not eaten anything for several hours before the last 2 episodes. It turned out that she had eaten the same ice lolly 4 hours before the first 3 episodes an…	2019	Mar	Pediatrics	143	3		30765462	10.1542/peds.2018-1180		#2133	Ohnishi 2019	Irrelevant
Angioedema and blastocystis infection in Mexican children	Rodríguez-González, M.; Reyes-Varela, M. D.; Vázquez-Tsuji, Ó; Nieto-Martínez, S. A.	Background: Angioedema is a self-limited, localized swelling of skin and mucosa, in some cases urticaria may be present and anaphylaxis is a life-threating complication. Pathogenesis involves distinct immunologic mechanisms in which vascular endothelium is disrupted, which results in extravasation of fluid into the interstitium leading to clinical manifestations such as swelling at various anatom…	2015		Allergy: European Journal of Allergy and Clinical Immunology	70		516		10.1111/all.12723		#2428	Rodríguez-González 2015	Irrelevant
Anti-diabetic activity of PUFAs-rich extracts of Chlorella pyrenoidosa and Spirulina platensis in rats	Wan, X. Z.; Li, T. T.; Zhong, R. T.; Chen, H. B.; Xia, X.; Gao, L. Y.; Gao, X. X.; Liu, B.; Zhang, H. Y.; Zhao, C.	The contributions to hypoglycemic function and gut microbiota regulation by water and ethanol extracts of the microalgae Chlorella pyrenoidosa and Spirulina platensis were determined. An ultra-high performance liquid chromatography coupled with quadrupole time-of-flight mass spectrometry analysis indicated that most of the compounds in the 55% ethanol extracts of C. pyrenoidosa (CP55) and S. plat…	2019		Food and Chemical Toxicology	128		233-239		10.1016/j.fct.2019.04.017		#3112	Wan 2019	Irrelevant
Anti-inflammatory activities of IL-37b on atopic dermatitis via regulating AMPK-mTOR and intestinal metabolitesdependent autophagy	Wong, C. K.; Hou, T.; Hon, K. L.; Jiang, P.; Tsang, M. S. M.	Background : Interaction between eosinophils and dermal fibroblasts is essential for allergic inflammation in atopic dermatitis (AD). Autophagy plays a vital role in regulating immunity via distinct intracellular signaling mechanism. Method : Human eosinophil and dermal fibroblast co- culture with AD- related cytokine IL- 31/IL- 33 stimulation, and MC903- induced AD murine model were employed to …	2020		Allergy: European Journal of Allergy and Clinical Immunology	75	SUPPL 109	27		10.1111/all.14504		#3198	Wong 2020	Irrelevant
Anti-Inflammatory Activities of Pentaherbs formula and Its Influence on Gut Microbiota in Allergic Asthma	Tsang, M. S.; Cheng, S. W.; Zhu, J.; Atli, K.; Chan, B. C.; Liu, D.; Chan, H. Y.; Sun, X.; Chu, I. M.; Hon, K. L.; Lam, C. W.; Shaw, P. C.; Leung, P. C.; Wong, C. K.	Allergic asthma is a highly prevalent airway inflammatory disease, which involves the interaction between the immune system, environmental and genetic factors. Co-relation between allergic asthma and gut microbiota upon the change of diet have been widely reported, implicating that oral intake of alternative medicines possess a potential in the management of allergic asthma. Previous clinical, in…	2018	Oct 26	Molecules	23	11		30373169	10.3390/molecules23112776		#2943	Tsang 2018	Irrelevant
Anti-inflammatory strategies: What remains to be done if infection and mucus stasis are resolved?	Chmiel, J. F.	Tremendous progress in the development of therapies directed towards the basic defect in CF has been realized over the past decade. The looming approval of the triple combination CFTR modulators provides great hope that the lung damage in CF will be dramatically attenuated and subsequent morbidity and mortality improved. It is presumed that by intervening earlier in the molecular- physiological c…	2019		Pediatric Pulmonology	54		78-79		10.1002/ppul.22494		#531	Chmiel 2019	Irrelevant
Antibacterial prophylaxis in neutropenic children with cancer	Barone, A.	During the period of neutropenia induced by chemotherapy, patients have a high risk of infection. The use of antibiotic prophylaxis to reduce neutropenia-related complications in patients with cancer is still disputed. Recent meta-analysis and clinical trials demonstrated that antibiotic prophylaxis with quinolones reduces febrile episodes, bacterial infections and mortality in adult oncological …	2011		Pediatric Reports	3	1			10.4081/pr.2011.e3		#212	Barone 2011	Irrelevant
Antibiotic and Antifungal Use in Patients with Hematological Malignancies Disrupts Community Level Microbial Activities That Normally Enhance Colonic Defense, Inhibit Inflammation and Decrease Oxidative Stress	Dunn, K.; Rodrigues, G.; Forbrigger, Z.; Macdonald, T.; Kulkarni, K.	Background and Aims: Antibiotic and antifungal use is highly prevalent in pediatric patients with hematological-cancers to prevent severe infections and febrile neutropenia. The gut microbiome is impacted by antibiotic use yielding decreased diversity, reduction in "good" bacteria and increases in "bad" bacteria although there is disagreement on exactly which taxa change and limited studies in pe…	2022		Pediatric Blood and Cancer	69	Supplement 5	S360-S361	639321989	https://dx.doi.org/10.1002/pbc.29952		#987	Dunn 2022	Irrelevant
Antibiotic and antifungal use in pediatric leukemia and lymphoma patients are associated with increasing opportunistic pathogens and decreasing bacteria responsible for activities that enhance colonic defense	Dunn, K. A.; MacDonald, T.; Rodrigues, G. J.; Forbrigger, Z.; Bielawski, J. P.; Langille, M. G. I.; Van Limbergen, J.; Kulkarni, K.		2022	Jul	Frontiers in Cellular and Infection Microbiology	12			WOS:000838434200001	10.3389/fcimb.2022.924707		#57	Dunn 2022	Irrelevant
Antibiotic Exposure and the Risk of Food Allergy: Evidence in the US Medicaid Pediatric Population	Li, M.; Lu, Z. K.; Amrol, D. J.; Mann, J. R.; Hardin, J. W.; Yuan, J.; Cox, C. L.; Love, B. L.	Background: Food allergy is a significant public health concern in the United States, especially in the pediatric population. It places substantial clinical and economic burdens on the health care system. Exposure to antibiotics in early childhood is thought to increase the risk of subsequent food allergy. Objective: To examine the impact of exposure to antibiotics early in life on time to develo…	2019		Journal of Allergy and Clinical Immunology: In Practice	7	2	492-499		10.1016/j.jaip.2018.09.036		#1696	Li 2019	Irrelevant
Antibiotic exposure in the first two years of life and development of asthma and other allergic diseases by 7.5 yr: A dose-dependent relationship	Hoskin-Parr, L.; Teyhan, A.; Blocker, A.; Henderson, A. J. W.		2013	DEC	Pediatric Allergy and Immunology	24	8	762-771	WOS:000328420100007	10.1111/pai.12153		#1199	Hoskin-Parr 2013	Irrelevant
Antibiotic Exposure Prior to Respiratory Viral Infection Is Associated with Progression to Lower Respiratory Tract Disease in Allogeneic Hematopoietic Cell Transplant Recipients	Ogimi, C.; Krantz, E. M.; Golob, J. L.; Waghmare, A.; Liu, C.; Leisenring, W. M.; Woodard, C. R.; Marquis, S.; Kuypers, J. M.; Jerome, K. R.; Pergam, S. A.; Fredricks, D. N.; Sorror, M. L.; Englund, J. A.; Boeckh, M.		2018	NOV	Biology of Blood and Marrow Transplantation	24	11	2293-2301	WOS:000453638700019	10.1016/j.bbmt.2018.05.016		#2129	Ogimi 2018	Irrelevant
Antibiotic management of lung infections in cystic fibrosis: I. The microbiome, methicillin-resistant Staphylococcus aureus, gram-negative bacteria, and multiple infections	Chmiel, J. F.; Aksamit, T. R.; Chotirmall, S. H.; Dasenbrook, E. C.; Elborn, J. S.; LiPuma, J. J.; Ranganathan, S. C.; Waters, V. J.; Ratjen, F. A.	Despite significant advances in treatment strategies targeting the underlying defect in cystic fibrosis (CF), airway infection remains an important cause of lung disease. In this two-part series, we review recent evidence related to the complexity of CF airway infection, explore data suggesting the relevance of individual microbial species, and discuss current and future treatment options. In Par…	2014		Annals of the American Thoracic Society	11	7	1120-1129		10.1513/AnnalsATS.201402-050AS		#532	Chmiel 2014	Irrelevant
Antibiotic perturbations to the gut microbiome	Fishbein, S. R. S.; Mahmud, B.; Dantas, G.	Antibiotic-mediated perturbation of the gut microbiome is associated with numerous infectious and autoimmune diseases of the gastrointestinal tract. Yet, as the gut microbiome is a complex ecological network of microorganisms, the effects of antibiotics can be highly variable. With the advent of multi-omic approaches for systems-level profiling of microbial communities, we are beginning to identi…	2023		Nature Reviews Microbiology	21	12	772-788	2024619957	https://dx.doi.org/10.1038/s41579-023-00933-y		#543	Fishbein 2023	Irrelevant
Antibiotic prophylaxis and the gastrointestinal resistome in paediatric patients with acute lymphoblastic leukaemia: a cohort study with metagenomic sequencing analysis	Margolis, E. B.; Hakim, H.; Dallas, R. H.; Allison, K. J.; Ferrolino, J.; Sun, Y.; Pui, C. H.; Yao, J.; Chang, T. C.; Hayden, R. T.; Jeha, S.; Tuomanen, E. I.; Tang, L.; Rosch, J. W.; Wolf, J.	BACKGROUND: Although antibiotic prophylaxis with levofloxacin can reduce the risk of serious infection in immunocompromised patients, the potential contribution of prophylaxis to antibiotic resistance is a major drawback. We aimed to identify the effects of levofloxacin prophylaxis, given to paediatric patients with acute lymphoblastic leukaemia to prevent infections during induction chemotherapy…	2021	Apr	Lancet Microbe	2	4	e159-e167	34355208	10.1016/s2666-5247(20)30202-0		#1836	Margolis 2021	Irrelevant
Antibiotic Prophylaxis for Dental Treatment in Patients with Immunodeficiency	Squire, J. D.; Gardner, P. J.; Moutsopoulos, N. M.; Leiding, J. W.	Routine antibacterial prophylaxis is recommended before dental procedures in select patient populations. Currently, no guidelines are in place for routine prophylaxis before dental procedures in patients with primary immunodeficiency diseases. We review risk factors and provide recommendations on routine dental care and antibacterial prophylaxis in patients with primary immunodeficiency diseases.	2019	Mar	J Allergy Clin Immunol Pract	7	3	819-823	30677537	10.1016/j.jaip.2019.01.016		#2739	Squire 2019	Irrelevant
Antibiotic Prophylaxis Trials in Obstetrics: A Call for Pediatric Collaboration	McLaren, R. A.; Atallah, F.; Minkoff, H.	Surgical site infections are common complications of cesarean delivery. Many recent studies, including meta-analyses, have assessed the efficacy of antibiotic prophylaxis. Those articles have demonstrated that preincision antibiotic prophylaxis reduces the incidence of surgical site infections postcesarean, and that the use of adjunctive azithromycin further reduces infection after nonelective ce…	2020		AJP Reports	10	2	E155-E158		10.1055/s-0040-1709513		#1890	McLaren 2020	Irrelevant
Antibiotic prophylaxis versus no prophylaxis for preventing infection after cesarean section	Smaill, F. M.; Grivell, R. M.		2014		Cochrane Database of Systematic Reviews		10		CD007482	10.1002/14651858.CD007482.pub3		#2694	Smaill 2014	Irrelevant
Antibiotic Recommendations for Acute Otitis Media and Acute Bacterial Sinusitis: Conundrum No More	Wald, E. R.; DeMuri, G. P.		2018	DEC	Pediatric Infectious Disease Journal	37	12	1255-1257	WOS:000450735800028	10.1097/INF.0000000000002009		#3100	Wald 2018	Irrelevant
Antibiotic treatment during early childhood and risk of type 1 diabetes in children: A national birth cohort study	Antvorskov, J. C.; Morgen, C. S.; Buschard, K.; Jess, T.; Allin, K. H.; Josefsen, K.		2020	DEC	Pediatric Diabetes	21	8	1457-1464	WOS:000574144000001	10.1111/pedi.13111		#139	Antvorskov 2020	Irrelevant
Antibiotic treatment during infancy and increased body mass index in boys: an international cross-sectional study	Murphy, R.; Stewart, A. W.; Braithwaite, I.; Beasley, R.; Hancox, R. J.; Mitchell, E. A.	OBJECTIVE: To investigate whether antibiotic exposure during the first year of life is associated with increased childhood body mass index (BMI). DESIGN: Secondary analysis from a multi-centre, multi-country, cross-sectional study (The International Study of Asthma and Allergies in Childhood Phase Three). SUBJECTS: A total of 74 946 children from 31 centres in 18 countries contributed data on ant…	2014	Aug	Int J Obes (Lond)	38	8	1115-9	24257411	10.1038/ijo.2013.218		#2007	Murphy 2014	Irrelevant
Antibiotic Treatments During Infancy, Changes in Nasal Microbiota, and Asthma Development: Population-based Cohort Study	Toivonen, L.; Schuez-Havupalo, L.; Karppinen, S.; Waris, M.; Hoffman, K. L.; Camargo, C. A.; Hasegawa, K.; Peltola, V.	BACKGROUND: Early-life exposures to antibiotics may increase the risk of developing childhood asthma. However, little is known about the mechanisms linking antibiotic exposures to asthma. We hypothesized that changes in the nasal airway microbiota serve as a causal mediator in the antibiotics-asthma link. METHODS: In a population-based birth-cohort study in Finland, we identified longitudinal nas…	2021	May 4	Clin Infect Dis	72	9	1546-1554	32170305	10.1093/cid/ciaa262		#2908	Toivonen 2021	Irrelevant
Antibiotic use among dutch pregnant woman and the development of toddler asthma: The influence of confounding	Mulder, B.; Pouwels, K. B.; Schuiling-Veninga, N. C. M.; Bos, J.; De Vries, T. W.; Jick, S. S.; Hak, E.	Background: Recent studies have reported an increased risk of asthma in children after prenatal exposure to antibiotics, notably during third trimester due to altered vaginal bacterial flora. Associations could have been influenced by unmeasured confounders. Objectives: To assess the association between antibiotic use during pregnancy and the development of toddler asthma with a confounding minim…	2014		Pharmacoepidemiology and Drug Safety	23		20-21		10.1002/pds.3701		#1992	Mulder 2014	Irrelevant
Antibiotic Use Before Chemotherapy: A Risk Factor for Developing Neutropenic Colitis in Children With Leukemia	Reyna-Figueroa, J.; Garcia-Beristain, J. C.; Galindo-Delgado, P.; Limon-Rojas, A. E.; Madrid-Marina, V.		2015	MAR	JOURNAL OF PEDIATRIC HEMATOLOGY ONCOLOGY	37	2	121-127	WOS:000349905900020	10.1097/MPH.0000000000000227		#2404	Reyna-Figueroa 2015	Irrelevant
Antibiotic use during pregnancy and asthma in preschool children: the influence of confounding	Mulder, B.; Pouwels, K. B.; Schuiling-Veninga, C. C.; Bos, H. J.; de Vries, T. W.; Jick, S. S.; Hak, E.	BACKGROUND: A recent study suggested that early-life intestinal microbiota may play an important role in the development of childhood asthma, indicating that antibiotics taken during early life or in late pregnancy may be associated with childhood asthma. OBJECTIVE: This study aims to assess the association between prenatal antibiotic use and asthma in preschool children using data from the presc…	2016	Sep	Clin Exp Allergy	46	9	1214-26	27159872	10.1111/cea.12756		#1991	Mulder 2016	Irrelevant
Antibiotic use during pregnancy is linked to offspring gut microbial dysbiosis, barrier disruption, and altered immunity along the gut-lung axis	Alhasan, M. M.; Hölsken, O.; Duerr, C.; Helfrich, S.; Branzk, N.; Philipp, A.; Leitz, D.; Duerr, J.; Almousa, Y.; Barrientos, G.; Mohn, W. W.; Gamradt, S.; Conrad, M. L.	Antibiotic use during pregnancy is associated with increased asthma risk in children. Since approximately 25% of women use antibiotics during pregnancy, it is important to identify the pathways involved in this phenomenon. We investigate how mother-to-offspring transfer of antibiotic-induced gut microbial dysbiosis influences immune system development along the gut-lung axis. Using a mouse model …	2023	Oct	Eur J Immunol	53	10	e2350394	37431194	10.1002/eji.202350394		#953	Alhasan 2023	Irrelevant
Antibiotic-dependent relationships between the nasal microbiome and secreted proteome in nasal polyps	Kim, Y. S.; Han, D.; Mo, J. H.; Kim, Y. M.; Kim, D. W.; Choi, H. G.; Park, J. W.; Shin, H. W.	Purpose: Chronic rhinosinusitis (CRS) is a heterogeneous chronic inflammatory condition of the paranasal sinuses and nasal passages. Although antibiotics are used to reduce inflammation or to treat an episode of acute rhinosinusitis, their effects on the nasal environment and host response in CRS is unclear. Methods: We analyzed the effects of antibiotics on the nasal microbiome and secreted prot…	2021		Allergy, Asthma and Immunology Research	13	4	589-608		10.4168/aair.2021.13.4.589		#1476	Kim 2021	Irrelevant
Antibiotic-Induced Depletion of Anti-inflammatory Clostridia Is Associated with the Development of Graft-versus-Host Disease in Pediatric Stem Cell Transplantation Patients	Simms-Waldrip, T. R.; Sunkersett, G.; Coughlin, L. A.; Savani, M. R.; Arana, C.; Kim, J.; Kim, M.; Zhan, X.; Greenberg, D. E.; Xie, Y.; Davies, S. M.; Koh, A. Y.	Adult stem cell transplantation (SCT) patients with graft-versus-host-disease (GVHD) exhibit significant disruptions in gut microbial communities. These changes are associated with higher overall mortality and appear to be driven by specific antibiotic therapies. It is unclear whether pediatric SCT patients who develop GVHD exhibit similar antibiotic-induced gut microbiota community changes. Here…	2017		Biology of Blood and Marrow Transplantation	23	5	820-829		10.1016/j.bbmt.2017.02.004		#2657	Simms-Waldrip 2017	Irrelevant
Antibiotic-Induced Gaba Induces Visceral Hypersensitivity and Alterations in Gut Motility in Murine Models	Osgood, P. T.; Wu, Q.; Boonma, P.; Du, J.; Yalcinkaya, N.; Ramanujam, A.; Swennes, A.; Winston, J.; Bornstein, J. C.; Savidge, T. C.	Background: Antibiotic usage is associated with the development of abdominal pain and altered bowel habits in adults and children. Underlying mechanisms for these gastrointestinal (GI) disorders remains poorly understood. Aberrant microbiome-gut-brain axis signals are emerging as potential triggers of GI disorders but causality has not been demonstrated in patients. Here we used a systems biology…	2018		Gastroenterology	154	6	S-96-S-97		10.1016/S0016-5085(18)30765-0		#2157	Osgood 2018	Irrelevant
Antibiotic-Induced Obesity in Childhood Acute Lymphoblastic Leukemia: An Intricate Network of Antibiotic-Microbiome-Obesity	Bandar, B.; Mohebbi, A.; Saki, N.; Yousefi-Avarvand, A.	Acute Lymphoblastic Leukemia (ALL) is the most prevalent cancer among children, necessitating an investigation of its associated complications and comorbidities. Of particular concern is the frequent occurrence of obesity in patients undergoing treatment for childhood leukemia. Obesity is recognized as a risk factor for various cardiovascular conditions, venous thromboembolism (VTE), hypertension…	2024		Iranian Journal of Blood and Cancer	16	1	35-42	2028850774			#246	Bandar 2024	Irrelevant
Antibiotic-modulated microbiome suppresses lethal inflammation and prolongs lifespan in Treg-deficient mice	He, B.; Liu, Y.; Hoang, T. K.; Tian, X.; Taylor, C. M.; Luo, M.; Tran, D. Q.; Tatevian, N.; Rhoads, J. M.	BACKGROUND: Regulatory T cell (Treg) deficiency leads to IPEX syndrome, a lethal autoimmune disease, in Human and mice. Dysbiosis of the gut microbiota in Treg-deficient scurfy (SF) mice has been described, but to date, the role of the gut microbiota remains to be determined. RESULTS: To examine how antibiotic-modified microbiota can inhibit Treg deficiency-induced lethal inflammation in SF mice,…	2019	Nov 7	Microbiome	7	1	145	31699146	10.1186/s40168-019-0751-1		#1144	He 2019	Irrelevant
Antibiotics and Acid-Suppressing Medications in Early Life and Allergic Disorders - Reply	Mitre, E.; Susi, A.; Nylund, C. M.		2018		JAMA Pediatrics	172	10	990-991		10.1001/jamapediatrics.2018.2513		#1955	Mitre 2018	Irrelevant
Antibiotics and food allergy			2017		Journal of Paediatrics and Child Health	53	1	91		10.1111/jpc.13439		#14		Irrelevant
Antibiotics and obesity			2015		Journal of Paediatrics and Child Health	51	6	649		10.1111/jpc.12922-2		#10		Irrelevant
Antibiotics and the Human Microbiome: A Survey of Prescribing Clinicians' Knowledge and Opinions Regarding the Link between Antibiotic-Induced Dysbiosis and Immune-Mediated Disease	Wilson, M.; Mello, M. J.; Gruppuso, P. A.	Altered composition or function of the human micro- biome, termed dysbiosis, has been associated with a variety of immune-mediated diseases. Antibiotic use is a well-studied cause of dysbiosis. We conducted an electronic survey of 351 antibiotic-prescribing clinicians in Rhode Island to evaluate antibiotic prescription patterns, knowledge and opinions regarding the importance of the human microbi…	2021	Sep 1	R I Med J (2013)	104	7	59-63	34437668			#3191	Wilson 2021	Irrelevant
Antibiotics at the time of removal of central venous catheter to reduce morbidity and mortality in newborn infants	McMullan, R. L.; Gordon, A.		2018		Cochrane Database of Systematic Reviews		3		CD012181	10.1002/14651858.CD012181.pub2		#1891	McMullan 2018	Irrelevant
Antibiotics in early life and childhood pre-B-ALL. Reasons to analyze a possible new piece in the puzzle	Cardesa-Salzmann, T. M.; Simon, A.; Graf, N.		2022	Jan	Discover Oncology	13	1		WOS:000740580800001	10.1007/s12672-022-00465-6		#27	Cardesa-Salzmann 2022	Irrelevant
Antibiotics in pregnancy influence nasal microbiome and respiratory morbidity in infancy	Rüttimann, C.; Nissen-Kratzert, A.; Mostacci, N.; Künstle, N.; Marten, A.; Gisler, A.; Bacher, K.; Yammine, S.; Steinberg, R.; Schulzke, S.; Röösli, M.; Latzin, P.; Hilty, M.; Frey, U.; Gorlanova, O.	BACKGROUND: The effects of prenatal antibiotic exposure on respiratory morbidity in infancy and the involved mechanisms are still poorly understood. We aimed to examine whether prenatal antibiotic exposure in the third trimester is associated with nasal microbiome and respiratory morbidity in infancy and at school age, and whether this association with respiratory morbidity is mediated by the nas…	2023	Jul	ERJ Open Res	9	4		37650088	10.1183/23120541.00225-2023		#154	Rüttimann 2023	Irrelevant
Antibiotics in the pathogenesis of diabetes and inflammatory diseases of the gastrointestinal tract	Fenneman, A. C.; Weidner, M.; Chen, L. A.; Nieuwdorp, M.; Blaser, M. J.	Antibiotic use is increasing worldwide. However, the use of antibiotics is clearly associated with changes in gut microbiome composition and function, and perturbations have been identified as potential environmental risk factors for chronic inflammatory disorders of the gastrointestinal tract. In this Review, we examine the association between the use of antibiotics and the onset and development…	2023		Nature Reviews Gastroenterology and Hepatology	20	2	81-100	2019662299	https://dx.doi.org/10.1038/s41575-022-00685-9		#284	Fenneman 2023	Irrelevant
Antibiotics-Induced Dysbiosis of Intestinal Microbiota Aggravates Atopic Dermatitis in Mice by Altered Short-Chain Fatty Acids	Kim, H. J.; Lee, S. H.; Hong, S. J.	PURPOSE: Alterations in the intestinal microbiota in early life affects the development of atopic dermatitis (AD) in humans. This study aimed to further investigate the effects of gut dysbiosis in early life in an ovalbumin (OVA)-induced mouse model of AD. METHODS: The AD mouse model was developed by serial OVA sensitization and mice were treated with an antibiotic cocktail in their drinking wate…	2020	Jan	Allergy Asthma Immunol Res	12	1	137-148	31743970	10.4168/aair.2020.12.1.137		#1461	Kim 2020	Irrelevant
Antibiotics, Pediatric Dysbiosis, and Disease	Vangay, P.; Ward, T.; Gerber, J. S.; Knights, D.		2015	MAY 13	CELL HOST & MICROBE	17	5	553-564	WOS:000356101500008	10.1016/j.chom.2015.04.006		#3031	Vangay 2015	Irrelevant
Antibodies to Lactobacilli and Bifidobacteria in young children with different propensity to develop islet autoimmunity	Talja, I.; Kubo, A. L.; Veijola, R.; Knip, M.; Simell, O.; Ilonen, J.; Vähä-Mäkilä, M.; Sepp, E.; Mikelsaar, M.; Utt, M.; Uibo, R.	The intestinal microbiota is essential to the maturation and homeostasis of the immune system. Immunoblot assays were used to establish the prevalence of serum IgG, IgM, and IgA antibodies specific for Bifidobacterium adolescentis, Bifidobacterium longum, and Lactobacillus rhamnosus GG proteins in young children presenting with or without type 1 diabetes (T1D). We demonstrated that children betwe…	2014		J Immunol Res	2014		325938	24741589	10.1155/2014/325938		#2835	Talja 2014	Irrelevant
Antibody levels to Helicobacter pylori infections at 16 years of age in relation to allergic disease	Melby, K. K.; Carlsen, K. L.; Haaland, G.; Samdal, H. H.; Mowinckel, P.; Carlsen, K. H.	Background: Some reports (Chen & Blaser 2008) suggest a protective role of HP infection on the occurrence of asthma and atopy. Aim: To relate anti-IgG HP antibody levels and IgG cagA status to presence of asthma/atopy in children in a birth cohort study. Methods: Sera from 16 year old children (N=425) from The Environment and Childhood Asthma Study in Oslo, were analyzed for levels of anti-HP IgG…	2017		Helicobacter	22		114		10.1111/hel.12416		#1901	Melby 2017	Irrelevant
Antibody-coated microbiota in nasopharynx of healthy individuals and IVIg-treated patients with hypogammaglobulinemia	Goncalves, P.; Charbit, B.; Lenoir, C.; Duffy, D.; Fischer, A.; Di Santo, J. P.		2020	Jun	J Allergy Clin Immunol	145	6	1686-1690.e4	31954779	10.1016/j.jaci.2020.01.002		#1012	Goncalves 2020	Irrelevant
Antidepressants for functional abdominal pain disorders in children and adolescents	de Bruijn, C. M.; Rexwinkel, R.; Gordon, M.; Benninga, M.; Tabbers, M. M.		2021		Cochrane Database of Systematic Reviews		2		CD008013	10.1002/14651858.CD008013.pub3		#680	deBruijn 2021	Irrelevant
Antigen presentation and processing in the intestinal mucosa and lymphocyte homing	Telemo, E.; Korotkova, M.; Hanson, L. Å	Objective: The mucosal surface of the gastro-intestinal tract is our major interface to the environment. Much of the control of the immune response to the myriads of antigen present at this interface is mediated by professional antigen-presenting dendritic cells (DCs). They monitor fully the true nature of the antigenic challenge and provide this information to the specific immune system, instruc…	2003		Annals of Allergy, Asthma and Immunology	90	SUPPL.	28-33		10.1016/s1081-1206(10)61657-2		#2866	Telemo 2003	Irrelevant
Antigen-Specific Mucosal Immunity Regulates Development of Intestinal Bacteria-Mediated Diseases	Fujimoto, K.; Kawaguchi, Y.; Shimohigoshi, M.; Gotoh, Y.; Nakano, Y.; Usui, Y.; Hayashi, T.; Kimura, Y.; Uematsu, M.; Yamamoto, T.; Akeda, Y.; Rhee, J. H.; Yuki, Y.; Ishii, K. J.; Crowe, S. E.; Ernst, P. B.; Kiyono, H.; Uematsu, S.	BACKGROUND & AIMS: Dysregulation of the microbiome has been associated with development of complex diseases, such as obesity and diabetes. However, no method has been developed to control disease-associated commensal microbes. We investigated whether immunization with microbial antigens, using CpG oligodeoxynucleotides and/or curdlan as adjuvants, induces systemic antigen-specific IgA and IgG pro…	2019	Dec	Gastroenterology	157	6	1530-1543.e4	31445037	10.1053/j.gastro.2019.08.021		#930	Fujimoto 2019	Irrelevant
Antigenic proteins of <i>Lactobacillus acidophilus</i> that are recognised by serum IgG antibodies in children with type 1 diabetes and coeliac disease	Prangli, A. L.; Utt, M.; Talja, I.; Sepp, E.; Mikelsaar, M.; Rajasalu, T.; Uibo, O.; Tillmann, V.; Uibo, R.		2010	Jun	Pediatric Allergy and Immunology	21	4	E772-E779	WOS:000285997600017	10.1111/j.1399-3038.2009.00904.x		#881	Prangli 2010	Irrelevant
Antigenic proteins of Lactobacillus acidophilus that are recognised by serum IgG antibodies in children with type 1 diabetes and coeliac disease	Prangli, A. L.; Utt, M.; Talja, I.; Sepp, E.; Mikelsaar, M.; Rajasalu, T.; Uibo, O.; Tillmann, V.; Uibo, R.		2010	JUN	Pediatric Allergy and Immunology	21	4	E772-E779	WOS:000285997600017	10.1111/j.1399-3038.2009.00904.x		#2311	Prangli 2010	Irrelevant
Antimicrobial prophylaxis and modifications of the gut microbiota in children with cancer	Bossù, G.; Di Sario, R.; Argentiero, A.; Esposito, S.	In children with cancer, chemotherapy can produce cytotoxic effects, resulting in immuno-suppression and an augmented risk of febrile neutropenia and bloodstream infections. This has led to widespread use of antibiotic prophylaxis which, combined with intensive chemotherapy treatment, could have a long-term effect on the gastrointestinal microbiome. In this review, we aimed to analyze the current…	2021		Antibiotics	10	2	1-15		10.3390/antibiotics10020152		#322	Bossù 2021	Irrelevant
Antimicrobial resistance in atopic dermatitis Need for an urgent rethink	Harkins, C. P.; Holden, M. T. G.; Irvine, A. D.		2019	MAR	ANNALS OF ALLERGY ASTHMA & IMMUNOLOGY	122	3	236-240	WOS:000459252800003	10.1016/j.anai.2018.11.027		#1120	Harkins 2019	Irrelevant
Antimicrobials from human skin commensal bacteria protect against Staphylococcus aureus and are deficient in atopic dermatitis	Nakatsuji, T.; Chen, T. H.; Narala, S.; Chun, K. A.; Two, A. M.; Yun, T.; Shafiq, F.; Kotol, P. F.; Bouslimani, A.; Melnik, A. V.; Latif, H.; Kim, J. N.; Lockhart, A.; Artis, K.; David, G.; Taylor, P.; Streib, J.; Dorrestein, P. C.; Grier, A.; Gill, S. R.; Zengler, K.; Hata, T. R.; Leung, D. Y.; Gallo, R. L.	The microbiome can promote or disrupt human health by influencing both adaptive and innate immune functions. We tested whether bacteria that normally reside on human skin participate in host defense by killing Staphylococcus aureus, a pathogen commonly found in patients with atopic dermatitis (AD) and an important factor that exacerbates this disease. High-throughput screening for antimicrobial a…	2017	Feb 22	Sci Transl Med	9	378		28228596	10.1126/scitranslmed.aah4680		#2022	Nakatsuji 2017	Irrelevant
Antitumor, Anti-Inflammatory and Antiallergic Effects of Agaricus blazei Mushroom Extract and the Related Medicinal Basidiomycetes Mushrooms, Hericium erinaceus and Grifola frondosa: A Review of Preclinical and Clinical Studies	Hetland, G.; Tangen, J. M.; Mahmood, F.; Mirlashari, M. R.; Nissen-Meyer, L. S. H.; Nentwich, I.; Therkelsen, S. P.; Tjønnfjord, G. E.; Johnson, E.	Since the 1980s, medicinal effects have been documented in scientific studies with the related Basidiomycota mushrooms Agaricus blazei Murill (AbM), Hericium erinaceus (HE) and Grifola frondosa (GF) from Brazilian and Eastern traditional medicine. Special focus has been on their antitumor effects, but the mushrooms' anti-inflammatory and antiallergic properties have also been investigated. The an…	2020	May 8	Nutrients	12	5		32397163	10.3390/nu12051339		#1170	Hetland 2020	Irrelevant
Any benefits of probiotics in allergic disorders?	Ozdemir, O.	Development of the child's immune system tends to be directed toward a T-helper 2 (Th2) phenotype in infants. To prevent development of childhood allergic/atopic diseases, immature Th2-dominant neonatal responses must undergo environment-driven maturation via microbial contact in the early postnatal period. Lactic acid bacteria and bifidobacteria are found more commonly in the composition of the …	2010	Mar-Apr	Allergy Asthma Proc	31	2	103-11	20406592	10.2500/aap.2010.31.3313		#2171	Ozdemir 2010	Irrelevant
Any role for probiotics in the therapy or prevention of autoimmune diseases? Up-to-date review	Özdemir, Ö	Probiotic use as capable preventive and therapeutic strategy in different diseases varying from allergic to autoimmune disease (AD) has been recently reported. Three interacting factors including an aberrant intestinal microbiota, a "leaky" intestinal mucosal barrier, and altered intestinal immune responsiveness have been suggested to be able to create a "perfect environment" for AD development. …	2013	Aug 6	J Complement Integr Med	10			23921494	10.1515/jcim-2012-0054		#2172	Özdemir 2013	Irrelevant
APAAACI 2021 International Conference: a new era of allergy and clinical immunology in digital	Pawankar, R.; Thong, B. Y.; Wang, J. Y.		2022	Jan	Asia Pac Allergy	12	1	e5	35174056	10.5415/apallergy.2022.12.e5		#871	Pawankar 2022	Irrelevant
APAAACI Allergy Week on Climate change, One Health and digital health	Pawankar, R.; Wang, J. Y.		2023	Jun	Asia Pac Allergy	13	2	57-59	37388813	10.5415/apallergy.0000000000000107		#266	Pawankar 2023	Irrelevant
APAAACI clinical pathway on direct provocation testing for penicillin allergy delabeling	Li, P. H.; Thong, B. Y.; Pawankar, R.; Jeewandara, C.; Lobo, R. C. M.; Kang, H. R.; Mahesh, P. A.; Meng, J.; Munkhbayarlakh, S.; Pham, D. L.; Rerkpattanapipat, T.; Tang, M. M.; Yamaguchi, M.; Abdul Latiff, A. H.; Rengganis, I.; Wang, J. Y.; Zhang, L.; Lucas, M.	BACKGROUND: Allergy to penicillin is commonly reported in many countries and is an overwhelming global public health concern. Penicillin allergy labels can lead to the use of less effective antibiotics and can be associated with antimicrobial resistance. Appropriate assessment of suspected penicillin allergy (often including skin testing, followed by drug provocation testing [DPT] performed by al…	2023	Dec	Asia Pac Allergy	13	4	142-147	38094092	10.5415/apallergy.0000000000000122		#323	Li 2023	Irrelevant
APECED-Associated Hepatitis: Clinical, Biochemical, Histological and Treatment Data From a Large, Predominantly American Cohort	Chascsa, D. M.; Ferré, E. M. N.; Hadjiyannis, Y.; Alao, H.; Natarajan, M.; Quinones, M.; Kleiner, D. E.; Simcox, T. L.; Chitsaz, E.; Rose, S. R.; Hallgren, A.; Kampe, O.; Marko, J.; Ali, R. O.; Auh, S.; Koh, C.; Belkaid, Y.; Lionakis, M. S.; Heller, T.	Background and Aims: Autoimmune polyendocrinopathy-candidiasis-ectodermal dystrophy (APECED), caused by autoimmune regulator (AIRE) mutations, manifests with chronic mucocutaneous candidiasis (CMC) and multisystem autoimmunity, most often hypoparathyroidism (HP) and adrenal insufficiency (AI). European cohorts previously reported a ~10% prevalence of APECED-associated hepatitis (APAH) with presen…	2021		Hepatology	73	3	1088-1104		10.1002/hep.31421		#488	Chascsa 2021	Irrelevant
Apple cider vinegar soaks do not alter the skin bacterial microbiome in atopic dermatitis	Luu, L. A.; Flowers, R. H.; Gao, Y.; Wu, M.; Gasperino, S.; Kellams, A. L.; Preston, D. C.; Zlotoff, B. J.; Wisniewski, J. A.; Zeichner, S. L.	INTRODUCTION: Atopic dermatitis is a common skin disease characterized by altered cutaneous immunity in which patients often exhibit lower skin microbiota diversity compared to healthy skin and are prone to colonization by Staphylococcus aureus. Apple cider vinegar has been shown to have antibacterial effects; however, its effects on the skin microbiome have not previously been well-described. OB…	2021		PLoS One	16	6	e0252272	34077434	10.1371/journal.pone.0252272		#1784	Luu 2021	Irrelevant
Application of metabolomics in pediatric asthma: Prediction, diagnosis and personalized treatment	Papamichael, M. M.; Katsardis, C.; Sarandi, E.; Georgaki, S.; Frima, E. S.; Varvarigou, A.; Tsoukalas, D.	Asthma in children remains a significant public health challenge affecting 5–20% of children in Europe and is associated with increased morbidity and societal healthcare costs. The high varia-tion in asthma incidence among countries may be attributed to differences in genetic susceptibility and environmental factors. This respiratory disorder is described as a heterogeneous syndrome of multiple c…	2021		Metabolites	11	4			10.3390/metabo11040251		#2198	Papamichael 2021	Irrelevant
Applying concepts of life course theory and life course epidemiology to the study of bladder health and lower urinary tract symptoms among girls and women	Brady, S. S.; Berry, A.; Camenga, D. R.; Fitzgerald, C. M.; Gahagan, S.; Hardacker, C. T.; Harlow, B. L.; Hebert-Beirne, J.; LaCoursiere, D. Y.; Lewis, J. B.; Low, L. K.; Lowder, J. L.; Markland, A. D.; McGwin, G.; Newman, D. K.; Palmer, M. H.; Shoham, D. A.; Smith, A. L.; Stapleton, A.; Williams, B. R.; Sutcliffe, S.	AIMS: Although lower urinary tract symptoms (LUTS) may occur at different periods during the life course of women, a little research on LUTS has adopted a life course perspective. The purpose of this conceptual paper is to demonstrate how life course theory and life course epidemiology can be applied to study bladder health and LUTS trajectories. We highlight conceptual work from the Prevention o…	2020	Apr	Neurourol Urodyn	39	4	1185-1202	32119156	10.1002/nau.24325		#346	Brady 2020	Irrelevant
Approach to probiotics in pediatrics: the role of Lactobacillus rhamnosus GG	Boggio Marzet, C.; Burgos, F.; Del Compare, M.; Gerold, I.; Tabacco, O.; Vinderola, G.	Preterm birth, C-sections, antibiotics, and limited breastfeeding contribute to the increase in noncommunicable diseases. Our objective was to perform a descriptive review of probiotic use in pediatrics, focused on Lactobacillus rhamnosus GG. Certain probiotics have demonstrated to be effective in acute diarrhea and antibiotic-associated diarrhea. L. rhamnosus GG and Saccharomyces boulardii may s…	2022	Feb	Arch Argent Pediatr	120	1	e1-e7	35068121	10.5546/aap.2022.eng.e1		#870	BoggioMarzet 2022	Irrelevant
Approach to the Assessment and Management of Pediatric Patients With Atopic Dermatitis: A Consensus Document. Section IV: Consensus Statements on the Assessment and Management of Pediatric Atopic Dermatitis	Lansang, P.; Lara-Corrales, I.; Bergman, J. N.; Hong, C. H.; Joseph, M.; Kim, V. H. D.; Lam, J. M.; Landells, I.; Marcoux, D.; Prajapati, V. H.; Ramien, M. L.; Spring, S.	This document is intended to provide practical guidance to physicians treating pediatric atopic dermatitis (AD), especially dermatologists, pediatricians, allergists, and other health-care professionals. The recommendations contained here were formalized based on a consensus of 12 Canadian pediatric dermatologists, dermatologists, pediatricians, and pediatric allergists with extensive experience …	2019		Journal of Cutaneous Medicine and Surgery	23	5_suppl	32S-39S		10.1177/1203475419882654		#1614	Lansang 2019	Irrelevant
Approaches to Measuring Beta Cell Reserve and Defining Partial Clinical Remission in Paediatric Type 1 Diabetes	Kennedy, E. C.; Hawkes, C. P.	Context: Type 1 diabetes (T1D) results from the autoimmune T-cell mediated destruction of pancreatic beta cells leading to insufficient insulin secretion. At the time of diagnosis of T1D, there is residual beta cell function that declines over the subsequent months to years. Recent interventions have been approved to preserve beta cell function in evolving T1D. Objective(s): The aim of this revie…	2024		Children	11	2	186	2028701742	https://dx.doi.org/10.3390/children11020186		#343	Kennedy 2024	Irrelevant
Are Babies Born Preterm High-Risk Asthma Candidates?	Caffarelli, C.; Gracci, S.; Giannì, G.; Bernardini, R.	Among preterm infants, the risk of developing asthma is a matter of debate. This review discusses the state of the art of poorly understood prematurity-associated asthma. Impaired pulmonary function is common in children born prematurely. Preterm infants are prone to developing viral respiratory tract infections, bronchiolitis in the first year of life, and recurrent viral wheezing in preschool a…	2023	Aug 19	J Clin Med	12	16		37629440	10.3390/jcm12165400		#23	Caffarelli 2023	Irrelevant
Are we causing food allergies? Food protein-induced allergic proctocolitis is prospectively associated with ige-mediated food allergy by age 3	Martin, V.; Virkud, Y.; Phadke, N.; Su, K. W.; Seay, H.; Atkins, M.; Keet, C.; Shreffler, W.; Yuan, Q.	Rationale: Current management of food protein-induced allergic proctocolitis (FPIAP) involves dietary antigen avoidance over the first year of life. Recent data shows that early introduction of potentially allergenic foods prevents later development of life-threatening IgE-mediated food allerigies. Whether FPIAP is associated with IgE-mediated food allergies has not previously been prospectively …	2019		Journal of Pediatric Gastroenterology and Nutrition	69				10.1097/MPG.0000000000002518		#1852	Martin 2019	Irrelevant
Are we meeting the promise of endotypes and precision medicine in asthma?	Ray, A.; Camiolo, M.; Fitzpatrick, A.; Gauthier, M.; Wenzel, S. E.	While the term asthma has long been known to describe heterogeneous groupings of patients, only recently have data evolved which enable a molecular understanding of the clinical differences. The evolution of transcriptomics (and other ‘omics platforms) and improved statistical analyses in combination with large clinical cohorts opened the door for molecular characterization of pathobiologic proce…	2020		Physiological Reviews	100	3	983-1017		10.1152/physrev.00023.2019		#2379	Ray 2020	Irrelevant
Arginine Metabolism Is Altered in Adults with A-β + Ketosis-Prone Diabetes	Mulukutla, S. N.; Hsu, J. W.; Gaba, R.; Bohren, K. M.; Guthikonda, A.; Iyer, D.; Ajami, N. J.; Petrosino, J. F.; Hampe, C. S.; Ram, N.; Jahoor, F.; Balasubramanyam, A.	BACKGROUND: A-β + ketosis-prone diabetes (KPD) is a subset of type 2 diabetes in which patients have severe but reversible β cell dysfunction of unknown etiology. Plasma metabolomic analysis indicates that abnormal arginine metabolism may be involved. OBJECTIVE: The objective of this study was to determine the relation between gut microbiome and arginine metabolism and the relation between argini…	2018	Feb 1	J Nutr	148	2	185-193	29490093	10.1093/jn/nxx032		#1994	Mulukutla 2018	Irrelevant
ARIA-EAACI care pathways for allergen immunotherapy in respiratory allergy	Bousquet, J.; Pfaar, O.; Agache, I.; Bedbrook, A.; Akdis, C. A.; Canonica, G. W.; Chivato, T.; Al-Ahmad, M.; Abdul Latiff, A. H.; Ansotegui, I. J.; Bachert, C.; Baharuddin, A.; Bergmann, K. C.; Bindslev-Jensen, C.; Bjermer, L.; Bonini, M.; Bosnic-Anticevich, S.; Bosse, I.; Brough, H. A.; Brussino, L.; Calderon, M. A.; Caraballo, L.; Cardona, V.; Carreiro-Martins, P.; Casale, T.; Cecchi, L.; Ceped…		2021	Jun	Clin Transl Allergy	11	4	e12014	34136127	10.1002/clt2.12014		#330	Bousquet 2021	Irrelevant
ARIA-EAACI statement on asthma and COVID-19 (June 2, 2020)	Bousquet, J.; Jutel, M.; Akdis, C. A.; Klimek, L.; Pfaar, O.; Nadeau, K. C.; Eiwegger, T.; Bedbrook, A.; Ansotegui, I. J.; Anto, J. M.; Bachert, C.; Bateman, E. D.; Bennoor, K. S.; Berghea, E. C.; Bergmann, K. C.; Blain, H.; Bonini, M.; Bosnic-Anticevich, S.; Boulet, L. P.; Brussino, L.; Buhl, R.; Camargos, P.; Canonica, G. W.; Cardona, V.; Casale, T.; Chinthrajah, S.; Akdis, M.; Chivato, T.; Chr…		2021	Mar	Allergy	76	3	689-697	32588922	10.1111/all.14471		#329	Bousquet 2021	Irrelevant
Asia Pacific perspectives on the second year of the COVID-19 pandemic: A follow-up survey	Pawankar, R.; Thong, B. Y.; Tiongco-Recto, M.; Wang, J. Y.; Latiff, A. H. A.; Leung, T. F.; Li, P. H.; Lobo, R. C. M.; Lucas, M.; Oh, J. W.; Kamchaisatian, W.; Nagao, M.; Rengganis, I.; Udwadia, Z. F.; Dhar, R.; Munkhbayarlakh, S.; Narantsetseg, L.; Pham, D. L.; Zhang, Y.; Zhang, L.	BACKGROUND: The Coronavirus disease 2019 (COVID-19) pandemic is currently in its third year. This follow-up survey was commissioned by the Asia Pacific Association of Allergy Asthma and Clinical Immunology (APAAACI) Task Force on COVID-19 to compare and contrast changes in the epidemiology, clinical profile, therapeutics and public health measures of the pandemic in the Asia Pacific region. METHO…	2022	Aug	Clin Exp Allergy	52	8	965-973	35906963	10.1111/cea.14191		#572	Pawankar 2022	Irrelevant
Assessing the Colonic Microbiota in Children: Effects of Sample Site and Bowel Preparation	Shaw, A. G.; Black, N.; Rushd, A.; Sim, K.; Randell, P.; Kroll, J. S.; Epstein, J.	Objectives: Inflammatory bowel disease states are associated with gastrointestinal dysbiosis. Mucosal biopsy sampling, retrieving the bacterial community that most directly interacts with the host, is an invasive procedure that, we hypothesis, may be sufficiently approximated by other sampling methods. We investigate the relatedness of samples obtained by different methods and the effects of bowe…	2017		Journal of Pediatric Gastroenterology and Nutrition	64	2	230-237		10.1097/MPG.0000000000001233		#2630	Shaw 2017	Irrelevant
Assessing the safety of bioactive ingredients in infant formula that affect the immune system: recommendations from an expert panel	Callahan, E. A.; Chatila, T.; Deckelbaum, R. J.; Field, C. J.; Greer, F. R.; Hernell, O.; Järvinen, K. M.; Kleinman, R. E.; Milner, J.; Neu, J.; Smolen, K. K.; Wallingford, J. C.	Bioactive ingredients for infant formula have been sought to reduce disparities in health outcomes between breastfed and formula-fed infants. Traditional food safety methodologies have limited ability to assess some bioactive ingredients. It is difficult to assess the effects of nutrition on the infant immune system because of coincident developmental adaptations to birth, establishment of the mi…	2022	Feb 9	Am J Clin Nutr	115	2	570-587	34634105	10.1093/ajcn/nqab346		#485	Callahan 2022	Irrelevant
Assessment of infant outgrowth of cow's milk allergy in relation to the faecal microbiome and metaproteome	Hendrickx, D. M.; An, R.; Boeren, S.; Mutte, S. K.; Lambert, J. M.; Belzer, C.; Chatchatee, P.; Nowak-Wegrzyn, A.; Lange, L.; Benjaponpitak, S.; Chong, K. W.; Sangsupawanich, P.; van Ampting, M. T. J.; Oude Nijhuis, M. M.; Harthoorn, L. F.; Langford, J. E.; Knol, J.; Knipping, K.; Garssen, J.; Trendelenburg, V.; Pesek, R.; Davis, C. M.; Muraro, A.; Erlewyn-Lajeunesse, M.; Fox, A. T.; Michaelis, L…	Previous studies provide evidence for an association between modifications of the gut microbiota in early life and the development of food allergies. We studied the faecal microbiota composition (16S rRNA gene amplicon sequencing) and faecal microbiome functionality (metaproteomics) in a cohort of 40 infants diagnosed with cow's milk allergy (CMA) when entering the study. Some of the infants show…	2022		bioRxiv				2024999793	https://dx.doi.org/10.1101/2022.11.03.514997		#79	Hendrickx 2022	Exclusion reason: Wrong study design; Rachel Gallant (2024-07-12 07:22:20)(Select): no controls; Rachel Gallant (2024-05-15 06:24:15)(Screen): Maybe - depending on how they diagnose cow's milk allergy ;
Assessment of the impact of antibiotic therapy in the prenatal, neonatal, infant and early childhood on the development of inflammatory bowel diseases	Bilinska, N.; Banasiuk, M.; Daniel, M.; Dobrowolska, M.; Skowronska, B.; Karpierz, K.; SokolLupinska, K.; Kotkowicz-Szczur, M.; Kierkus, J.; Tworkiewicz, M.; Krogulska, A.; Kaminski, A.; Pyrzak, B.; Werner, B.; Panczyk-Tomaszewska, M.; Jozwiak, S.; Kuchar, E.; Zawadzka-Glos, L.; Szajewska, H.; Kulus, M.; Fajecka-Dembinska, E.; Karolczak, M.; Barszcz, S.; Bilinski, J.; Banaszkiewicz, A.; Albrecht,…	Objectives and Study: Inflammatory bowel diseases (IBD) are a group (Crohn's Disease, CD and Ulcerative Colitis, UC) of inflammatory diseases of the gastrointestinal (GI) tract in which the pathophysiology is not fully understood. The aetiological causes include genetic, environmental and immunological factors. The invention of antibiotics was a huge breakthrough in medicine, but their negative i…	2022		Journal of Pediatric Gastroenterology and Nutrition	74	2 Supplement 2	498-499	638544755	https://dx.doi.org/10.1097/MPG.0000000000003446		#458	Bilinska 2022	Irrelevant
Association and epidemiology of eosinophilic esophagitis in patients with inflammatory bowel disease using the explorys database	Alaber, O.; Dahash, B.; Chandar, A.; Splawski, J.; Moses, J.; Chak, A.; Sferra, T.	Introduction: Eosinophilic esophagitis (EoE) is becoming more prevalent and is increasingly recognized as being associated with other medical conditions including autoimmune mediated diseases. In our clinical practice we have noted an increase in the number of pediatric patients with inflammatory bowel disease (IBD) who meet the criteria for diagnosis of EoE. Thus, the aim of this study was to as…	2019		Journal of Pediatric Gastroenterology and Nutrition	69				10.1097/MPG.0000000000002518		#93	Alaber 2019	Irrelevant
Association between alterations in the gut microbiota and food sensitization in the early life of children	Chen, C. C.; Kong, M. S.; Chen, H. J.; Lai, M. W.; Chen, S. Y.; Chao, H. C.; Huang, J. L.	Background: We hypothesized that food sensitization (FS) in children could be linked to specific gut microbiota. The purpose of the present study was to identify differences in the intestinal microbiota between healthy children and children with FS. We attempted to identify specific microbiota signatures of FS and their relationships with clinical measures using feces as a proxy for the intestina…	2016		Journal of Pediatric Gastroenterology and Nutrition	63		S263		10.1097/01.mpg.0000503536.79797.66		#500	Chen 2016	Exclusion reason: Abstract only; Rachel Gallant (2022-02-25 09:19:09)(Select): Abstract only;
Association between antibiotic exposure and adverse outcomes of children and pregnant women: evidence from an umbrella review	Li, Y.; Liu, L. H.; Jian, Z. Y.; Li, P. H.; Jin, X.; Li, H.; Wang, K. J.	Background: Antibiotics are widely prescribed among children and pregnant women, but their safety profile is controversial. This study aimed to summarize and appraise current evidence for the potential impact of antibiotic exposure on pregnancy outcomes and children's health. Method(s): PubMed, Embase, Web of Science and the Cochrane Database of Systematic Reviews were searched from inception to …	2023		World Journal of Pediatrics	19	12	1139-1148	2022268925	https://dx.doi.org/10.1007/s12519-023-00711-z		#599	Li 2023	Irrelevant
Association between Antibiotic Exposure and Systemic Immune Parameters in Cancer Patients Receiving Checkpoint Inhibitor Therapy	von Itzstein, M. S.; Gonugunta, A. S.; Sheffield, T.; Homsi, J.; Dowell, J. E.; Koh, A. Y.; Raj, P.; Fattah, F.; Wang, Y.; Basava, V. S.; Khan, S.; Park, J. Y.; Popat, V.; Saltarski, J. M.; Gloria-McCutchen, Y.; Hsiehchen, D.; Ostmeyer, J.; Xie, Y.; Li, Q. Z.; Wakeland, E. K.; Gerber, D. E.	Antibiotic administration is associated with worse clinical outcomes and changes to the gut microbiome in cancer patients receiving immune checkpoint inhibitors (ICI). However, the effects of antibiotics on systemic immune function are unknown. We, therefore, evaluated antibiotic exposure, therapeutic responses, and multiplex panels of 40 serum cytokines and 124 antibodies at baseline and six wee…	2022	Mar 4	Cancers (Basel)	14	5		35267634	10.3390/cancers14051327		#188	vonItzstein 2022	Irrelevant
Association between antibiotic treatment during pregnancy and infancy and the development of allergic diseases	Metzler, S.; Frei, R.; Schmausser-Hechfellner, E.; von Mutius, E.; Pekkanen, J.; Karvonen, A. M.; Kirjavainen, P. V.; Dalphin, J. C.; Divaret-Chauveau, A.; Riedler, J.; Lauener, R.; Roduit, C.; Hyvarinen, A.; Sami, R.; Roponen, M.; Chauveau, A.; Dalphin, M. L.; Kaulek, V.; Ege, M.; Genuneit, J.; Illi, S.; Kabesch, M.; Schaub, B.; Pfefferle, P.; Doekes, G.; Pasture Efraim Study Grp		2019	JUN	Pediatric Allergy and Immunology	30	4	423-433	WOS:000474809400004	10.1111/pai.13039		#1923	Metzler 2019	Irrelevant
Association between antibiotics and gut microbiome dysbiosis in children: systematic review and meta-analysis	McDonnell, L.; Gilkes, A.; Ashworth, M.; Rowland, V.; Harries, T. H.; Armstrong, D.; White, P.	Antibiotics in childhood have been linked with diseases including asthma, juvenile arthritis, type 1 diabetes, Crohn's disease and mental illness. The underlying mechanisms are thought related to dysbiosis of the gut microbiome. We conducted a systematic review of the association between antibiotics and disruption of the pediatric gut microbiome. Searches used MEDLINE, EMBASE and Web of Science. …	2021	Jan-Dec	Gut Microbes	13	1	1-18	33651651	10.1080/19490976.2020.1870402		#1884	McDonnell 2021	Irrelevant
Association Between Antibiotics in the First Year of Life and Celiac Disease	Dydensborg Sander, S.; Nybo Andersen, A. M.; Murray, J. A.; Karlstad, Ø; Husby, S.; Størdal, K.	Background & Aims: The intestinal microbiota is believed to be involved in the pathogenesis of celiac disease, in addition to genetic variants and dietary gluten. The gut microbiota is strongly influenced by systemic antibiotics—especially in early life. We explored the association between exposure to a systemic antibiotic in the first year of life and risk of diagnosed celiac disease. Methods: W…	2019		Gastroenterology	156	8	2217-2229		10.1053/j.gastro.2019.02.039		#807	DydensborgSander 2019	Irrelevant
Association Between Breast Milk Bacterial Communities and Establishment and Development of the Infant Gut Microbiome	Pannaraj, P. S.; Li, F.; Cerini, C.; Bender, J. M.; Yang, S.; Rollie, A.; Adisetiyo, H.; Zabih, S.; Lincez, P. J.; Bittinger, K.; Bailey, A.; Bushman, F. D.; Sleasman, J. W.; Aldrovandi, G. M.	IMPORTANCE: Establishment of the infant microbiome has lifelong implications on health and immunity. Gut microbiota of breastfed compared with nonbreastfed individuals differ during infancy as well as into adulthood. Breast milk contains a diverse population of bacteria, but little is known about the vertical transfer of bacteria from mother to infant by breastfeeding. OBJECTIVE: To determine the…	2017	Jul 1	JAMA Pediatr	171	7	647-654	28492938	10.1001/jamapediatrics.2017.0378		#2196	Pannaraj 2017	Irrelevant
Association Between Breastmilk Microbiota and Food Allergy in Infants	Wang, S.; Wei, Y.; Liu, L.; Li, Z.	Regulating the composition of human breastmilk has the potential to prevent allergic diseases early in life. The composition of breastmilk is complex, comprising varying levels of oligosaccharides, immunoactive molecules, vitamins, metabolites, and microbes. Although several studies have examined the relationship between different components of breastmilk and infant food allergies, few have inves…	2021		Front Cell Infect Microbiol	11		770913	35096637	10.3389/fcimb.2021.770913		#769	Wang 2021	Irrelevant
Association between Caesarean Delivery and Childhood Asthma in India and Vietnam	Lavin, T.; Franklin, P.; Preen, D. B.		2017	JAN	Paediatric and Perinatal Epidemiology	31	1	47-54	WOS:000392509800008	10.1111/ppe.12324		#1623	Lavin 2017	Irrelevant
Association between clinical and environmental factors and the gut microbiota profiles in young South African children	Nel Van Zyl, K.; Whitelaw, A. C.; Hesseling, A. C.; Seddon, J. A.; Demers, A. M.; Newton-Foot, M.	Differences in the microbiota in populations over age and geographical locations complicate cross-study comparisons, and it is therefore essential to describe the baseline or control microbiota in each population. This includes the determination of the influence of demographic, clinical and environmental factors on the microbiota in a setting, and elucidates possible bias introduced by these fact…	2021	Aug 5	Sci Rep	11	1	15895	34354176	10.1038/s41598-021-95409-5		#2042	NelVanZyl 2021	Irrelevant
Association between early life laxative exposure and risk of allergic diseases A nationwide matched cohort study	Lin, T. L.; Wu, C. Y.; Fan, Y. H.; Chang, Y. L.; Ho, H. J.; Chen, Y. J.	BACKGROUND: The early life microbiome can shape human immunity. Recent studies have revealed gut dysbiosis after laxative administration. OBJECTIVE: To investigate the impact of infantile laxative exposure on subsequent allergic diseases. METHODS: This nationwide matched cohort study was conducted using Taiwan's National Health Insurance Research Database for the period 1997 to 2013. A total of 3…	2022	Mar	Ann Allergy Asthma Immunol	128	3	291-298.e293	34998978	10.1016/j.anai.2021.12.016		#384	Lin 2022	Irrelevant
Association Between Early-Life Antibiotic Use and the Risk of Islet or Celiac Disease Autoimmunity	Kemppainen, K. M.; Vehik, K.; Lynch, K. F.; Larsson, H. E.; Canepa, R. J.; Simell, V.; Koletzko, S.; Liu, E.; Simell, O. G.; Toppari, J.; Ziegler, A. G.; Rewers, M. J.; Lernmark, A.; Hagopian, W. A.; She, J. X.; Akolkar, B.; Schatz, D. A.; Atkinson, M. A.; Blaser, M. J.; Krischer, J. P.; Hyoty, H.; Agardh, D.; Triplett, E. W.; Environm Determinants Diabet, Young		2017	DEC	JAMA Pediatrics	171	12	1217-1225	WOS:000416971000020	10.1001/jamapediatrics.2017.2905		#1432	Kemppainen 2017	Irrelevant
Association between environmental determinants and intestinal microbiota structure in the development of atopic dermatitis in infants at high risk of atopy	Ranucci, G.; Buccigrossi, V.; Borgia, E.; Piacentini, D.; Visentin, F.; Cantarutti, L.; Baiardi, P.; Felisi, M. G.; Spagnuolo, M. I.; Zanconato, S.; Baraldi, E.; Guarino, A.	Objectives and Study: Atopic dermatitis occurs mainly during the first year of life. Parental atopy is significantly associated with the manifestations and severity of AD, but environmental factors may play a role. The Prebiotics in Prevention of Atopy (PIPA) project aims to evaluate the effects of early nutrition on atopic dermatitis (AD) and to investigate the factors that may influence atopy o…	2018		Journal of Pediatric Gastroenterology and Nutrition	66		1162				#2368	Ranucci 2018	Exclusion reason: Abstract only; Rachel Gallant (2022-03-10 07:48:54)(Select): Conference Abstract;
Association between gut microbiota development and allergy in infants born during pandemic-related social distancing restrictions	Korpela, K.; Hurley, S.; Ford, S. A.; Franklin, R.; Byrne, S.; Lunjani, N.; Forde, B.; Neogi, U.; Venter, C.; Walter, J.; Hourihane, J.; O'Mahony, L.	BACKGROUND: Several hypotheses link reduced microbial exposure to increased prevalence of allergies. Here we capitalize on the opportunity to study a cohort of infants (CORAL), raised during COVID-19 associated social distancing measures, to identify the environmental exposures and dietary factors that contribute to early life microbiota development and to examine their associations with allergic…	2024	Feb 29	Allergy				38419554	10.1111/all.16069		#95	Korpela 2024	Exclusion reason: No controls; Rachel Gallant (2024-07-12 06:38:55)(Select): Can use this for microbiome composition. No diversity. ; Samiha Reza (2024-06-23 04:35:53)(Select): don't think they have the results of the microbiome taxonomy for the healthy controls;
Association between intestinal permeability and faecal microbiota composition in Italian children with beta cell autoimmunity at risk for type 1 diabetes	Maffeis, C.; Martina, A.; Corradi, M.; Quarella, S.; Nori, N.; Torriani, S.; Plebani, M.; Contreas, G.; Felis, G. E.		2016	Oct	Diabetes-Metabolism Research and Reviews	32	7	700-709	WOS:000385712100007	10.1002/dmrr.2790		#526	Maffeis 2016	Exclusion reason: Wrong outcomes; Rachel Gallant (2024-06-17 08:21:53)(Select): Only patients with beta cell AI, not T1DM;
Association between Irritable Bowel Syndrome and Allergic Diseases: To Make a Case for Aeroallergen	Loo, E. X. L.; Wang, D. Y.; Siah, K. T. H.	Irritable bowel syndrome (IBS) is a functional gastrointestinal disease and the most common cause of prolonged abdominal pain and bowel disturbances in the developed world. While initially thought to be functional or psychosomatic in nature, IBS is now recognized as a heterogeneous group of conditions. A subset of IBS patients and patients with allergic diseases share some characteristic inflamma…	2020		International Archives of Allergy and Immunology	181	1	31-42		10.1159/000503629		#1755	Loo 2020	Irrelevant
Association between prenatal and neonatal risk factors and development of bronchiolitis in early life	Chen, P. S.; Tsai, Y. F.; Yu, H. R.; Hung, C. H.; Chen, W. Y.; Lin, C. W.; Lee, J.; Chen, C. A.; Tsai, H. J.; Wang, J. Y.	Bronchiolitis is the most common seasonal viral respiratory disorder in infants. However, risk factors for the development of bronchiolitis, particularly during pregnancy, remain unclear. METHODS: A questionnaire was administered to the parents of the hospitalized infants with acute bronchiolitis to obtain information regarding patients' medical, family, and prenatal exposure history. Logistic re…	2023	Mar	Asia Pac Allergy	13	1	10-14	37389101	10.5415/apallergy.0000000000000002		#225	Chen 2023	Irrelevant
Association between prenatal antimicrobial use and offspring attention deficit hyperactivity disorder	Straughen, J. K.; Sitarik, A. R.; Wegienka, G.; Cole Johnson, C.; Johnson-Hooper, T. M.; Cassidy-Bushrow, A. E.	BACKGROUND: Gut-brain cross-talk may play an important role in modulating neurodevelopment. Few studies have examined the association between antimicrobials that influence infant gut microbiota assemblage and attention deficit hyperactivity disorder (ADHD). OBJECTIVE: To examine the association between maternal prenatal antimicrobial use and ADHD in offspring at 10 years of age. METHODS: Data are…	2023		PLoS ONE	18	5	e0285163	37134093	10.1371/journal.pone.0285163		#945	Straughen 2023	Irrelevant
Association between rhinovirus species and nasopharyngeal microbiota in infants with severe bronchiolitis	Toivonen, L.; Camargo, C. A., Jr.; Gern, J. E.; Bochkov, Y. A.; Mansbach, J. M.; Piedra, P. A.; Hasegawa, K.		2019	May	J Allergy Clin Immunol	143	5	1925-1928.e7	30654045	10.1016/j.jaci.2018.12.1004		#2904	Toivonen 2019	Irrelevant
Association Between Use of Acid-Suppressive Medications and Antibiotics During Infancy and Allergic Diseases in Early Childhood	Mitre, E.; Susi, A.; Kropp, L. E.; Schwartz, D. J.; Gorman, G. H.; Nylund, C. M.	IMPORTANCE: Allergic diseases are prevalent in childhood. Early exposure to medications that can alter the microbiome, including acid-suppressive medications and antibiotics, may influence the likelihood of allergy. OBJECTIVE: To determine whether there is an association between the use of acid-suppressive medications or antibiotics in the first 6 months of infancy and development of allergic dis…	2018	Jun 4	JAMA Pediatr	172	6	e180315	29610864	10.1001/jamapediatrics.2018.0315		#1954	Mitre 2018	Irrelevant
Association between Use of Multiple Classes of Antibiotic in Infancy and Prevalence of Allergic Disease in Childhood	Zven, S.; Susi, A.; Mitre, E.; Nylund, C.	PURPOSE Antibiotic administration negatively impacts the microbiome by decreasing bacterial diversity which has shown to correlate with allergic disease. Antibiotic stewardship is especially important in the infant population as microbiome alteration may impact a child for the remainder of their life. Exposure to multiple classes of antibiotic may amplify the impact on the gut biome and may incre…	2020		Pediatrics	146	1	696-697		10.1542/peds.146.1_MeetingAbstract.696		#3331	Zven 2020	Irrelevant
Association of antibiotics exposure within the first 2 years after birth with subsequent childhood type 1 diabetes	Lee, D.; Choi, S.; Chang, J.; Park, Y. J.; Kim, J. H.; Park, S. M.	PURPOSE: Antibiotics prescription in early life can cause dysbiosis, an imbalance of gut microbiota. We aimed to reveal the relationship between antibiotics exposure during the first 2 years after birth and type 1 diabetes risk in children under 8 years of age using a nationally representative data from South Korea. METHODS: The final study population consisted of 63,434 children from the Nationa…	2022	Jun	Endocrine	77	1	21-29	35552980	10.1007/s12020-022-03042-7		#239	Lee 2022	Irrelevant
Association of Antibiotics, Airway Microbiome, and Inflammation in Infants with Cystic Fibrosis	Pittman, J. E.; Wylie, K. M.; Akers, K.; Storch, G. A.; Hatch, J.; Quante, J.; Frayman, K. B.; Clarke, N.; Davis, M.; Stick, S. M.; Hall, G. L.; Montgomery, G.; Ranganathan, S.; Davis, S. D.; Ferkol, T. W.	RATIONALE: The underlying defect in the cystic fibrosis (CF) airway leads to defective mucociliary clearance and impaired bacterial killing, resulting in endobronchial infection and inflammation that contributes to progressive lung disease. Little is known about the respiratory microbiota in the early CF airway and its relationship to inflammation. OBJECTIVES: To examine the bacterial microbiota …	2017	Oct	Ann Am Thorac Soc	14	10	1548-1555	28708417	10.1513/AnnalsATS.201702-121OC		#2291	Pittman 2017	Irrelevant
Association of Atopic Dermatitis With Bacterial, Fungal, Viral, and Sexually Transmitted Skin Infections	Ren, Z.; Silverberg, J. I.	BACKGROUND: Atopic dermatitis (AD) is associated with altered skin barrier, microbiome, and immune dysregulation that may increase risk of skin infections. OBJECTIVE: The aim of the study was to determine whether AD is associated with skin infections and related outcomes. METHODS: Data from the 2006 to 2012 National Emergency Department Sample were analyzed, including an approximately 20% sample …	2020	Mar/Apr	Dermatitis	31	2	157-164	32049716	10.1097/der.0000000000000526		#2392	Ren 2020	Irrelevant
Association of Early Exposure of Probiotics and Islet Autoimmunity in the TEDDY Study	Uusitalo, U.; Liu, X.; Yang, J.; Aronsson, C. A.; Hummel, S.; Butterworth, M.; Lernmark, Å; Rewers, M.; Hagopian, W.; She, J. X.; Simell, O.; Toppari, J.; Ziegler, A. G.; Akolkar, B.; Krischer, J.; Norris, J. M.; Virtanen, S. M.	IMPORTANCE: Probiotics have been hypothesized to affect immunologic responses to environmental exposures by supporting healthy gut microbiota and could therefore theoretically be used to prevent the development of type 1 diabetes mellitus (T1DM)-associated islet autoimmunity. OBJECTIVE: To examine the association between supplemental probiotic use during the first year of life and islet autoimmun…	2016	Jan	JAMA Pediatr	170	1	20-8	26552054	10.1001/jamapediatrics.2015.2757		#2984	Uusitalo 2016	Irrelevant
Association of early-life gut microbiome and lifestyle factors in the development of eczema in Hong Kong infants	Chan, C. W. H.; Leung, T. F.; Choi, K. C.; Tsui, S. K. W.; Wong, C. L.; Chow, K. M.; Chan, J. Y. W.	Childhood eczema is common but its prevalence is variable in different regions of the world. In this study, we explore the associations of various risk factors such as the microbiome, environment, lifestyle, diet and maternal stress with the development of eczema among infants in Hong Kong. Upon enrolment in the study, the infants' parents provided demographic data by self-reporting. At enrolment…	2021		Experimental Dermatology	30	6	859-864		10.1111/exd.14280		#480	Chan 2021	Exclusion reason: Measurement of microbiome not comparable ; Rachel Gallant (2022-03-02 11:50:37)(Select): Only looks at the change in abundance of particular species from birth to 1 year in relation to eczema status. Probably can't be compared. ;
Association of endemic coronaviruses with nasopharyngeal metabolome and microbiota among infants with severe bronchiolitis: a prospective multicenter study	Fujiogi, M.; Camargo, C. A.; Raita, Y.; Toivonen, L.; Freishtat, R. J.; Mansbach, J. M.; Piedra, P. A.; Hasegawa, K.		2021		Pediatric Research	89	7	1594-1597		10.1038/s41390-020-01154-2		#936	Fujiogi 2021	Irrelevant
Association of Exposure to Formula in the Hospital and Subsequent Infant Feeding Practices With Gut Microbiota and Risk of Overweight in the First Year of Life	Forbes, J. D.; Azad, M. B.; Vehling, L.; Tun, H. M.; Konya, T. B.; Guttman, D. S.; Field, C. J.; Lefebvre, D.; Sears, M. R.; Becker, A. B.; Mandhane, P. J.; Turvey, S. E.; Moraes, T. J.; Subbarao, P.; Scott, J. A.; Kozyrskyj, A. L.; Child Study Investigators		2018	JUL	JAMA Pediatrics	172	7		WOS:000437219600002	10.1001/jamapediatrics.2018.1161		#905	Forbes 2018	Irrelevant
Association of Gut Dysbiosis and Development of Bronchial Asthma among Pediatric Patients: A Systematic Review	Cua, A.; Gutierrez, K.	Introduction: Many emerging important microbiotas in host development are proposed to contribute in the initiation and persistence of many non-communicable diseases, including allergic diseases and asthma. A cohesive association is still lacking to guide clinicians in pursuing clinical trials for diagnostic and treatment modalities directed on gut microbiota to prevent or treat asthma. The object…	2022		Annals of Allergy, Asthma and Immunology	129	5 Supplement	S79-S80	2020677502	https://dx.doi.org/10.1016/j.anai.2022.08.983		#980	Cua 2022	Irrelevant
Association of gut microbiota and environment in children with AD, comparison of three cohorts of children	Jungles, K.; Tran, T. D. B.; Botha, M.; Rasmussen, H. E.; Teixeira-Reis, V.; Sodergren, E.; Gray, C.; Lunjani, N.; Hlela, C.; Basera, W.; Hobane, L.; Watkins, A.; Engen, P.; Mankahla, A.; Gaunt, B.; Facey-Thomas, H.; Landay, A.; Weinstock, G. M.; Keshavarzian, A.; Levin, M. E.; Mahdavinia, M.		2022	Mar	Clin Exp Allergy	52	3	447-450	34786779	10.1111/cea.14052		#443	Jungles 2022	Exclusion reason: No controls;
Association of gut microbiota with obesity in children and adolescents	Cho, K. Y.	Pediatric obesity is among the most serious global health problems whose prevalence has increased over the past decade. Pediatric obesity increases concomitant health problems, including type 2 diabetes mellitus, hypertension, dyslipidemia, fatty liver disease, and psychological problems, which often progress into adulthood. The gut microbiota is a new factor in the development of obesity, which …	2023		Clinical and Experimental Pediatrics	66	4	148-154	2023330161	https://dx.doi.org/10.3345/cep.2021.01837		#326	Cho 2023	Irrelevant
Association of HLA-dependent islet autoimmunity with systemic antibody responses to intestinal commensal bacteria in children	Paun, A.; Yau, C.; Meshkibaf, S.; Daigneault, M. C.; Marandi, L.; Mortin-Toth, S.; Bar-Or, A.; Allen-Vercoe, E.; Poussier, P.; Danska, J. S.	Microbiome sequence analyses have suggested that changes in gut bacterial composition are associated with autoimmune disease in humans and animal models. However, little is known of the mechanisms through which the gut microbiota influences autoimmune responses to distant tissues. Here, we evaluated systemic antibody responses against cultured human gut bacterial strains to determine whether obse…	2019	Feb 1	Sci Immunol	4	32		30709843	10.1126/sciimmunol.aau8125		#2225	Paun 2019	Irrelevant
Association of infection in early life and risk of developing type 1 diabetes	Rahmoune, H.; Boutrid, N.; Bioud, B.		2016		JAMA - Journal of the American Medical Association	316	8	882		10.1001/jama.2016.10285		#2349	Rahmoune 2016	Irrelevant
Association of Insulin Resistance and Type 2 Diabetes with Gut Microbial Diversity: A Microbiome-Wide Analysis from Population Studies	Chen, Z.; Radjabzadeh, D.; Chen, L.; Kurilshikov, A.; Kavousi, M.; Ahmadizar, F.; Ikram, M. A.; Uitterlinden, A. G.; Zhernakova, A.; Fu, J.; Kraaij, R.; Voortman, T.	Importance: Previous studies have indicated that gut microbiome may be associated with development of type 2 diabetes. However, these studies are limited by small sample size and insufficient for confounding. Furthermore, which specific taxa play a role in the development of type 2 diabetes remains unclear. Objective: To examine associations of gut microbiome composition with insulin resistance a…	2021		JAMA network open	4	7			10.1001/jamanetworkopen.2021.18811		#507	Chen 2021	Irrelevant
Association of Maternal Gestational Weight Gain With the Infant Fecal Microbiota	Robinson, A.; Fiechtner, L.; Roche, B.; Ajami, N. J.; Petrosino, J. F.; Camargo, C. A.; Taveras, E. M.; Hasegawa, K.		2017	NOV	Journal of Pediatric Gastroenterology and Nutrition	65	5	509-515	WOS:000417650600017	10.1097/MPG.0000000000001566		#2424	Robinson 2017	Irrelevant
Association of ORAI1 gene polymorphisms with chronic spontaneous urticaria and the efficacy of the nonsedating H1 antihistamine desloratadine	Li, J.; Guo, A. Y.; Chen, W. Q.; Bin, L. H.; He, Y. J.; Zhu, W.; Peng, C.; Yan, S. Y.; Chen, M. L.; Zhang, J. L.; Su, J.; Yi, M.; Liu, Z. Q.; Zhang, W.; Zeng, W. Q.; Leung, D. Y. M.; Chen, X.		2017	APR	Journal of Allergy and Clinical Immunology	139	4	1386-1388	WOS:000398771800037	10.1016/j.jaci.2016.10.017		#1694	Li 2017	Irrelevant
Association of Staphylococcus aureus colonization with food allergy occurs independently of eczema severity	Tsilochristou, O.; du Toit, G.; Sayre, P. H.; Roberts, G.; Lawson, K.; Sever, M. L.; Bahnson, H. T.; Radulovic, S.; Basting, M.; Plaut, M.; Lack, G.	BACKGROUND: Staphylococcus aureus has been implicated in the pathophysiology of eczema, allergic rhinitis, asthma, and food allergy. S aureus is a marker of more severe eczema, which is a risk factor for food sensitization/allergy. Therefore it might be that the association between S aureus and food allergy in eczematous patients is related to eczema severity. OBJECTIVE: We sought to investigate …	2019	Aug	J Allergy Clin Immunol	144	2	494-503	31160034	10.1016/j.jaci.2019.04.025		#2945	Tsilochristou 2019	Irrelevant
Association of the Gut Microbiome and Metabolome with Inhaled Corticosteroid Response in Childhood Asthma: A Pilot Study	Lee-Sarwar, K.; Dedrick, S.; Momeni, B.; Kelly, R. S.; Zeiger, R. S.; O'Connor, G. T.; Sandel, M.; Bacharier, L. B.; Beigelman, A.; Laranjo, N.; Gold, D. R.; Lasky-Su, J. A.; Litonjua, A. A.; Liu, Y.; Weiss, S. T.	RATIONALE: While the gut microbiome has an established role in asthma development, less is known about its contribution to steroid responsiveness in children with asthma. In this ancillary study of the Vitamin D Antenatal Asthma Reduction Trial (VDAART), we analyzed the gut microbiome, metabolome and wheeze frequency in children with asthma who were treated with inhaled corticosteroids (ICS). MET…	2022		American Journal of Respiratory and Critical Care Medicine	205	1		638407724	https://dx.doi.org/10.1164/ajrccm-conference.2022.205.1_MeetingAbstracts.A1020		#103	Lee-Sarwar 2022	Irrelevant
Association of the gut microbiome and metabolome with wheeze frequency in childhood asthma	Lee-Sarwar, K.; Dedrick, S.; Momeni, B.; Kelly, R. S.; Zeiger, R. S.; O'Connor, G. T.; Sandel, M. T.; Bacharier, L. B.; Beigelman, A.; Laranjo, N.; Gold, D. R.; Lasky-Su, J.; Litonjua, A. A.; Liu, Y. Y.; Weiss, S. T.	BACKGROUND: While the microbiome has an established role in asthma development, less is known about its contribution to morbidity in children with asthma. OBJECTIVE: In this ancillary study of the Vitamin D Antenatal Asthma Reduction Trial (VDAART), we analyzed the gut microbiome and metabolome of wheeze frequency in children with asthma. METHODS: Bacterial 16S ribosomal RNA microbiome and untarg…	2022	Aug	J Allergy Clin Immunol	150	2	325-336	35196534	10.1016/j.jaci.2022.02.005		#395	Lee-Sarwar 2022	Irrelevant
Association of the infant gastrointestinal microbiome with nocturnal symptoms in children with asthma	Levin, A. M.; Havstad, S.; Sitarik, A. R.; Joseph, C. L. M.; Fujimura, K.; Wegienka, G. R.; Zoratti, E. M.; Kim, H.; Johnson, C. C.; Boushey Jr, H. A.; Lynch, S. V.; Ownby, D. R.	RATIONALE: Nocturnal asthma is common among asthmatics and is associated with higher disease morbidity and mortality. While current studies support an association between the microbiome and asthma, whether the early life gastrointestinal microbiome is associated with nocturnal symptoms among asthmatic children has not been studied. METHODS: Gastrointestinal 16S rRNA bacterial microbiome data were…	2015		Journal of Allergy and Clinical Immunology	135	2	AB273				#1689	Levin 2015	Irrelevant
Association of the Infant Gut Microbiome With Early Childhood Neurodevelopmental Outcomes: An Ancillary Study to the VDAART Randomized Clinical Trial	Sordillo, J. E.; Korrick, S.; Laranjo, N.; Carey, V.; Weinstock, G. M.; Gold, D. R.; O'Connor, G.; Sandel, M.; Bacharier, L. B.; Beigelman, A.; Zeiger, R.; Litonjua, A. A.; Weiss, S. T.	IMPORTANCE: In animal models, the early life gut microbiome influences later neurodevelopment. Corresponding data in human populations are lacking. OBJECTIVE: To study associations between the gut microbiome in infants and development at preschool age measured by the Ages and Stages Questionnaire, third edition (ASQ-3). DESIGN, SETTING, AND PARTICIPANTS: This ancillary cohort study of the Vitamin…	2019	Mar 1	JAMA Netw Open	2	3	e190905	30901046	10.1001/jamanetworkopen.2019.0905		#2728	Sordillo 2019	Irrelevant
Association of the Maternal Gut Microbiota/Metabolome with Cord Blood CCL17	Tanabe, H.; Sakurai, K.; Nakanishi, Y.; Kato, T.; Kawasaki, Y.; Nakano, T.; Yamaide, F.; Taguchi-Atarashi, N.; Shiko, Y.; Takashima, I.; Watanabe, M.; Ochiai, S.; Ohno, H.; Fukuoka, H.; Shimojo, N.; Mori, C.	Chemokine (C-C motif) ligand 17 (CCL17) is a pro-allergic factor: high CCL17 levels in cord blood (CB) precede later allergic predisposition. Short-chain fatty acid (SCFA) treatment during pregnancy has been shown to protect mouse pups against allergic diseases. The maternal microbial metabolome during pregnancy may affect fetal allergic immune responses. We therefore examined the associations be…	2021	Aug 18	Nutrients	13	8		34444997	10.3390/nu13082837		#2841	Tanabe 2021	Irrelevant
Association of the maternal microbiome in Japanese pregnant women with the cumulative prevalence of dermatitis in early infancy: A pilot study from the Chiba study of Mother and Child Health birth cohort	Tanabe, H.; Sakurai, K.; Kato, T.; Kawasaki, Y.; Nakano, T.; Yamaide, F.; Taguchi-Atarashi, N.; Watanabe, M.; Ochiai, S.; Ohno, H.; Fukuoka, H.; Shimojo, N.; Mori, C.	BACKGROUND: The prenatal maternal microbiome, including the gut microbiota, has been suggested to influence the incidence of allergies in offspring. Moreover, epidermal barrier dysfunction in early infancy has been attributed to the development of subsequent allergies. We hypothesized that the prenatal microbiome may affect the gut microbiota, acting as an initial trigger to alter immune developm…	2019	Oct	World Allergy Organ J	12	10	100065	31719945	10.1016/j.waojou.2019.100065		#2839	Tanabe 2019	Irrelevant
Association of upper airway bacterial microbiota and asthma: systematic review	Losol, P.; Park, H. S.; Song, W. J.; Hwang, Y. K.; Kim, S. H.; Holloway, J. W.; Chang, Y. S.	Individual studies have suggested that upper airway dysbiosis may be associated with asthma or its severity. We aimed to systematically review studies that evaluated upper airway bacterial microbiota in relation to asthma, compared to nonasthmatic controls. Searches used MEDLINE, Embase, and Web of Science Core Collection. Eligible studies included association between asthma and upper airway dysb…	2022		Asia Pacific Allergy	12	3	e32	2022185915	https://dx.doi.org/10.5415/apallergy.2022.12.e32		#875	Losol 2022	Irrelevant
Association of Vitamin D Level and Maternal Gut Microbiome during Pregnancy: Findings from a Randomized Controlled Trial of Antenatal Vitamin D Supplementation	Aparicio, A.; Gold, D. R.; Weiss, S. T.; Litonjua, A. A.; Lee-Sarwar, K.; Liu, Y. Y.	Shifts in the maternal gut microbiome and vitamin D deficiency during pregnancy have been associated, separately, with health problems for both the mother and the child. Yet, they have rarely been studied simultaneously. Here, we analyzed the gut microbiome (from stool samples obtained in late pregnancy) and vitamin D level (from blood samples obtained both in early and late pregnancy) data of pr…	2023	Apr 25	Nutrients	15	9		37432235	10.3390/nu15092059		#8	Aparicio 2023	Irrelevant
Associations between antibiotics and asthma incidence in children: The intestinal microbiome is a potential mediator	Stegemann-Koniszewski, S.		2021		Pneumologe	18	3	182-184		10.1007/s10405-021-00386-1		#2751	Stegemann-Koniszewski 2021	Irrelevant
Associations between child filaggrin mutations and maternal diet with the development of allergic diseases in children	Venter, C.; Palumbo, M. P.; Sauder, K. A.; Glueck, D. H.; O'Mahony, L.; Yang, I.; Davidson, E. J.; Brough, H. A.; Holloway, J. W.; Fleischer, D. M.; Ben-Abdallah, M.; Dabelea, D.	BACKGROUND: Filaggrin (FLG) loss-of-function mutations in children and maternal diet in pregnancy have been implicated in child allergy outcomes. This paper studies the questions: "do FLG mutations modify the effect of maternal diet on the odds of development of allergic diseases?" and "which factor leads to the highest rate of diagnosis allergic diseases over time, maternal diet, or FLG mutation…	2022	Mar	Pediatr Allergy Immunol	33	3	e13753	35338739	10.1111/pai.13753		#901	Venter 2022	Irrelevant
Associations between diet, the gut microbiome and short chain fatty acids in youth with islet autoimmunity and type 1 diabetes	Harbison, J. E.; Thomson, R. L.; Wentworth, J. M.; Louise, J.; Roth-Schulze, A.; Battersby, R. J.; Ngui, K. M.; Penno, M. A. S.; Colman, P. G.; Craig, M. E.; Barry, S. C.; Tran, C. D.; Makrides, M.; Harrison, L. C.; Couper, J. J.		2021	May	Pediatric Diabetes	22	3	425-433	WOS:000613498800001	10.1111/pedi.13178		#438	Harbison 2021	Exclusion reason: Wrong outcomes; Rachel Gallant (2024-06-16 06:45:05)(Select): Case group has T1DM or islet autoimmunity. They don't separate the T1DM from IA. ;
Associations between dietary micronutrient intake and molecular-Bacterial Vaginosis	Tuddenham, S.; Ghanem, K. G.; Caulfield, L. E.; Rovner, A. J.; Robinson, C.; Shivakoti, R.; Miller, R.; Burke, A.; Murphy, C.; Ravel, J.; Brotman, R. M.	OBJECTIVES: Bacterial vaginosis (BV), a clinical condition characterized by decreased vaginal Lactobacillus spp., is difficult to treat. We examined associations between micronutrient intake and a low-Lactobacillus vaginal microbiota as assessed by molecular methods (termed "molecular-BV"). METHODS: This cross-sectional analysis utilized data collected at the baseline visit of the Hormonal Contra…	2019	Oct 22	Reprod Health	16	1	151	31640725	10.1186/s12978-019-0814-6		#2948	Tuddenham 2019	Irrelevant
Associations between dog keeping and indoor dust microbiota	Mäki, J. M.; Kirjavainen, P. V.; Täubel, M.; Piippo-Savolainen, E.; Backman, K.; Hyvärinen, A.; Tuoresmäki, P.; Jayaprakash, B.; Heinrich, J.; Herberth, G.; Standl, M.; Pekkanen, J.; Karvonen, A. M.	Living with dogs appears to protect against allergic diseases and airway infections, an effect possibly linked with immunomodulation by microbial exposures associated with dogs. The aim of this study was to characterize the influence of dog ownership on house dust microbiota composition. The bacterial and fungal microbiota was characterized with Illumina MiSeq sequencing from floor dust samples c…	2021	Mar 5	Sci Rep	11	1	5341	33674692	10.1038/s41598-021-84790-w		#1814	Mäki 2021	Irrelevant
Associations between EBV and CMV Seropositivity, Early Exposures, and Gut Microbiota in a Prospective Birth Cohort: A 10-Year Follow-up	Carvalho-Queiroz, C.; Johansson, M. A.; Persson, J. O.; Jörtsö, E.; Kjerstadius, T.; Nilsson, C.; Saghafian-Hedengren, S.; Sverremark-Ekström, E.	Early-life infections with persistent Epstein-Barr virus (EBV) and cytomegalovirus (CMV) are delayed in affluent countries, probably due to alterations in early environmental exposures, such as maternal age, siblings, and day-care attendance. We have previously reported that the timing of EBV and CMV contraction is related both to allergic sensitization and changes in functional competence of imm…	2016		Front Pediatr	4		93	27630978	10.3389/fped.2016.00093		#449	Carvalho-Queiroz 2016	Irrelevant
Associations between Environmental dust composition and Atopic Dermatitis in urban and rural settings	Trikamjee, T.; Basera, W.; Botha, M.; Facey-Thomas, H. E.; Gaunt, B.; Genuneit, J.; Gray, C. L.; Hadebe, S.; Hlela, C.; Kirstein, F.; Lunjani, N.; Mankahla, A.; Ramjith, J.; Levin, M.	BACKGROUND: Environmental exposures are involved in the pathogenesis of the allergic phenotype and in determining which individual triggers a person becomes sensitized to. Atopic dermatitis (AD) may modulate these effects through increased penetration through the skin modifying the immune system and AD may be triggered or intensified by environmental exposures. These exposures and immune-modulati…	2021	Jul	Pediatr Allergy Immunol	32	5	1013-1021	33595127	10.1111/pai.13476		#2934	Trikamjee 2021	Irrelevant
Associations between fungal and bacterial microbiota of airways and asthma endotypes	Sharma, A.; Laxman, B.; Naureckas, E. T.; Hogarth, D. K.; Sperling, A. I.; Solway, J.; Ober, C.; Gilbert, J. A.; White, S. R.	BACKGROUND: The relationship between asthma, atopy, and underlying type 2 (T2) airway inflammation is complex. Although the bacterial airway microbiota is known to differ in asthmatic patients, the fungal and bacterial markers that discriminate T2-high (eosinophilic) and T2-low (neutrophilic/mixed-inflammation) asthma and atopy are still incompletely identified. OBJECTIVES: The aim of this study …	2019	Nov	J Allergy Clin Immunol	144	5	1214-1227.e7	31279011	10.1016/j.jaci.2019.06.025		#2624	Sharma 2019	Irrelevant
Associations between Gut Microbial Colonization in Early Life and Respiratory Outcomes in Cystic Fibrosis	Hoen, A. G.; Li, J.; Moulton, L. A.; O'Toole, G. A.; Housman, M. L.; Koestler, D. C.; Guill, M. F.; Moore, J. H.; Hibberd, P. L.; Morrison, H. G.; Sogin, M. L.; Karagas, M. R.; Madan, J. C.	OBJECTIVE: To examine patterns of microbial colonization of the respiratory and intestinal tracts in early life in infants with cystic fibrosis (CF) and their associations with breastfeeding and clinical outcomes. STUDY DESIGN: A comprehensive, prospective longitudinal analysis of the upper respiratory and intestinal microbiota in a cohort of infants and young children with CF followed from birth…	2015	Jul	J Pediatr	167	1	138-47.e1-3	25818499	10.1016/j.jpeds.2015.02.049		#1186	Hoen 2015	Irrelevant
Associations between immune markers and gut microbiota in pediatric multiple sclerosis and controls	Tremlett, H.; Fadrosh, D.; Farqui, A.; Hart, J.; Roalstad, S.; Graves, J.; Spencer, C.; Lynch, S.; Zamvil, S.; Waubant, E.	Background/objective: Little is known about the association(s) between gut microbiota profiles and host immunological markers; we explored these in children with and without multiple sclerosis (MS). Methods: Children ≤18 years old attending a UCSF pediatric clinic provided stool and blood samples. MS cases were within 2 years of onset. Controls were free from autoimmune disorders (asthma and ecze…	2016		Neurology	86	16					#2927	Tremlett 2016	Irrelevant
Associations between pre- and postnatal antibiotic exposures and early allergic outcomes: A population-based birth cohort study	Kelderer, F.; Mogren, I.; Eriksson, C.; Silfverdal, S. A.; Domellöf, M.; West, C. E.	BACKGROUND: Early life antibiotic treatment is one likely exposure influencing allergy risk. The objective was to investigate associations between pre- and postnatal antibiotic exposures and the development of allergic manifestations until age 18 months. METHODS: We included 1387 mother-child dyads from the prospective, population-based NorthPop birth cohort study. Data on antibiotic exposures in…	2022	Sep	Pediatr Allergy Immunol	33	9	e13848	36156813	10.1111/pai.13848		#908	Kelderer 2022	Irrelevant
Associations between the gut microbiota and immune markers in paediatric multiple sclerosis and controls	Tremlett, H.; Fadrosh, D.; Faruqi, A.; Hart, J.; Roalstad, S.; Graves, J.; Spencer, C.; Lynch, S.; Zamvil, S.; Waubant, E.; U. S. Network Pediat MS Ctr		2016	SEP	Multiple Sclerosis Journal	22		100-101	WOS:000383267201027			#2928	Tremlett 2016	Irrelevant
Associations of Dietary Intake with the Intestinal Microbiota and Short-Chain Fatty Acids Among Young Adults with Type 1 Diabetes and Overweight or Obesity	Igudesman, D.; Crandell, J. L.; Corbin, K. D.; Hooper, J.; Thomas, J. M.; Bulik, C. M.; Pence, B. W.; Pratley, R. E.; Kosorok, M. R.; Maahs, D. M.; Carroll, I. M.; Mayer-Davis, E. J.	BACKGROUND: Diet, a key component of type 1 diabetes (T1D) management, modulates the intestinal microbiota and its metabolically active byproducts-including SCFA-through fermentation of dietary carbohydrates such as fiber. However, the diet-microbiome relationship remains largely unexplored in longstanding T1D. OBJECTIVES: We evaluated whether increased carbohydrate intake, including fiber, is as…	2023	Apr	J Nutr	153	4	1178-1188	36841667	10.1016/j.tjnut.2022.12.017		#608	Igudesman 2023	Irrelevant
Associations of disordered eating with the intestinal microbiota and short-chain fatty acids among young adults with type 1 diabetes	Igudesman, D.; Crandell, J.; Corbin, K. D.; Zaharieva, D. P.; Addala, A.; Thomas, J. M.; Bulik, C. M.; Pence, B. W.; Pratley, R. E.; Kosorok, M. R.; Maahs, D. M.; Carroll, I. M.; Mayer-Davis, E. J.	BACKGROUND AND AIMS: Disordered eating (DE) in type 1 diabetes (T1D) includes insulin restriction for weight loss with serious complications. Gut microbiota-derived short chain fatty acids (SCFA) may benefit host metabolism but are reduced in T1D. We evaluated the hypothesis that DE and insulin restriction were associated with reduced SCFA-producing gut microbes, SCFA, and intestinal microbial di…	2023	Feb	Nutr Metab Cardiovasc Dis	33	2	388-398	36586772	10.1016/j.numecd.2022.11.017		#419	Igudesman 2023	Irrelevant
Associations of Microbial Diversity with Age and Other Clinical Variables among Pediatric Chronic Rhinosinusitis (CRS) Patients	Lim, S. J.; Jithpratuck, W.; Wasylik, K.; Sriaroon, P.; Dishaw, L. J.	Chronic rhinosinusitis (CRS) is a heterogenous disease that causes persistent paranasal sinus inflammation in children. Microorganisms are thought to contribute to the etiology and progression of CRS. Culture-independent microbiome analysis offers deeper insights into sinonasal microbial diversity and microbe-disease associations than culture-based methods. To date, CRS-related microbiome studies…	2023	Feb 7	Microorganisms	11	2		36838387	10.3390/microorganisms11020422		#108	Lim 2023	Irrelevant
Associations of observed home dampness and mold with the fungal and bacterial dust microbiomes	Cox, J.; Stone, T.; Ryan, P.; Burkle, J.; Jandarov, R.; Mendell, M. J.; Adams, R. I.; Niemeier-Walsh, C.; Reponen, T.	The objective of this analysis was to examine and compare quantitative metrics of observed dampness and mold, including visible mold and moisture damage, and fungal and bacterial microbiomes. In-home visits were conducted at age 7 for children enrolled in the Cincinnati Childhood Allergy and Air Pollution Study. Trained study staff evaluated the primary residence and measured total areas of visib…	2021		Environmental Science: Processes and Impacts	23	3	491-500		10.1039/d0em00505c		#615	Cox 2021	Irrelevant
Associations of prenatal antibiotic exposure and delivery mode on childhood asthma inception	Lee, E.; Park, Y. M.; Lee, S. Y.; Lee, S. H.; Park, M. J.; Ahn, K.; Kim, K. W.; Shin, Y. H.; Suh, D. I.; Hong, S. J.	BACKGROUND: Prenatal antibiotic exposure and delivery mode may affect the gut microbiome in early life and influence the development of childhood asthma, but the combined effect of these 2 factors is unknown. OBJECTIVE: To identify the individual and combined effects of prenatal antibiotic exposure and delivery mode on the development of asthma in children and the potential mechanisms underlying …	2023	Jul	Ann Allergy Asthma Immunol	131	1	52-58.e51	36990205	10.1016/j.anai.2023.03.020		#262	Lee 2023	Exclusion reason: Wrong study design; Rachel Gallant (2024-06-16 06:49:00)(Select): They don't do that; Rachel Gallant (2024-05-04 01:21:29)(Screen): If they just compare asthma vs healthy controls without adjusting for antibiotic exposure or delivery mode, we could use that data. ;
Asthma and allergic diseases: Cross talk of immune system and environmental factors	Beerweiler, C. C.; Masanetz, R. K.; Schaub, B.	Air pollution and immune-related diseases including allergy and asthma are constantly on the rise worldwide. Thus, a comprehensive investigation of environmentally induced immune regulation is required for a deeper understanding of disease pathogenesis, progression as well as prevention. Here, we summarize the current knowledge on environmental factors such as microbiome or geographical locations…	2023	Jun	Eur J Immunol	53	6	e2249981	36645095	10.1002/eji.202249981		#951	Beerweiler 2023	Irrelevant
Asthma and allergic rhinitis in childhood: what's new	Mastrorilli, C.; Posa, D.; Cipriani, F.; Caffarelli, C.	Novel approaches are currently offered for the diagnostic workup and therapeutic management of allergic rhinitis and asthma. New predictive biomarkers of allergy and asthma are available. Primary and secondary prevention, earlier intervention, and modification of the natural history of allergic rhinitis and asthma are being intensively investigated. This review highlights advances in the understa…	2016		Pediatric Allergy and Immunology	27	8	795-803		10.1111/pai.12681		#1866	Mastrorilli 2016	Irrelevant
Asthma and atopy in children born by caesarean section: effect modification by family history of allergies - a population based cross-sectional study	Kolokotroni, O.; Middleton, N.; Gavatha, M.; Lamnisos, D.; Priftis, K. N.; Yiallouros, P. K.		2012	NOV 16	BMC Pediatrics	12			WOS:000311847700001	10.1186/1471-2431-12-179		#1517	Kolokotroni 2012	Irrelevant
Asthma and cesarean delivery	Schooling, C. M.		2016		Journal of Pediatrics	176		221-224		10.1016/j.jpeds.2016.06.076		#2575	Schooling 2016	Irrelevant
Asthma and obesity in children: current evidence and potential systems biology approaches	Frey, U.; Latzin, P.; Usemann, J.; Maccora, J.; Zumsteg, U.; Kriemler, S.		2015	JAN	Allergy	70	1	26-40	WOS:000346159100004	10.1111/all.12525		#922	Frey 2015	Irrelevant
Asthma and the microbiome: defining the critical window in early life	Stiemsma, L. T.; Turvey, S. E.	Asthma is a chronic inflammatory immune disorder of the airways affecting one in ten children in westernized countries. The geographical disparity combined with a generational rise in prevalence, emphasizes that changing environmental exposures play a significant role in the etiology of this disease. The microflora hypothesis suggests that early life exposures are disrupting the composition of th…	2017		Allergy Asthma Clin Immunol	13		3	28077947	10.1186/s13223-016-0173-6		#2763	Stiemsma 2017	Irrelevant
Asthma and Wheeze Severity and the Oropharyngeal Microbiota in Children and Adolescents	Thorsen, J.; Stokholm, J.; Rasmussen, M. A.; Roggenbuck-Wedemeyer, M.; Vissing, N. H.; Mortensen, M. S.; Brejnrod, A. D.; Fleming, L.; Bush, A.; Roberts, G.; Singer, F.; Frey, U.; Hedlin, G.; Nordlund, B.; Murray, C. S.; Abdel-Aziz, M. I.; Hashimoto, S.; van Aalderen, W.; Maitland-van der Zee, A. H.; Shaw, D.; Fowler, S. J.; Sousa, A.; Sterk, P. J.; Chung, K. F.; Adcock, I. M.; Djukanovic, R.; Au…	Rationale: There is a major unmet need for improving the care of children and adolescents with severe asthma and wheeze. Identifying factors contributing to disease severity may lead to improved diagnostics, biomarkers, or therapies. The airway microbiota may be such a key factor. Objectives: To compare the oropharyngeal airway microbiota of children and adolescents with severe and mild/moderate …	2022	Dec	Ann Am Thorac Soc	19	12	2031-2043	35904980	10.1513/AnnalsATS.202110-1152OC		#662	Thorsen 2022	Irrelevant
Asthma causation and the gastrointestinal microbiome and metabolome: Might there be a signal, or is it just noise?	Hansen, R.; Gerasimidis, K.; Turner, S.		2019	Aug	J Allergy Clin Immunol	144	2	401-403	31078572	10.1016/j.jaci.2019.04.026		#1114	Hansen 2019	Exclusion reason: Review only, no meta-analysis; Rachel Gallant (2022-03-03 10:46:26)(Select): Review only ;
Asthma epidemiology and risk factors	Stern, J.; Pier, J.; Litonjua, A. A.	Asthma is a clinical syndrome that affects all age groups. Asthma prevalence worldwide has seen a rapid increase in the latter part of the last century. Recent data has shown that asthma prevalence has plateaued and even decreased in some areas of the world, despite continuing to increase in other areas of the world. Many risk factors have been associated with asthma and the differences in distri…	2020		Seminars in Immunopathology	42	1	5-15		10.1007/s00281-020-00785-1		#2755	Stern 2020	Irrelevant
Asthma Exacerbations: The Genes Behind the Scenes	Herrera-Luis, E.; Forno, E.; Celedón, J. C.; Pino-Yanes, M.	The clinical and socioeconomic burden of asthma exacerbations (AEs) constitutes a major public health problem. In the last 4 years, there has been an increase in ethnic diversity in candidate-gene and genome-wide association studies of AEs, which in the latter case led to the identification of novel genes and underlying pathobiological processes. Pharmacogenomics, admixture mapping analyses, and …	2023	Apr 18	J Investig Allergol Clin Immunol	33	2	76-94	36420738	10.18176/jiaci.0878		#281	Herrera-Luis 2023	Irrelevant
Asthma in the Americas: An Update: A Joint Perspective from the Brazilian Thoracic Society, Canadian Thoracic Society, Latin American Thoracic Society, and American Thoracic Society	Forno, E.; Brandenburg, D. D.; Castro-Rodriguez, J. A.; Celis-Preciado, C. A.; Holguin, F.; Licskai, C.; Lovinsky-Desir, S.; Pizzichini, M.; Teper, A.; Yang, C.; Celedón, J. C.	Asthma affects a large number of people living in the Americas, a vast and diverse geographic region comprising 35 nations in the Caribbean and North, Central, and South America. The marked variability in the prevalence, morbidity, and mortality from asthma across and within nations in the Americas offers a unique opportunity to improve our understanding of the risk factors and management of asth…	2022	Apr	Ann Am Thorac Soc	19	4	525-535	35030062	10.1513/AnnalsATS.202109-1068CME		#469	Forno 2022	Irrelevant
Asthma in the Precision Medicine Era: Biologics and Probiotics	Chiu, C. J.; Huang, M. T.	Asthma is a major global health issue. Over 300 million people worldwide suffer from this chronic inflammatory airway disease. Typical clinical symptoms of asthma are characterized by a recurrent wheezy cough, chest tightness, and shortness of breath. The main goals of asthma management are to alleviate asthma symptoms, reduce the risk of asthma exacerbations, and minimize long-term medicinal adv…	2021	Apr 26	Int J Mol Sci	22	9		33926084	10.3390/ijms22094528		#523	Chiu 2021	Irrelevant
Asthma Management in Children	Shipp, C. L.; Gergen, P. J.; Gern, J. E.; Matsui, E. C.; Guilbert, T. W.	Asthma is a common, complex heterogeneous disease often beginning in early life and is characterized by reversible airflow obstruction. The phenotypic differences that exist in children with asthma may impact underlying comorbid conditions and pharmacologic treatment choices. Prenatal factors for increased risk of asthma could include maternal diet and the maternal microbiome. Evidence also sugge…	2023	Jan	J Allergy Clin Immunol Pract	11	1	9-18	36334702	10.1016/j.jaip.2022.10.031		#224	Shipp 2023	Irrelevant
Asthma susceptibility: Learning from genetic diversity	Sun, Y.; Kersten, E. T. G.; Qi, C.; Koppelman, G. H.		2023	Apr	J Allergy Clin Immunol	151	4	904-906	36813183	10.1016/j.jaci.2023.01.034		#561	Sun 2023	Irrelevant
Asthma-protective agents in dust from traditional farm environments	Marques Dos Santos, M.; Pivniouk, V.; Rankl, B.; Walker, A.; Pagani, G.; Hertkorn, N.; Schmitt-Kopplin, P.; Müller, C.; Bracher, F.; Merl-Pham, J.; Hauck, S. M.; Schloter, M.; Michael, A. N.; Anderson, D.; Honeker, L.; Gozdz, J.; Pivniouk, O.; Ober, C.; Holbreich, M.; Martinez, F. D.; Snyder, S. A.; von Mutius, E.; Vercelli, D.	BACKGROUND: Growing up on traditional European or US Amish dairy farms in close contact with cows and hay protects children against asthma, and airway administration of extracts from dust collected from cowsheds of those farms prevents allergic asthma in mice. OBJECTIVES: This study sought to begin identifying farm-derived asthma-protective agents. METHODS: Our work unfolded along 2 unbiased and …	2023	Sep	J Allergy Clin Immunol	152	3	610-621	37271318	10.1016/j.jaci.2023.05.013		#498	MarquesDosSantos 2023	Irrelevant
Asthma, Atopy, and Intestinal Microbiota	Dissanayake, E.; Shimojo, N.		2015		Journal of Pediatric Biochemistry	5	2	71-76	WOS:000219001600007	10.1055/s-0035-1564578		#765	Dissanayake 2015	Exclusion reason: Review only, no meta-analysis; Rachel Gallant (2022-03-10 07:55:29)(Select): Review only ;
Asthma: A Chronic Infectious Disease?	Caramori, G.; Papadopoulos, N.; Contoli, M.; Marku, B.; Forini, G.; Pauletti, A.; Johnston, S. L.; Papi, A.		2012	SEP	Clinics in Chest Medicine	33	3	473-+	WOS:000309243800007	10.1016/j.ccm.2012.06.009		#439	Caramori 2012	Irrelevant
Asthma: An epidemic of dysregulated immunity	Umetsu, D. T.; McIntire, J. J.; Akbari, O.; Macaubas, C.; Dekruyff, R. H.	The remarkable increase in asthma prevalence that has occurred over the last two decades is thought to be caused by changes in the environment due to improved hygiene and fewer childhood infections. However, the specific infections that limit T helper type 2 (TH2)-biased inflammation and asthma are not fully known. Infectious organisms, including commensal bacteria in the gastrointestinal tract a…	2002		Nature Immunology	3	8	715-720		10.1038/ni0802-715		#2970	Umetsu 2002	Irrelevant
Asthma: An Undermined State of Immunodeficiency	Christou, E. A. A.; Giardino, G.; Stefanaki, E.; Ladomenou, F.	Asthma is a heterogeneous chronic respiratory disease characterized by an increased burden of infections. Respiratory tract infections associated with an increased risk for asthma especially when occurring in the first months of life, also represent the most common cause of asthma exacerbations. The association between asthma and the increased frequency of infections and microbiota dysbiosis migh…	2019		Int Rev Immunol	38	2	70-78	30939053	10.1080/08830185.2019.1588267		#544	Christou 2019	Irrelevant
Asthma: NHLBI workshop on the primary prevention of chronic lung diseases	Jackson, D. J.; Hartert, T. V.; Martinez, F. D.; Weiss, S. T.; Fahy, J. V.	Asthma is a common disease with enormous public health costs, and its primary prevention is an ambitious and important goal. Understanding of how host and environmental factors interact to cause asthma is incomplete, but persistent questions about mechanisms should not stop clinical research efforts aimed at reducing the prevalence of childhood asthma. Achieving the goal of primary prevention of …	2014		Annals of the American Thoracic Society	11	SUPPL. 3	S139-S145		10.1513/AnnalsATS.201312-448LD		#1309	Jackson 2014	Irrelevant
Astrovirus infects actively secreting goblet cells and alters the gut mucus barrier	Cortez, V.; Boyd, D. F.; Crawford, J. C.; Sharp, B.; Livingston, B.; Rowe, H. M.; Davis, A.; Alsallaq, R.; Robinson, C. G.; Vogel, P.; Rosch, J. W.; Margolis, E.; Thomas, P. G.; Schultz-Cherry, S.		2020	APR 29	Nature Communications	11	1		WOS:000531855500027	10.1038/s41467-020-15999-y		#604	Cortez 2020	Irrelevant
Atopic and non-atopic effects of fish oil supplementation during pregnancy	Bisgaard, H.; Mikkelsen, M.; Rasmussen, M. A.; Sevelsted, A.; Schoos, A. M.; Brustad, N.; Eliasen, A. U.; Thorsen, J.; Chawes, B.; Gürdeniz, G.; Morin, A.; Stark, K.; Stokholm, J.; Ober, C.; Pedersen, C. E. T.; Bønnelykke, K.	BACKGROUND: We recently conducted a double-blinded randomised controlled trial showing that fish-oil supplementation during pregnancy reduced the risk of persistent wheeze or asthma in the child by 30%. Here, we explore the mechanisms of the intervention. METHODS: 736 pregnant women were given either placebo or n-3 long-chain polyunsaturated fatty acids (LCPUFAs) in the third trimester in a rando…	2023	Dec	Thorax	78	12	1168-1174	37696621	10.1136/thorax-2022-219725		#605	Bisgaard 2023	Irrelevant
Atopic Associations with Reported Penicillin Allergy in a Pediatric Cohort	Davila, M.; Rosow, R.; Martin, V.; Virkud, Y.; Seay, H.; Yuan, Q.; Shreffler, W.	Rationale: Penicillin is the most commonly reported drug allergy. The association between drug allergy and other atopic diseases (such as eczema or IgE mediated food allergies) remains poorly understood. Methods: The Gastrointestinal Microbiome and Allergic Proctocolitis (GMAP) study is a prospective observational cohort study designed to look at the development of food allergies, including food …	2020		Journal of Allergy and Clinical Immunology	145	2	AB101		10.1016/j.jaci.2019.12.616		#671	Davila 2020	Irrelevant
Atopic dermatitis	Galli, E.; Cinicola, B.; Carello, R.; Caimmi, S.; Brindisi, G.; De Castro, G.; Zicari, A. M.; Tosca, M. A.; Manti, S.; Martelli, A.; Calvani, M.; Cravidi, C.; Marseglia, G. L.; Cardinale, F.; Miraglia Del Giudice, M.; Caffarelli, C.; Duse, M.	Atopic dermatitis (AD) is a common inflammatory skin disease, clinically characterized by recurrent eczematous lesions and intense itching, leading to excoriations and susceptibility to cutaneous infections. Although it is considered a pediatric disorder, mainly starting in infancy, it is also very common in adults. Etiology of AD is complex and multifactorial: interaction between genetic suscept…	2020	Sep 15	Acta Biomed	91	11-s	e2020011	33004781	10.23750/abm.v91i11-S.10313		#948	Galli 2020	Irrelevant
Atopic dermatitis	Weidinger, S.; Beck, L. A.; Bieber, T.; Kabashima, K.; Irvine, A. D.		2018	JUN 21	Nature Reviews Disease Primers	4			WOS:000436198100001	10.1038/s41572-018-0001-z		#3152	Weidinger 2018	Irrelevant
Atopic dermatitis and Environmental Factors Associated with Skin Responses during Infancy	Shinohara, M.; Matsumoto, K.	Rationale: Atopic dermatitis (AD) is a chronic recurrent inflammatory skin disorder caused by epidermal barrier dysfunctions and immune dysregulations induced by genetic and environmental factors. During infancy, the manifestations of AD vary according to age-specific stages; AD initially develops in the absence of allergic sensitization. We hypothesized that environmental factors initiate epider…	2019		Journal of Allergy and Clinical Immunology	143	2	AB158		10.1016/j.jaci.2018.12.482		#2647	Shinohara 2019	Irrelevant
Atopic Dermatitis and Food Allergy: A Complex Interplay What We Know and What We Would Like to Learn	Papapostolou, N.; Xepapadaki, P.; Gregoriou, S.; Makris, M.	Atopic dermatitis (AD) is a chronic inflammatory skin disorder characterized by intense pruritus, eczematous lesions, and relapsing course. It presents with great clinical heterogeneity, while underlying pathogenetic mechanisms involve a complex interplay between a dysfunctional skin barrier, immune dysregulation, microbiome dysbiosis, genetic and environmental factors. All these interactions are…	2022	Jul 21	J Clin Med	11	14		35887996	10.3390/jcm11144232		#140	Papapostolou 2022	Irrelevant
Atopic dermatitis and its relation to food allergy	Graham, F.; Eigenmann, P. A.	PURPOSE OF REVIEW: To present the most recent evidence on atopic dermatitis and its relation to food allergy. RECENT FINDINGS: Atopic dermatitis is a chronic inflammatory disorder of the skin characterized by impaired skin barrier because of multifactorial causes including genetic factors, immune dysregulation, and skin microbiome dysbiosis. Infants with temporary skin barrier disruption and/or p…	2020	Jun	Curr Opin Allergy Clin Immunol	20	3	305-310	32109909	10.1097/aci.0000000000000638		#1034	Graham 2020	Irrelevant
Atopic dermatitis in young children is associated with impaired interleukin-10 and interferon-γ responses to allergens, vaccines and colonizing skin and gut bacteria	Dunstan, J. A.; Hale, J.; Breckler, L.; Lehmann, H.; Weston, S.; Richmond, P.; Prescott, S. L.	Background: A significant proportion of children with food allergy and more severe forms of atopic dermatis (AD) go on to develop persistent forms of allergic disease such asthma. Defining immune dysregulation in these children will be of great value in understanding disease pathogenesis. Objective: In this study we characterized the immune responses of young infants (6-18 months of age) with mod…	2005		Clinical and Experimental Allergy	35	10	1309-1317		10.1111/j.1365-2222.2005.02348.x		#794	Dunstan 2005	Irrelevant
Atopic Dermatitis Is a Barrier Issue, Not an Allergy Issue	Kraft, M. T.; Prince, B. T.	Atopic dermatitis (AD) is a chronic, relapsing disease that typically manifests in childhood and improves with age. Studies have demonstrated that the presence of AD increases the risk of developing food allergy, allergic rhinitis, and asthma later in life. Although children with AD are more likely to produce allergen-specific immunoglobulin E, there is conflicting evidence that allergen avoidanc…	2019		Immunology and Allergy Clinics of North America	39	4	507-519		10.1016/j.iac.2019.07.005		#1545	Kraft 2019	Irrelevant
Atopic Dermatitis is More than Skin Deep: A Commentary on Atopic Dermatitis and Review of Pertinent Publications from Children 2019-2021	Hopp, R. J.		2022		Children	9	6	850	2017100184	https://dx.doi.org/10.3390/children9060850		#554	Hopp 2022	Irrelevant
Atopic dermatitis update	Sturgill, S.; Bernard, L. A.	Purpose of review: Atopic dermatitis, one of the most common chronic illnesses of childhood, is encountered routinely by all providers of health care to children. Recent findings: In recent years there has been a dramatic rise in the prevalence of atopic dermatitis and therefore a rapid increase in the number of studies investigating various aspects of the disease. Consequently, hundreds of publi…	2004		Current Opinion in Pediatrics	16	4	396-401		10.1097/01.mop.0000133632.33920.dd		#2781	Sturgill 2004	Irrelevant
Atopic dermatitis: addressing allergy, infection, itch and complementary therapies	Ahluwalia, J.; Davis, D. M.; Jacob, S.; Waldman, A.; Ong, P. Y.; Cohen, S.; Friedman, A.; Lio, P.; Jetter, N.; Bienstock, J.; LeBovidge, J.; Spergel, J.; Fonacier, L.	Atopic dermatitis (AD) is a complex condition that results from the dynamic interplay between genetic predisposition, skin barrier defects, environmental factors, and a dysfunctional immune system. As a result, AD can be complicated by irritant and allergic contact dermatitis and imbalances in the skin microbiome, which can subsequently exacerbate the severity and complicate the course of preexis…	2017	Sep	Semin Cutan Med Surg	36	3	112-117	28895957	10.12788/j.sder.2017.038		#77	Ahluwalia 2017	Irrelevant
Atopic Dermatitis: New Developments	Kusari, A.; Han, A. M.; Schairer, D.; Eichenfield, L. F.	Herein we review recent developments in our understanding and treatment of atopic dermatitis. Key insights from the recent literature are summarized, from findings on the pathogenesis of this multifactorial disease to a new and more nuanced understanding of its natural history. Therapeutic advances and new data on comorbidities are also discussed.	2019		Dermatologic Clinics	37	1	11-20		10.1016/j.det.2018.07.003		#1580	Kusari 2019	Irrelevant
Atopic dermatitis: pathogenesis	Guttman-Yassky, E.; Waldman, A.; Ahluwalia, J.; Ong, P. Y.; Eichenfield, L. F.	Atopic Dermatitis (AD) is a complex inflammatory cutaneous disorder characterized by immune mediated inflammation and epidermal barrier dysfunction. Arising from a complex interplay between environmental and genetic factors, the definitive etiology of AD is perplexing and controversial. Advances in molecular medicine are radically transforming our understanding of AD pathogenesis. Increasing know…	2017	Sep	Semin Cutan Med Surg	36	3	100-103	28895955	10.12788/j.sder.2017.036		#1085	Guttman-Yassky 2017	Irrelevant
Atopic dermatitis: recent insight on pathogenesis and novel therapeutic target	D'Auria, E.; Banderali, G.; Barberi, S.; Gualandri, L.; Pietra, B.; Riva, E.; Cerri, A.	Atopic dermatitis (AD) is the most common chronic inflammatory skin disease. It affects infancy, but it is also highly prevalent in adults and it is one of the disease burdens for the patients and their families. Nowadays, AD is recognized as a heterogenous disease with different subtypes with variable clinical manifestations which is affected by the impairments of the skin barrier. The severity …	2016	Jun	Asian Pac J Allergy Immunol	34	2	98-108	27007830	10.12932/ap0732.34.2.2016		#647	D'Auria 2016	Irrelevant
Atopic Dermatitis: Update on Pathogenesis and Therapy	de la, O. Escamilla N. O.; Sidbury, R.	Atopic dermatitis (AD) is the most common inflammatory skin condition in pediatric patients. AD has long been associated with comorbidities including food allergies, asthma, and allergic rhinitis, but recent literature has expanded this list to include attention-deficit/hyperactivity disorder and depression. AD has tremendous impact on quality of life for both affected children and their families…	2020	Mar 1	Pediatr Ann	49	3	e140-e146	32155280	10.3928/19382359-20200217-01		#686	dela 2020	Irrelevant
Atopic outcomes at 2 years in the CORAL cohort, born in COVID-19 lockdown	Hurley, S.; Franklin, R.; McCallion, N.; Byrne, A. M.; Fitzsimons, J.; White, M.; O'Mahony, L.; Hourihane, J. O.	INTRODUCTION: The CORAL study is a cohort of infants born during the first weeks of the first SARS-CoV-2 (COVID-19) lockdown. This cohort has had lower antibiotic exposure, higher breastfeeding rates and lower infection rates, especially in the first year of life. We hypothesized that the altered early-life environment of infants born during lockdown would change the incidence of allergic conditi…	2023	Sep	Pediatr Allergy Immunol	34	9	e14013	37747751	10.1111/pai.14013		#913	Hurley 2023	Irrelevant
Atopic sensitization and atopic dermatitis in Estonian and Swedish infants	Voor, T.; Julge, K.; Bottcher, M. F.; Jenmalm, M. C.; Duchen, K.; Bjorksten, B.		2005	FEB	Clinical and Experimental Allergy	35	2	153-159	WOS:000227177400006	10.1111/j.1365-2222.2005.02157.x		#3084	Voor 2005	Irrelevant
Atopic wheezing and early life antibiotic exposure: A nested case-control study	Thomas, M.; Custovic, A.; Woodcock, A.; Morris, J.; Simpson, A.; Murray, C. S.	Several factors including early-life antibiotic usage have been implicated in the rising prevalence of allergic sensitization and asthma. A nested case-control study comparing antibiotic exposure of 37 sensitized children with recurrent wheeze (age 3-5 yr) and 37 non-sensitized children who had never wheezed was carried out within a population-based birth cohort (matching for age, sex, parental a…	2006		Pediatric Allergy and Immunology	17	3	184-188		10.1111/j.1399-3038.2006.00389.x		#2880	Thomas 2006	Irrelevant
ATOPY, PEDIATRIC ALLERGOLOGY AND DERMATOLOGY The cutaneous microbiome	Battistella, M.; Bieber, T.; Bodemer, C.		2014	APR	ANNALES DE DERMATOLOGIE ET DE VENEREOLOGIE	141		24-26	WOS:000336514100004			#222	Battistella 2014	Irrelevant
Atypical manifestation of LRBA deficiency with predominant IBD-like phenotype	Serwas, N. K.; Kansu, A.; Santos-Valente, E.; Kuloǧlu, Z.; Demir, A.; Yaman, A.; Diaz, L. Y. G.; Artan, R.; Sayar, E.; Ensari, A.; Grimbacher, B.; Boztug, K.	Background: Inflammatory bowel diseases (IBDs) denote a heterogeneous group of disorders associated with an imbalance of gut microbiome and the immune system. Importance of the immune system in the gut is endorsed by the presence of IBD-like symptoms in several primary immunodeficiencies. A fraction of early-onset IBDs presenting with more severe disease course and incomplete response to conventi…	2015		Inflammatory Bowel Diseases	21	1	40-47		10.1097/MIB.0000000000000266		#2609	Serwas 2015	Irrelevant
Author Correction: Enhancing untargeted metabolomics using metadata-based source annotation	Gauglitz, J. M.; West, K. A.; Bittremieux, W.; Williams, C. L.; Weldon, K. C.; Panitchpakdi, M.; Di Ottavio, F.; Aceves, C. M.; Brown, E.; Sikora, N. C.; Jarmusch, A. K.; Martino, C.; Tripathi, A.; Meehan, M. J.; Dorrestein, K.; Shaffer, J. P.; Coras, R.; Vargas, F.; Goldasich, L. D.; Schwartz, T.; Bryant, M.; Humphrey, G.; Johnson, A. J.; Spengler, K.; Belda-Ferre, P.; Diaz, E.; McDonald, D.; Zh…		2023	Nov	Nat Biotechnol	41	11	1656	37853256	10.1038/s41587-023-02025-x		#649	Gauglitz 2023	Irrelevant
Author Correction: Farm-like indoor microbiota in non-farm homes protects children from asthma development	Kirjavainen, P. V.; Karvonen, A. M.; Adams, R. I.; Täubel, M.; Roponen, M.; Tuoresmäki, P.; Loss, G.; Jayaprakash, B.; Depner, M.; Ege, M. J.; Renz, H.; Pfefferle, P. I.; Schaub, B.; Lauener, R.; Hyvärinen, A.; Knight, R.; Heederik, D. J. J.; von Mutius, E.; Pekkanen, J.	An amendment to this paper has been published and can be accessed via a link at the top of the paper.	2019	Aug	Nat Med	25	8	1319	31316162	10.1038/s41591-019-0546-8		#1485	Kirjavainen 2019	Irrelevant
Author Correction: GWAS and meta-analysis identifies 49 genetic variants underlying critical COVID-19 (Nature, (2023), 617, 7962, (764-768), 10.1038/s41586-023-06034-3)	Pairo-Castineira, E.; Rawlik, K.; Bretherick, A. D.; Qi, T.; Wu, Y.; Nassiri, I.; McConkey, G. A.; Klaric, L.; Kousathanas, A.; Richmond, A.; Malinauskas, T.; Thwaites, R.; Morrice, K.; Maslove, D.; Nichol, A.; Semple, M. G.; Knight, J.; Hinds, C.; Horby, P.; Ling, L.; McAuley, D.; Montgomery, H.; Openshaw, P. J. M.; Begg, C.; Walsh, T.; Tenesa, A.; Flores, C.; Riancho, J. A.; Rojas-Martinez, A.;…	Correction to: Nature Published online 17 May 2023 In the version of this article initially published, the name of Ana Margarita Baldion-Elorza, of the SCOURGE Consortium, appeared incorrectly (as Ana Maria Baldion) and has now been amended in the HTML and PDF versions of the article.Copyright © 2023, The Author(s).	2023		Nature	619	7971	E61	2024347796	https://dx.doi.org/10.1038/s41586-023-06383-z		#876	Pairo-Castineira 2023	Irrelevant
Author Correction: Microbiota therapy acts via a regulatory T cell MyD88/RORγt pathway to suppress food allergy	Abdel-Gadir, A.; Stephen-Victor, E.; Gerber, G. K.; Noval Rivas, M.; Wang, S.; Harb, H.; Wang, L.; Li, N.; Crestani, E.; Spielman, S.; Secor, W.; Biehl, H.; DiBenedetto, N.; Dong, X.; Umetsu, D. T.; Bry, L.; Rachid, R.; Chatila, T. A.	An amendment to this paper has been published and can be accessed via a link at the top of the paper.	2019	Sep	Nat Med	25	9	1458	31420602	10.1038/s41591-019-0572-6		#27	Abdel-Gadir 2019	Irrelevant
Author Correction: The gut microbiota in infants of obese mothers increases inflammation and susceptibility to NAFLD	Soderborg, T. K.; Clark, S. E.; Mulligan, C. E.; Janssen, R. C.; Babcock, L.; Ir, D.; Young, B.; Krebs, N. F.; Lemas, D. J.; Johnson, L. K.; Weir, T.; Lenz, L. L.; Frank, D. N.; Hernandez, T. L.; Kuhn, K. A.; D'Alessandro, A.; Barbour, L. A.; El Kasmi, K. C.; Friedman, J. E.	An amendment to this paper has been published and can be accessed via a link at the top of the paper.	2019	Jul 1	Nat Commun	10	1	2965	31263097	10.1038/s41467-019-10943-1		#2712	Soderborg 2019	Irrelevant
Author Correction: The gut microbiota in infants of obese mothers increases inflammation and susceptibility to NAFLD (Nature Communications, (2018), 9, 1, (4462), 10.1038/s41467-018-06929-0)	Soderborg, T. K.; Clark, S. E.; Mulligan, C. E.; Janssen, R. C.; Babcock, L.; Ir, D.; Young, B.; Kriebs, N. F.; Lemas, D. J.; Johnson, L. K.; Weir, T.; Lenz, L. L.; Frank, D. N.; Hernandez, T. L.; Kuhn, K. A.; D’Alessandro, A.; Barbour, L. A.; El Kasmi, K. C.; Friedman, J. E.	An amendment to this paper has been published and can be accessed via a link at the top of the paper.	2019		Nature Communications	10	1			10.1038/s41467-019-10943-1		#2713	Soderborg 2019	Irrelevant
Autoantibody and T cell responses to oxidative post-translationally modified insulin neoantigenic peptides in type 1 diabetes	Strollo, R.; Vinci, C.; Man, Y. K. S.; Bruzzaniti, S.; Piemonte, E.; Alhamar, G.; Briganti, S. I.; Malandrucco, I.; Tramontana, F.; Fanali, C.; Garnett, J.; Buccafusca, R.; Guyer, P.; Mamula, M.; James, E. A.; Pozzilli, P.; Ludvigsson, J.; Winyard, P. G.; Galgani, M.; Nissim, A.	AIMS/HYPOTHESIS: Antibodies specific to oxidative post-translational modifications (oxPTM) of insulin (oxPTM-INS) are present in most individuals with type 1 diabetes, even before the clinical onset. However, the antigenic determinants of such response are still unknown. In this study, we investigated the antibody response to oxPTM-INS neoepitope peptides (oxPTM-INSPs) and evaluated their ability…	2023	Jan	Diabetologia	66	1	132-146	36207582	10.1007/s00125-022-05812-4		#318	Strollo 2023	Irrelevant
Autoimmune diseases and celiac disease which came first: Genotype or gluten?	Diamanti, A.; Capriati, T.; Bizzarri, C.; Ferretti, F.; Ancinelli, M.; Romano, F.; Perilli, A.; Laureti, F.; Locatelli, M.	Celiac disease (CD) is associated with several autoimmune diseases (ADs) and, in particular, thyroid autoimmunity (TA) and Type 1 diabetes (T1D). TA and T1D are defined as associated conditions to CD (conditions at increased prevalence in CD but not directly related to gluten ingestion). The diagnosis of CD may precede or follow that of TA/T1D. To date, the available evidence suggests that the co…	2016		Expert Review of Clinical Immunology	12	1	67-77		10.1586/1744666X.2016.1095091		#742	Diamanti 2016	Irrelevant
Autoimmunity and intestinal colonization by Candida albicans in patients with type 1 diabetes at the time of the diagnosis	Gürsoy, S.; Koçkar, T.; Atik, S. U.; Önal, Z.; Önal, H.; Adal, E.	PURPOSE: Type 1 diabetes mellitus (T1DM) is a chronic and immune-mediated disease, which is characterized by the progressive destruction of pancreatic beta cells. T1DM precipitates in genetically susceptible individuals through environmental factors. In this study, we aimed to evaluate the impact of autoimmunity and intestinal colonization of Candida albicans on the development of T1DM. METHODS: …	2018	Jul	Korean J Pediatr	61	7	217-220	30032588	10.3345/kjp.2018.61.7.217		#1083	Gürsoy 2018	Exclusion reason: Wrong intervention; Rachel Gallant (2022-03-03 11:38:50)(Select): Only look at candida, no bacterial study. ;
Azithromycin during Wheezing Illnesses among Preschool Children: Does the Airway Microbiota Provide Insights into Mechanism?	Bacharier, L. B.		2021	Jul 15	Am J Respir Crit Care Med	204	2	115-116	33891824	10.1164/rccm.202104-0842ED		#186	Bacharier 2021	Irrelevant
Azithromycin therapy during respiratory syncytial virus bronchiolitis: Upper airway microbiome alterations and subsequent recurrent wheeze	Zhou, Y.; Bacharier, L. B.; Isaacson-Schmid, M.; Baty, J.; Schechtman, K. B.; Sajol, G.; Wylie, K.; Storch, G. A.; Castro, M.; Beigelman, A.		2016	Oct	J Allergy Clin Immunol	138	4	1215-1219.e5	27339392	10.1016/j.jaci.2016.03.054		#3307	Zhou 2016	Irrelevant
B-1 cells as a source of IgA	Meyer-Bahlburg, A.	Immunoglobulin A (IgA) is the most abundantly produced immunoglobulin found primarily on mucosal surfaces. The generation of IgA and its involvement in mucosal immune responses have been intensely studied over the past years. IgA can be generated in T cell-dependent and T cell-independent pathways, and it has an important impact on maintaining homeostasis within the mucosal immune system. There i…	2015	Dec	Ann N Y Acad Sci	1362		122-31	26062045	10.1111/nyas.12801		#1924	Meyer-Bahlburg 2015	Irrelevant
B. Infantis EVC001 colonization in breastfed infants modulatescytokine profile linked to autoimmune and allergic diseases	Henrick, B. M.; Chew, S.; Prambs, J.; Brown, H. K.; Underwood, M.; Smilowitz, J. T.; Brodin, P.; German, B.	The intestinal microbiome plays a critical role in the development of the immune system, including thedevelopment of specific CD4+ T cell subtypes, T helper (Th)1, Th2, Th17 and T regulatory (Treg) cells (each witha characteristic cytokine profile), which can have numerous long-term health consequences. Certain cytokines,including IL-4, IL-13, and IL-17A, are linked to the development of allergic…	2021		Pediatrics	147	3	684-685		10.1542/peds.147.3-MeetingAbstract.684		#1160	Henrick 2021	Irrelevant
Bacteraemia following faecal microbiota transplantation for recurrent clostridium difficile infection in an immunosuppressed patient	Tan, M.; Smitasin, N.; Ong, D.; Lee, A. J.; Jureen, R.; Tambyah, P.; Chew, N.	Introduction: Faecal microbiota transplantation (FMT) is a widely used treatment option in refractory and recurrent Clostridum difficile infection (CDI). The experience in immunosuppressed patients has been largely safe and effective. Objectives: To highlight a potential complication of FMT in immunosuppressed hosts. Methods: We report a case of a young immunosuppressed woman who developed polymi…	2017		Antimicrobial Resistance and Infection Control	6				10.1186/s13756-017-0201-4		#2836	Tan 2017	Irrelevant
Bacteria and asthma: More there than we thought	Dulek, D. E.; Peebles Jr, R. S.	In a recently performed case-control study, characteristics of the airway microbiota in suboptimally controlled adult asthmatics were compared with those of healthy, nonasthmatic adult subjects. Bacterial burden was significantly greater in asthmatic subjects. Further, increased airway microbiota variability and diversity were correlated with increased bronchial hyper-responsiveness. Although sev…	2011		Expert Review of Respiratory Medicine	5	3	329-332		10.1586/ers.11.33		#787	Dulek 2011	Irrelevant
Bacteria and viruses and their role in the preschool wheeze to asthma transition	Papadopoulos, N. G.; Apostolidou, E.; Miligkos, M.; Xepapadaki, P.	Wheezing is the cardinal symptom of asthma; its presence early in life, mostly caused by viral infections, is a major risk factor for the establishment of persistent or recurrent disease. Early-life wheezing and asthma exacerbations are triggered by common respiratory viruses, mainly rhinoviruses (RV), and to a lesser extent, respiratory syncytial virus, parainfluenza, human metapneumovirus, coro…	2024	Mar	Pediatr Allergy Immunol	35	3	e14098	38445451	10.1111/pai.14098		#919	Papadopoulos 2024	Irrelevant
Bacteria in the nose of young adults during wellness and rhinovirus colds: detection by culture and microarray methods in 100 nasal lavage specimens	Allen, E. K.; Pitkaranta, A.; Maki, M.; Hendley, J. O.; Laakso, S.; Sale, M. M.; Winther, B.		2013	SEP	INTERNATIONAL FORUM OF ALLERGY & RHINOLOGY	3	9	731-739	WOS:000325111500009	10.1002/alr.21191		#107	Allen 2013	Irrelevant
Bacterial and Fungal Adaptations in Cecum and Distal Colon of Piglets Fed With Dairy-Based Milk Formula in Comparison With Human Milk	Elolimy, A.; Rosa, F.; Tripp, P.; Zeineldin, M.; Bowlin, A. K.; Randolph, C.; Robeson, M. S.; Yeruva, L.	Exclusive breastfeeding is recommended to newborns during the first 6 months of life, whereas dairy-based infant formula is an alternative nutrition source offered to infants. Several studies demonstrated that breastfed infants have a different gut bacterial composition relative to formula-fed infants. In addition, animal models have shown that human milk (HM)-fed piglets had a distinct intestina…	2022		Frontiers in Microbiology	13		801854	2015564436	https://dx.doi.org/10.3389/fmicb.2022.801854		#775	Elolimy 2022	Irrelevant
Bacterial and Viral Infections in Atopic Dermatitis: a Comprehensive Review	Ong, P. Y.; Leung, D. Y.	Atopic dermatitis (AD) is the most common allergic skin disease in the general population. It is a chronic inflammatory skin disease complicated by recurrent bacterial and viral infections that, when left untreated, can lead to significant complications. The current article will review immunologic and molecular mechanisms underlying the propensity of AD patients to microbial infections. These inf…	2016	Dec	Clin Rev Allergy Immunol	51	3	329-337	27377298	10.1007/s12016-016-8548-5		#2140	Ong 2016	Irrelevant
Bacterial and viral interactions in wheeze and asthma	Sly, P. D.	Increasing data from epidemiological studies suggest that both viruses and bacteria can modify the risk of a child developing asthma. Whether the risks are increased or decreased depends on a variety of circumstances, most of which we are just starting to unravel. Interest in this area of research has increased markedly since the paper fromthe COPSAC study reported that infants who were born to a…	2018		Pediatric Pulmonology	53		S14-S15		10.1002/ppul.24030		#2688	Sly 2018	Irrelevant
Bacterial Baptism: Scientific, Medical, and Regulatory Issues Raised by Vaginal Seeding of C-Section-Born Babies	Mueller, N. T.; Hourigan, S. K.; Hoffmann, D. E.; Levy, L.; von Rosenvinge, E. C.; Chou, B.; Dominguez-Bello, M. G.	Several lines of evidence suggest that children born via Cesarean section (C-section) are at greater risk for adverse health outcomes including allergies, asthma and obesity. Vaginal seeding is a medical procedure in which infants born by C-section are swabbed immediately after birth with vaginal secretions from the mother. This procedure has been proposed as a way to transfer the mother's vagina…	2019	Dec	J Law Med Ethics	47	4	568-578	31957590	10.1177/1073110519897732		#1986	Mueller 2019	Irrelevant
Bacterial biofilms and chronic rhinosinusitis	Madeo, J.; Frieri, M.	Chronic rhinosinusitis (CRS) is a highly prevalent disease in the adult and pediatric population. It causes significant burden and the management is considered one of the most costly public health conditions. Comorbidities include asthma, aspirin sensitivity, and nasal polyposis. Staphylococcus aureus biofilms and exotoxins that act as superantigens have been implicated to play an important patho…	2013		Allergy and Asthma Proceedings	34	4	335-341		10.2500/aap.2013.34.3665		#1796	Madeo 2013	Irrelevant
Bacterial biogeography of adult airways in atopic asthma	Durack, J.; Huang, Y. J.; Nariya, S.; Christian, L. S.; Ansel, K. M.; Beigelman, A.; Castro, M.; Dyer, A. M.; Israel, E.; Kraft, M.; Martin, R. J.; Mauger, D. T.; Rosenberg, S. R.; King, T. S.; White, S. R.; Denlinger, L. C.; Holguin, F.; Lazarus, S. C.; Lugogo, N.; Peters, S. P.; Smith, L. J.; Wechsler, M. E.; Lynch, S. V.; Boushey, H. A.	BACKGROUND: Perturbations to the composition and function of bronchial bacterial communities appear to contribute to the pathophysiology of asthma. Unraveling the nature and mechanisms of these complex associations will require large longitudinal studies, for which bronchoscopy is poorly suited. Studies of samples obtained by sputum induction and nasopharyngeal brushing or lavage have also report…	2018	Jun 9	Microbiome	6	1	104	29885665	10.1186/s40168-018-0487-3		#800	Durack 2018	Irrelevant
Bacterial colonization of the preterm and term infant intestine: A molecular approach	Hallab, J. C.; Leach, S. T.; Zhang, L.; Mitchell, H. M.; Lui, K.; Day, A. S.	Background: The bacteria colonising the neonatal intestine have health implications for the infant and later into childhood and adult life. Delayed colonization by beneficial commensals is associated with increased incidence of atopic disease and necrotising enterocolitis. The aim of this study was to further define patterns of colonising intestinal microflora in newborn infants utilising molecul…	2011		Journal of Paediatrics and Child Health	47		91		10.1111/j.1440-1754.2011.02047.x		#1095	Hallab 2011	Irrelevant
Bacterial counts of intestinal Lactobacillus species in infants with colic	Savino, F.; Bailo, E.; Oggero, R.; Tullio, V.; Roana, J.; Carlone, N.; Cuffini, A. M.; Silvestro, L.		2005	FEB	Pediatric Allergy and Immunology	16	1	72-75	WOS:000226789800012	10.1111/j.1399-3038.2005.00207.x		#2553	Savino 2005	Irrelevant
Bacterial Extracellular Vesicles: A Candidate Molecule for the Diagnosis and Treatment of Allergic Diseases	Choi, Y.; Park, H. S.; Kim, Y. K.	Extracellular vesicles (EVs) are an end product released from almost all living cells such as eukaryotic cells and bacteria. These membrane vesicles containing proteins, lipids, and nucleic acids are mainly involved in intracellular communications through the transfer of their components from donor to acceptor cells. Moreover, EVs have been implicated in many functions in response to environmenta…	2023		Allergy, Asthma and Immunology Research	15	3	279-289	2024788933	https://dx.doi.org/10.4168/aair.2023.15.3.279		#379	Choi 2023	Irrelevant
Bacterial heat shock protein genes during induction chemotherapy in pediatric patients with acute lymphoblastic leukemia	Dunn, K. A.; MacDonald, E.; MacDonald, T.; Kulkarni, K.		2024	2024 Jan	Future Oncology				WOS:001143070700001	10.2217/fon-2023-0263		#56	Dunn 2024	Irrelevant
Bacterial identification and analytic challenges in clinical microbiome studies	Harris, J. K.; Wagner, B. D.		2012		Journal of Allergy and Clinical Immunology	129	2	441-442		10.1016/j.jaci.2011.12.969		#1123	Harris 2012	Irrelevant
Bacterial infection causes stress-induced memory dysfunction in mice	Gareau, M. G.; Wine, E.; Rodrigues, D. M.; Cho, J. H.; Whary, M. T.; Philpott, D. J.; MacQueen, G.; Sherman, P. M.	Background: The brain - gut axis is a key regulator of normal intestinal physiology; for example, psychological stress is linked to altered gut barrier function, development of food allergies and changes in behaviour. Whether intestinal events, such as enteric bacterial infections and bacterial colonisation, exert a reciprocal effect on stress-associated behaviour is not well established. Objecti…	2011		Gut	60	3	307-317		10.1136/gut.2009.202515		#956	Gareau 2011	Irrelevant
Bacterial infections and pediatric asthma	Korppi, M.	Streptococcus pneumoniae, Haemophilus influenzae and Moraxella catarrhalis seem to have no role in asthma in children. Mycoplasma pneumoniae and Chlamydophila pneumoniae can induce wheezing and cause asthma exacerbations in children, and chronic Chlamydophila infections may even participate in asthma pathogenesis. However, studies have failed to show any benefits from antibiotics for incipient or…	2010	Nov	Immunol Allergy Clin North Am	30	4	565-74, vii	21029939	10.1016/j.iac.2010.09.007		#1533	Korppi 2010	Irrelevant
Bacterial interference in upper respiratory tract infections: A systematic review	Benninger, M.; Brook, I.; Bernstein, J. M.; Casey, J. R.; Roos, K.; Marple, B.; Farrar, J. R.	Background: Published definitions of bacterial interference (BI) differ, some focusing on changes in the normal flora and others on changes in subsequent infection. A need for consensus was identified at a roundtable discussion of BI in upper respiratory tract infections (URTI). We conducted a systematic review of the available data to justify a consensus definition of BI specific to URTI as "a d…	2011		American Journal of Rhinology and Allergy	25	2	82-88		10.2500/ajra.2011.25.3594		#249	Benninger 2011	Irrelevant
Bacterial load of non-lesional skin on pediatric atopic dermatitis and food allergy	Dahal, A.; Chang, W. C.; Grashel, B.; Morgan, D.; Biagini, J.; Hershey, G. K.	Rationale: Atopic dermatitis (AD) is characterized by skin dysbiosis and increased skin bacterial load compared to healthy controls. AD is a known risk factor for food allergy (FA) and the importance of the non-lesional (NL) skin in FA pathogenesis is becoming increasingly evident. However, the role of the skin microbiome in the development of FA is poorly understood. We sought to determine the a…	2024		Journal of Allergy and Clinical Immunology	153	2 Supplement	AB81	2030115272	https://dx.doi.org/10.1016/j.jaci.2023.11.271		#862	Dahal 2024	Irrelevant
Bacterial lysates in food allergy prevention	Lau, S.	PURPOSE OF REVIEW: In the concept of food allergy prevention, no successful strategy could be identified until now. Although interventional trials using probiotics, prebiotics, hydrolyzed formula and bacterial lysates early in infancy were found to reduce the incidence of atopic dermatitis, no effect on food sensitization and allergy could be shown. RECENT FINDINGS: Studies in a farming environme…	2013	Jun	Curr Opin Allergy Clin Immunol	13	3	293-5	23842540	10.1097/ACI.0b013e328360ede9		#1619	Lau 2013	Irrelevant
Bacterial lysates in the prevention of asthma exacerbations in uncontrolled asthma: The breathe study	De Boer, G. M.; Braunstahl, G. J.; Hendriks, R. W.; Tramper, G. A.	Introduction: Asthma exacerbations (AE) are the major cause of asthma mortality. Bacterial lysates (BL) are known for their positive effect on recurrent respiratory tract infections (RTI). BL therapy in asthma mouse models resulted in reduced allergic airway inflammation and reduced T helper2 cells, IL-4 and IL-13 production and serum IgE, as well as increased regulatory T cells. In humans, reduc…	2018		European Respiratory Journal	52				10.1183/13993003.congress-2018.PA5008		#679	DeBoer 2018	Irrelevant
Bacterial microbiota composition of fresh unpasteurized cow's milk and home-made and commercially available fermented milk products	de Waal, P.; Murray, S.; Lennard, K.; Korsman, J.; Levin, M.		2021	Jul 27	Pediatr Allergy Immunol				34314532	10.1111/pai.13607		#696	deWaal 2021	Irrelevant
Bacterial microbiota of the upper respiratory tract and childhood asthma	Depner, M.; Ege, M. J.; Cox, M. J.; Dwyer, S.; Walker, A. W.; Birzele, L. T.; Genuneit, J.; Horak, E.; Braun-Fahrländer, C.; Danielewicz, H.; Maier, R. M.; Moffatt, M. F.; Cookson, W. O.; Heederik, D.; von Mutius, E.; Legatzki, A.	BACKGROUND: Patients with asthma and healthy controls differ in bacterial colonization of the respiratory tract. The upper airways have been shown to reflect colonization of the lower airways, the actual site of inflammation in asthma, which is hardly accessible in population studies. OBJECTIVE: We sought to characterize the bacterial communities at 2 sites of the upper respiratory tract obtained…	2017	Mar	J Allergy Clin Immunol	139	3	826-834.e13	27576124	10.1016/j.jaci.2016.05.050		#718	Depner 2017	Irrelevant
Bacterial Microbiota-derived Extracellular Vesicles in Children With Allergic Airway Diseases: Compositional and Functional Features	Samra, M. S.; Lim, D. H.; Han, M. Y.; Jee, H. M.; Kim, Y. K.; Kim, J. H.	PURPOSE: Bacterial extracellular vesicles (EVs) play crucial roles in bacteria-host interactions. Due to their cargo, EVs are considered fingerprints of the parent cell, which are detectable in body fluids. We studied the composition and function of bacterial microbiota-derived EVs genes in urine to evaluate whether they have specific characteristics concerning allergic airway disease. METHODS: S…	2021	Jan	Allergy Asthma Immunol Res	13	1	56-74	33191677	10.4168/aair.2021.13.1.56		#2518	Samra 2021	Irrelevant
Bacterial munch for infants: potential pediatric therapeutic interventions of probiotics	Khurshid, M.; Aslam, B.; Nisar, M. A.; Akbar, R.; Rahman, H.; Khan, A. A.; Rasool, M. H.		2015		FUTURE MICROBIOLOGY	10	11	1881-1895	WOS:000365746000019	10.2217/fmb.15.102		#1448	Khurshid 2015	Irrelevant
Bacterial salivary microbiome associates with asthma among african american children and young adults	Espuela-Ortiz, A.; Lorenzo-Diaz, F.; Baez-Ortega, A.; Eng, C.; Hernandez-Pacheco, N.; Oh, S. S.; Lenoir, M.; Burchard, E. G.; Flores, C.; Pino-Yanes, M.	Several studies have shown that the airways of asthma patients contain higher diversity of bacteria and are enriched in pathogenic species. However, sampling the airways in children is challenging. Here we aimed to identify differences in the salivary bacterial composition between African Americans children with and without asthma. Saliva samples from 57 asthma cases and 57 healthy controls were …	2019	Dec	Pediatr Pulmonol	54	12	1948-1956	31496123	10.1002/ppul.24504		#848	Espuela-Ortiz 2019	Irrelevant
Bacterial strains colonizing subcutaneous catheters of personal insulin pumps	Nowakowska, M.; Jarosz-Chobot, P.; Polańska, J.; Machnica, Ł	Continuous subcutaneous insulin infusion (CSII) is a commonly used, safe intensive insulin therapy method effective in maintaining normoglycaemia. The disadvantage of CSII are skin infections of the catheter injection site. The aim of the study was to gain insight on the colonization of subcutaneous insulin pump catheters by skin flora and to investigate the correlation between Staphylococcus aur…	2007		Polish Journal of Microbiology	56	4	239-243				#2107	Nowakowska 2007	Irrelevant
Bacterial–fungal interactions in the neonatal gut influence asthma outcomes later in life	Boutin, R. C. T.; Petersen, C.; Woodward, S. E.; Serapio-Palacios, A.; Bozorgmehr, T.; Loo, R.; Chalanuchpong, A.; Cirstea, M.; Lo, B.; Huus, K. E.; Barcik, W.; Azad, M. B.; Becker, A. B.; Mandhane, P. J.; Moraes, T. J.; Sears, M. R.; Subbarao, P.; McNagny, K. M.; Turvey, S. E.; Finlay, B. B.	Bacterial members of the infant gut microbiota and bacterial-derived short-chain fatty acids (SCFAs) have been shown to be protective against childhood asthma, but a role for the fungal microbiota in asthma etiology remains poorly defined. We recently reported an association between overgrowth of the yeast Pichia kudriavzevii in the gut microbiota of Ecuadorian infants and increased asthma risk. …	2021		eLife	10				10.7554/ELIFE.67740		#332	Boutin 2021	Irrelevant
Bacteriophage Therapy Testing Against Shigella flexneri in a Novel Human Intestinal Organoid-Derived Infection Model	Llanos-Che, A.; Citorik, R. J.; Nickerson, K. P.; Ingano, L.; Serena, G.; Senger, S.; Lu, T. K.; Fasano, A.; Faherty, C. S.		2019	APR	Journal of Pediatric Gastroenterology and Nutrition	68	4	509-516	WOS:000480690100016	10.1097/MPG.0000000000002203		#1741	Llanos-Che 2019	Irrelevant
Bacteriotherapy with human skin commensals in atopic dermatitis	Castillo-González, R.; Fernández-Delgado, I.; Comberiati, P.		2022	Apr	Allergy	77	4	1331-1333	34713451	10.1111/all.15162		#619	Castillo-González 2022	Irrelevant
Bacteroides dorei dominates gut microbiome prior to autoimmunity in Finnish children at high risk for type 1 diabetes	Davis-Richardson, A. G.; Ardissone, A. N.; Dias, R.; Simell, V.; Leonard, M. T.; Kemppainen, K. M.; Drew, J. C.; Schatz, D.; Atkinson, M. A.; Kolaczkowski, B.; Ilonen, J.; Knip, M.; Toppari, J.; Nurminen, N.; Hyöty, H.; Veijola, R.; Simell, T.; Mykkänen, J.; Simell, O.; Triplett, E. W.	The incidence of the autoimmune disease, type 1 diabetes (T1D), has increased dramatically over the last half century in many developed countries and is particularly high in Finland and other Nordic countries. Along with genetic predisposition, environmental factors are thought to play a critical role in this increase. As with other autoimmune diseases, the gut microbiome is thought to play a pot…	2014		Front Microbiol	5		678	25540641	10.3389/fmicb.2014.00678		#672	Davis-Richardson 2014	Exclusion reason: Wrong study design; Rachel Gallant (2022-02-26 07:28:53)(Select): "Cases" are those with autoantibodies that confer >95% of developing clinical symptoms of T1DM. "Controls" are those without Abs. All have genetic risk of developing T1DM. ;
Bacteroides ovatus-mediated CD27- MAIT cell activation is associated with obesity-related T2D progression	Li, Y.; Yang, Y.; Wang, J.; Cai, P.; Li, M.; Tang, X.; Tan, Y.; Wang, Y.; Zhang, F.; Wen, X.; Liang, Q.; Nie, Y.; Chen, T.; Peng, X.; He, X.; Zhu, Y.; Shi, G.; Cheung, W. W.; Wei, L.; Chen, Y.; Lu, Y.	Type 2 diabetes (T2D) is highly associated with obesity. However, the factors that drive the transition from excessive weight gain to glucose metabolism disruption are still uncertain and seem to revolve around systemic immune disorder. Mucosal-associated invariant T (MAIT) cells, which are innate-like T cells that recognize bacterial metabolites, have been reported to be altered in obese people …	2022		Cellular and Molecular Immunology	19	7	791-804	2016661376	https://dx.doi.org/10.1038/s41423-022-00871-4		#545	Li 2022	Irrelevant
Bariatric Surgery Needs a Seat at the Children's Table: Bridging the Perception and Reality of the Role of Bariatric Surgery in the Treatment of Obesity in Adolescents	Chernoguz, A.; Chwals, W. J.	The long-term morbidity of obesity in adolescents is well recognized nationally and represents a major health concern for the population of the near future. Traditional medical management of obesity focuses on addressing behavioral modification, dietary and exercise programs, and, to a lesser degree, pharmaceuticals. Although these strategies are relatively effective, they suffer from the lack of…	2018		Clinical Therapeutics	40	10	1648-1654		10.1016/j.clinthera.2018.08.013		#516	Chernoguz 2018	Irrelevant
Baseline exhaled nitric oxide level in cystic fibrosis patients with I1234V mutation is lower than normal and affected by gender and airway microbiome	Saadoon, A.; Janahi, I.; Abdul-Wahab, A.; Al-Langawi, M.	RATIONALE: Fractional exhaled nitric oxide (FENO) is a non-invasive, portable, readily available and well standardized diagnostic tool for asthma and some other pediatric respiratory diseases. Our aim is to measure the baseline FENO level in CF patients with the novel I1234V CFTR mutation and compare them with age and gender matched controls. This would help us accurately interpret FENO results i…	2014		American Journal of Respiratory and Critical Care Medicine	189						#2485	Saadoon 2014	Irrelevant
Basic Skin Care and Topical Therapies for Atopic Dermatitis: Essential Approaches and Beyond	Sala-Cunill, A.; Lazaro, M.; Herraez, L.; Quinones, M. D.; Moro-Moro, M.; Sanchez, I.; Skin Allergy Comm Spanish Soc, Alle		2018		Journal of Investigational Allergology and Clinical Immunology	28	6	379-391	WOS:000457118200003	10.18176/jiaci.0293		#2500	Sala-Cunill 2018	Irrelevant
Basophil-derived tumor necrosis factor can enhance survival in a sepsis model in mice	Piliponsky, A. M.; Shubin, N. J.; Lahiri, A. K.; Truong, P.; Clauson, M.; Niino, K.; Tsuha, A. L.; Nedospasov, S. A.; Karasuyama, H.; Reber, L. L.; Tsai, M.; Mukai, K.; Galli, S. J.	Basophils are evolutionarily conserved in vertebrates, despite their small numbers and short life span, suggesting that they have beneficial roles in maintaining health. However, these roles are not fully defined. Here we demonstrate that basophil-deficient mice exhibit reduced bacterial clearance and increased morbidity and mortality in the cecal ligation and puncture (CLP) model of sepsis. Amon…	2019	Feb	Nat Immunol	20	2	129-140	30664762	10.1038/s41590-018-0288-7		#2286	Piliponsky 2019	Irrelevant
Basophils and allergic inflammation	Siracusa, M. C.; Kim, B. S.; Spergel, J. M.; Artis, D.	Basophils were discovered by Paul Ehrlich in 1879 and represent the least abundant granulocyte population in mammals. The relative rarity of basophils and their phenotypic similarities with mast cells resulted in this cell lineage being historically overlooked, both clinically and experimentally. However, recent studies in human subjects and murine systems have shown that basophils perform nonred…	2013		Journal of Allergy and Clinical Immunology	132	4	789-801		10.1016/j.jaci.2013.07.046		#2672	Siracusa 2013	Irrelevant
Benchmarking omics-based prediction of asthma development in children	Wang, X. W.; Wang, T.; Schaub, D. P.; Chen, C.; Sun, Z.; Ke, S.; Hecker, J.; Maaser-Hecker, A.; Zeleznik, O. A.; Zeleznik, R.; Litonjua, A. A.; DeMeo, D. L.; Lasky-Su, J.; Silverman, E. K.; Liu, Y. Y.; Weiss, S. T.	BACKGROUND: Asthma is a heterogeneous disease with high morbidity. Advancement in high-throughput multi-omics approaches has enabled the collection of molecular assessments at different layers, providing a complementary perspective of complex diseases. Numerous computational methods have been developed for the omics-based patient classification or disease outcome prediction. Yet, a systematic ben…	2023	Feb 26	Respir Res	24	1	63	36842969	10.1186/s12931-023-02368-8		#269	Wang 2023	Irrelevant
[truncated: 3,612 more rows]
