# Supplementary material for: Microbiome and pediatric leukemia, diabetes, and allergies: Systematic review and meta-analysis
Source: PLoS One. 2025 May 20;20(5):e0324167. doi: 10.1371/journal.pone.0324167 (PMC12091780; doi:10.1371/journal.pone.0324167)
Supplement: S3 Data — (XLSX) [file pone.0324167.s003.xlsx]

## Sheet: ALL
Study number	Author	Year	Data Extractor	Data Extraction Date	Title	Country	Study Design	Population description	Cases (n)	Controls (n)	Total participants	Outcome	Microbiome source	Timepoint microbiome measured	Diversity (y/n)	Diversity measurement(s)	Other microbiome findings (relative abundance, etc)	Method of microbiome measurement	Region of 16s rRNA gene	Primers	Other exposures evaluated (abx, breastfeeding, race, ethnicity, birth order, daycare attendance, animal exposure, maternal antibiotic exposure, etc)	Age at diagnosis	Effect measure	Relative abundance Effect size	Lower CL	Upper CL	Diversity Effect size	Lower CL	Upper CL	SD	Confounding	ABX	Eligible for Inclusion	Notes
1	Rajagopala	2020	RG	2022-12-01	Persistent Gut Microbial Dysbiosis in Children with Acute Lymphoblastic Leukemia (ALL) During Chemotherapy	US (California)	Case-control	Children with ALL in California and controls (siblings)	29	23	52	ALL (B-cell)	stool	At diagnosis	Y	alpha: Shannon & Chao1, beta: Bray-Curtis	Relative abundance of genera & phyla	16s rRNA seq	V4		Abx	median 5yrs, range 1-19 yr	rel abundance: log fold change. Mean Shannon and Chao values are not reported (only in figures), only included p-value	Relative abundance (genera): Ruminococcus_gauvreauii_group: -3.96, p=0.00			Shannon index: p=0.026 (case median: ~1.9, control mean: ~2.2, estimated from figure);	control: 1.85, case: 1.6	control: 2.7, case: 2.2	case: 0.7, control: 0.9	only comment on the difference of abx at the end of the first year of treatment.	Cases: 17 with abx exposure in the 2 months prior to diagnosis, and 12 without abx exposure. Median Shannon of non-abx: 1.7 (1.4, 2.1), median shannon of abx: 1.9 (1.2, 1.95) Only comment that there is no difference in alpha diversity between abx+ or abx- at the end of the first year of treatment (p>0.05).	Y
																								Lacnospiraceae_UCG-005: -2.864, p=0.00			Chao1: p=0.001 (case mean: ~100, control mean: ~135, estimated from figure)
																								Lachnoclostridium: 2.640, p=0.00
																								Dialister: -4.260, p=0.00
																								Clostridium_sensu_stricto_1: -4.166, p=0.00
																								Hungatella: 3.785, p=0.00
																								Bacteroides: 2.337, p=0.00
																								Roseburia: -2.981, p=0.001
																								Escherichia-Shigella: -3.650, p=0.001
																								Lacnospiraceae_NK4A136_group: -3.173, p=0.001
																								Anaerostipes: -1.995, p=0.005
																								Pseudobutyrivibrio: -2.040, p=0.029
																								Faecalibacterium: 1.592, p0.037
																								Peptoclostridium: 2.957, p=0.039
																								Incertae_sedis: 2.442, p=0.039
																								Parabacteroides: 1.879, p=0.041
																								Eubacterium_coprostanoligenes_group: -2.572, p=0.042
																								Akkermansia: 2.391, p=0.042
																								Ruminococcaceae_UCG-013: -2.095, p=0.045
																								Relative abundance (phyla): Bacteroidetes higher in cases at diagnosis than controls
																								Firmicutes lower in cases at diagnosis than controls
2	Bai	2017	RG	2022-12-01	Changes in the gastrointestinal microbiota of children with acute lymphoblasti leukaemia and its association with antibiotics in the short term	China (Jinan)	Case-control	Children with ALL in China and controls	30	33	63	ALL (2 T-cell, 28 B-cell)	stool	At diagnosis (mean age 5yr)	Y	alpha: Shannon & Simpson; beta: Pcoa	Relative abundance megamonas, blautia (species) & phyla	16s rRNA seq	V3-V4	388F/806R	diet (no sig difference between the groups); abx	Mean 5.6	Results in figures with p-values, no effect measure	Blautia: more abundant in controls (sig)			Shannon index: p <0.05 (case median: ~2.5, control median: ~3.0, estimated from figure);	case: 2, control: 2.9	case: 3.0, control: 3.2		Also compared ALL+abx to controls+abx	Authors sent data for all ALL cases and controls and did not indicate which received abx and which did not. Abx exposure = abx within 1 month. Cases: 10 without abx, 20 with abx. Controls: 17 without abx, 16 with abx. Estimation from figure are cases without abx exposure to controls without abx exposure.	Y	Data obtained directly from authors via email
																								Megamonas: more abundant in cases (NS)			Simpson: p < 0.05 (case mean: ~0.2, control mean: ~0.1, estimated from figure)
																								Firmicutes/Bacteroidetes ratio: higher in cases (NS)
3	Gao	2020	RG	2022-12-01	A new insight into acute lymphoblastic leukemia in children: influences of changed intestinal microfloras	West China	Case-control	Children with ALL in West China, no abx in last 2 weeks, no severe organ disease	18	18	36	ALL	stool	at diagnosis (mean ~ 6yrs)	Y	Shannon, chao, ACE, simpson	Relative abundance of many bacterial species	16s rRNA seq	V3-V4			Mean 6.3	Diversity indeces mean, p-value; relative abundance percentage and p-value	Bacteroides: cases 20%, controls 32.39%, padj=0.08;			Shannon index: cases 1.42, controls 2.63, p <0.00			cases: 1.04; controls 0.53		All study subjects free of abx in the preceding 2 weeks.	Y
																								Acinetobacter: cases 1.72%, controls 0.01%, padj=0.027			Simpson: cases 0.49, control 0.17, p<0.00;			cases: 0.34; controls 0.11
																								Actinomyces: cases 0.24%, controls 0.01%, padj=0.007			Chao cases 74.01, control 121.70;			cases :28.81; controls: 27.07
																								Bosea: cases 0.02, controls 0.00, padj=0.036			ACE cases 82.40, control 122.76, p<0.00			cases: 27.59; controls: 30.53
																								Brevundimonas: cases 0.14, controls 0.01, padj=0.036
																								Enterococcus: cases 39.34, control 0.02, padj=0.0008
																								Megasphaera: cases 0.02, controls 0.00, padj=0.021
																								Oribacterium: cases 0.13, controls 0.00, padj=0.025
																								Spingomonas: cases 0.10, controls 0.02, padj=0.021
																								Rhizobium: cases 0.09, controls 0.01, padj=0.036
																								Ruminiclostridium: cases 0.67, controls 0.37, padj=0.021
																								Tyzzerella: cases 2.69, control 1.50, padj=0.034
																								Veillonella: cases 2.08, controls 0.09, padj=0.036
																								Anaerostipes: cases 0.03, controls 2.25, padj<0.000
																								Bifidobacterium: cases 0.36, controls 1.61, padj=0.006
																								Blautia: cases 0.70, controls 11.28, padj<0.000
																								Cllinsella: cases 0.00, controls 0.16, padj=0.020
																								Dialister: cases 0.02, controls 2.33, padj=0.036
																								Dorea: cases 0.21, controls 0.83, padj=0.006
																								Erysipelatoclostridium: cases 0.57, controls 1.25, padj=0.036
																								Faecalibacterium: cases 5.14, controls 8.46, padj=0.020
																								Lactobacillus: cases 0.02, controls 0.08, padj=0.020
																								Oscillibacter: cases 0.07, cases 0.15, padj=0.006
																								Prevotella: cases 0.38, controls 2.13, padj=0.048
																								Roseburia: cases 1.85, controls 1.86, padj=0.036
																								Ruminococcus: cases 2.32, controls 4.10, padj=0.006
																								Terrisporobacter: cases 0.03, controls 0.15, padj=0.009
4	Liu	2020	RG	2022-12-01	Pediatric Acute Lymphoblatic Leukemia Patients Exhibit Distinctive Aleterations in the Gut Microbiota	China	Case-control	Children with ALL without organ dysfunction, no abx/probiotics/supplements, no NSAIDs within 3mo	58	23	81	ALL	stool	At diagnosis	Y	alpha: Chao, ACE, Shannon, and Simpson, beta: Bray-Curtis	Relative abundance of Fusobacterium naviforme, Edwardsiella tarda, Roseburia faecis, Bacteroides clarus (and many others)	16s rRNA seq & qPCR for Roseburia faecis, Edwardsiella tarda, Fusbacterium naviforme (for valudation)	V1-V9			Mean 7.2	Diversity in figures with p-values, relative abundance (percentage and p-value)	Moraxella catarrhalis: cases 0.097%, controls 0.120%, 0.017			Shannon: p=0.27 (cases median 5.4, controls median 5.5, estimated from figure)	case: 5.1, control 5.2	case: 5.6, control 5.7			All subjects did not receive abx within the 3 months prior to study	Y
																								Roseburia intestinalis: cases 0.063%, controls 0.084%, p=0.008			Simpson: p=0.55 (cases 0.01, controls 0.011)
																								Staphylococcus warneri: cases 0.075%, controls 0.111%, p=0.017			Chao: p=0.21 (cases 575, controls 600, estimated from figure)
																								Flavonifractor plautii: cases 0.203%, controls 0.258%, p=0.011			ACE: p=0.21 (cases 575, controls 600, estimated from figure)
																								Pantoea agglomerans: cases 0.545, controls 0.701, p=0.008
																								Fusobacterium nerophorum: cases 0.012, controls 0.206, p=0.004
																								Oscillibacter velaricigenes: cases 0.151, controls 0.212, p=0.017
																								Bacillus senegalensis: cases 0.036, 0.063, p=0.011
																								Prevotella maculosa: cases 0.010, controls 0.035, p=0.0002
																								Bifidobacterium pseudolongum: 0.180, cases 0.243, p=0.039
																								Micorbacterium gubbenense: cases 0.075, controls 0.105, p=0.014
																								Bifidobacterium cuniculi: cases 0.059, controls 0.085, p=0.013
																								Scardovia inopinata: cases 0.057, controls 0.084, p=0.004
																								Haemophilus parainfluenzae: 0.124, 0.185, p=0.008
																								Yokenella regensburgei: 0.276, controls 0.384, p=0.003
																								Lactobacillus malefermentans: cases 0.019, controls 0.047, p=0.002
																								Paraprevotella xylaniphila: cases 0, controls 0.008, p=0.027
																								Bacillus thermoamylovorans: cases 0.162, controls 0.528, p=0.002
																								Ruminococcus callidus: cases 0.029, controls 0.071, p=0.023
																								Bacteroides salyersiae: cases 0.059, controls 0.078, p=0.012
																								Sphingobacterium faecium: cases 0.019, controls 0.040, p=0.003
																								Anaerococcus obesiensis: cases 0.051, controls 0.071, p=0.014
																								Faecalibacterium prausnitzii: cases 0.230, controls 0.294, p=0.040
																								Neisseria gonorrhoeae: cases 0.051, controls 0.094, p=p=8.0e-5
																								Bacteroides uniformis: cases 0.142, controls 0.283, p=0.0002
																								Bacteroides vugaris: 1.075, 1.790, p=0.037
																								Blautia hydrogenotrophica: cases 0.080, controls 0.166, p=0.0007
																								Clostridium akagii: cases 0.032, controls 0.051, p=0.016
																								Rubinisphaera brasiliensis: cases 0.043, controls 0.060, p0.039
																								Fusobacterium naviforme: cases 0.060, controls 0.095, p=0.004
																								Paenibacillus glucanolyticus: cases 0.0004, controls 0.039, p=0.037
																								Tyzzerella nexilis: cases 0.051, controls 0.069, p=0.013
																								Helicobacter cinaedi: cases 0.072, controls 0.120, p=0.013
																								Moellerella wisconsensis: cases 0.147, controls 0.462, p=0.021
																								Clostridium collagenovorans: cases 0.043, controls 0.078, p=0.002
																								Lactobacillus rogosae: cases 0.092, controls 0.175, p=0.002
																								Janibacter indicus: cases 0.124, controls 0.085, p=0.020
																								Blautia faecis: cases 0.058, controls 0.085, p=0.005
																								Streptococcus plurextorum: 0.021, controls 0.051, p=.001
																								Roseburia faecis: cases 1.106, controls 1.617, p=0.0005
																								Eubacterium ramulus: cases 0.019, controls 0.097, p=0
																								Aureimonas altamirensis: cases 0.096, controls 0.144, p=0.041
																								Corynebacterium sundsvallense: cases 0.020, controls 0.037, p=0.001
																								Sarcina ventriculi: cases 0.181, controls 0.260, p=0.005
																								Edwardsiella tarda: cases 0.086, controls 0.098, p=0.004
																								Roseburia inulinivorans: cases 0.140, controls 0.165, p=0.016
																								Brevibacterium linens: cases 0.037, controls 0.055, p=0.031
																								Lachnospira multipara: cases 0.126, controls 0.189, p=0.009
																								Ethanoligenens harbinense: cases 0.093, controls 0.128, p=0.025
																								Ureaplasma urealyticum: cases 0, controls 0.004, p=0.027
																								Tatumella ptyseos: cases 0.051, controls 0.096, p=0.0002
																								Blautia stercoris: cases 0.101, controls 0.123, p=0.042
																								Enterobacter cloacae: cases 0.508, controls 0.621, p=0.011
																								Parasutterella excrementihominis: cases 0.096, controls 0.143, p=0.008
																								Ornithobacterium rhinotracheale: cases 0, controls 0.005, p=0.027
																								Odoribacter laneus: cases 0, controls 0.006, p=0.027
																								Acinetobacter calcoaceticus: cases 0.051, controls 0.093, p=0.0001
																								Cellulosilyticum lentocellum: cases 0.113, controls 0.177, p=0.006
																								Corynebacterium freneyi: cases 0.272, controls 0.357, p=0.021
																								Lactobacillus mudanjiangensis: cases 0.015, controls 0.033, p=0.006
																								Pediococcus pentosaceus: 0.076, 0.093, p=0.002
																								Lactobacillus reuteri: cases 0.023, controls 0.052, p=0.002
																								Paraeggerthella hongkongensis: cases 0.092, controls 0.151, p=0.0002
																								Leptothrix discophora: cases 0.346, controls 0.565, p=6.0e-5
																								Clostridium sartagoforme: cases 0.098, controls 0.122, p=0.034
																								Moraxella lacunata: cases 0.073, controls 0.111, p=0.029
																								Mannheimia granulomatis: cases 0.049, controls 0.101, p=0.020
																								Hydrogenoanaerobacterium saccharovorans: cases 0.264, controls 0.367, p=0.018
																								Streptococcus ictaluri: cases 0, controls 0.002, p=0.027
																								Bifidobacterium angulatum: cases 0.061, controls 0.086, p=0.021
																								Achromobacter denitrificans: cases 0.175, controls 0.202, p=0.032
																								Bacteroides ovatus: cases 0.063, controls 0.406, p=0.006
																								Streptococcus porcinus: cases 0.031, controls 0.057, p=0.005
																								Anaerostipes hadrus: cases 0.121, controls 0.186, p=0.005
																								Prevotella aurantiaca: cases 0.300, controls 0.151, p=0.044
																								Aggregatibacter actinomycetemcomitans: cases 0.085, controls 0.064, p=0.030
																								Brevibacterium casei: cases 0.156, controls 0.073, p=0.0002
																								Propionimicrobium lymphophilum: caes 0.550, controls 0.404, p=0.047
																								Microbacterium luteolum: cases 1.535, controls 0.878, p=0.007
																								Cardiobacterium hominis: cases 0.114, controls 0.081, p=0.001
																								Corynebacterium ulcerans: cases 0.091, controls 0.055, p=0.002
																								Paenibacillus riograndensis: cases 0.246, controls 0.168, p=0.036
																								Acidovorax sp: cases 0.038, controls 0.011, p=.005
																								Facklamia tabacinasalis: cases 1.027, controls 0.755, p=0.033
																								Salmonella enterica: cases 0.385, controls 0.092, p=0.016
																								Methanobrevibacter smithii: cases 0.124, controls 0.083, p=0.020
																								Bacteroides clarus: cases 0.508, controls 0.161, p=0.011
																								Brevibacterium epidermidis: cases 0.048, controls 0.020, p=0.003
																								Bacillus polyfermenticus: cases 0.240, controls 0.111, p=0.005
																								Blautia caecimuris: 0.065, controls 0.034, p=0.038
																								Mobiluncus curtisii: cases 0.122, controls 0.097, p=0.008
																								Erysipelatoclostridium ramosum: cases 0.099, controls 0.061, p=0.009
																								Schwartzia succinivorans: cases 0.069, controls 0.020, p=0.023
																								Brevibacillus brevis: cases 0.054, controls 0.032, p=0.010
																								Brevibacterium pityocampae: cases 0.461, controls 0.174, p=0.011
																								Streptococcus mitis: cases 0.024, controls 0.0010, p=0.039
																								Lactobacillus vaginalis: cases 0.021, controls 0.003, p=0.024
																								Campylobacter coli: cases 0.328, coontrols 0.195, p=0.0002
																								Kocuria indica: cases 0.044, controls 0.017, p=0.004
																								Microbacterium paraoxydans: cases 0.155, controls 0.119, p=0.001
																								Brevundimonas terrae: cases 0.261, controls 0.158, p=0.003
																								Parabacteroides goldsteinii: cases 0.834, controls 0.507, p=0.003
																								Bacteroides faecis: cases 0.080, controls 0.046, p=0.001
5	Rajagopala	2016	RG	2022-12-01	Gastrointestinal microbial populations can distinguish pediatric and adolescent ALL at the time of disease diagnosis	US (California, CHOC)	Cohort	Children with ALL in California and controls (siblings)	28	23	51	ALL	stool	At diagnosis	Y	Shannon	General description of relative abundance (genera)	16s rRNA seq	V1-V3			Median: 9.9 yrs, range 3-23	Mean shannon index score and p-value	Bacteroides: 62.2% in cases, 40.2% in controls			Shannon: mean 3.92 for controls, 3.07 for cases, p=0.0012; control median 3.8, case median 3.2	control: 3.4; case 2.4	control: 4.5; case: 3.7			Partitioned into abx exposure and no abx exposure as well. Controls did not have abx exposure. Estimating median and IQR from figure, reports p-values. Abx cases: n=17, median 2.96 (2.0, 3.5) p=0.0027, no-abx cases: n=11, median 3.25 (2.6, 3.7) p=0.028.	Y
																								Prevotella: 7.3% in cases, 12.2% in controls			Shannon (controls vs cases with abx exposure): 2.96 for cases + abx, 3.92 for controls, p=0.0027
																								Faecalibacterium: 6.4% in cases, 8.3% in controls			Shannon (controls vs cases w/o abx exposure): 3.25 for cases w/o abx, 3.92 for controls, p=0.028
6	Chua	2020	RG	2022-12-01	Temporal changes in gut microbiota profile in children with acute lymphoblastic leukemia prior to commencement-, during-, and post-cessation of chemotherapy	Malaysia	Case-control	Children with ALL with exposure to abx prior to diagnosis in Malaysia; controls without abx exposure	7	7	14	ALL	stool	At diagnosis	Y	Chao1, Shannon; beta: bray-curtis	Relative abundance (bacteroidetes, firmicutes)	16s rRNA seq	V4		Matched on ethnicity (all Malays), all vaginal deliveries, all cases with abx exposure	Age 2-6 yrs	Median diversity score, p-value; relative abundance log fold change and p-values	Bacteroides: 4.63, p=0.017			Shannon: median 4.6 in cases, 5.5 in controls, p=0.073	case: 3.8, control: 5.2	case: 5.2, control 5.8			100% of cases received abx prior to diagnosis. Controls with no abx exposure.	Y
																								Bacteroides: 4.67, p=0.039			Chao1: median 1226 in cases vs 1512 in controls, p=0.053
																								Bacteroides uniformis: 4.93, p=0.016
																								Bacteroides: 5.00, 0.003
																								Bacteroides fragilis: 5.38, p=0.003
																								Bacteroides fragilis: 5.63, p=0.003
																								Bacteroides uniformis: 5.73, p=0.003
																								Bacteroides: 5.80, p=0.0004
																								Bacteroides: 6.50, p=0.0009
																								Campylobacter: -12.64, p=1.14e-10
																								Veillonellaceae (family): -10.86, p=1.73e-6
																								Corynebacterium: -10.01, p=1.49e-08
																								Bifidobacterium: -9.26, p=2.87e-5
																								Atopobium: -8.69, p=2.87e-5
																								Peptoniphilus: -8.51, p=0.0001
																								Corynebacterium: -8.22, p=7.32e-5
																								Staphylococcus: -6.82, p=0.0002
																								Prevotella: -5.51, p=0.017
																								Anaerococcus: -4.81, p=0.016
																								Porphyromonas: -4.69, p=0.017
																								Anaerococcus: -4.22, p=0.013
																								Anaerococcus: -4.15, p=0.018
7	DePietri	2020	RG	2022-12-01	Gastrointestinal toxicity during induction treatment for childhood acute lymphoblastic leukemia: The impact of the gut microbiota	Denmark	Case-control	Children with newly diagnosed ALL in Denmark and siblings	51	19	70	ALL (43 B-ALL, 7 T-ALL)	stool	at diagnosis	Y	Shannon		16s rRNA seq	V3-V4	341F/805R		Median age 3.7 yrs (controls 6.8 yrs)	Median shannon, IQR, p-value				Shannon: median for cases 4.5 and controls 5.7, p=0.002	cases: 3.9; controls 5.1	cases: 5.3; controls 6.2			They don't tell us if cases had abx exposure prior to diagnosis. Only look at antibiotic exposure during therapy. Controls did not have antibiotic exposure.	Y

## Sheet: Atopy
	Author	Year	Data Extractor	Data Extraction Date	Title	Country	Study Design	Population description	Cases (n)	Controls (n)		Outcome	SPT or serology	Microbiome source	Timepoint microbiome measured	Diversity (y/n)	Diversity measurement(s)	Other microbiome findings (relative abundance, etc)	Method of microbiome measurement	Region of 16s rRNA gene	Primers	Other exposures evaluated (abx, breastfeeding, etc)	Effect measure	Relative abundance effect size	Lower CL	Upper CL	SD	Diversity effect size	Lower CL	Upper CL	SD	Eligible for Inclusion	Notes
1	Arrieta	2015	RG	2022-12-01	Early infancy microbial and metabolic alterations affect risk of childhood asthma	Canada	Case-control	Children with atopy and/or wheeze at 1 year of age and controls	Atopy + wheeze = 22, atopy = 87, wheeze = 136; subset for relative abundance (AW = 21, control 3mo = 20, control 1yr = 19)	74	96	Atopy + wheeze (primary outcome), atopy, wheeze (claim that atopy + wheeze at 1yr is highly predictive of asthma)	atopy determined by SPT: alternaria, cat, dog, dust mites, cockroach, peanut, soybean, egg white, cow's milk; wheeze based on questionnaire or clinical assessment	stool	3mo & 1 yr	Y	alpha: Shannon	Relative abundance Faecalibacterium, Lachnospira, Rothia, Veillonella, Bifidobacterium	16s rRNA seq & qPCR	V3, primers for Faecalibacterium, Lachnospira, Rothia, Veillonella, Bifidobacterium			No diversity scores, no measures for relative abundance (only figures and p-values). Estimated relative abundance from figures	Veillonella @3mo: cases 1e-4, controls 1e-2, p<0.001				ShannonL cases ~1.9, controls ~2.1 (estimated from figure), NS				Y
																								Lachnospira @3mo: cases1e-5, controls 10e-3, p<0.001
																								Rothia @3mo: cases 1e-5, controls 1e-2, p<0.001
																								Faeclibacterium @3mo: cases 1e-6, controls 1e-3, p<0.001
																								Bifidobacterium @3mo: cases 1e-3, controls 1e-3, NS
																								Veillonella @12mo: cases 1e-4, controls 1e-3, p<0.05
																								Lachnospira @12mo: cases 1e-5, controls 1e-4, p<0.05
																								Rothia @12mo: cases 1e-7, controls 1e-6, NS
																								Faecalibacterium @12mo: cases 1e-3, controls 1e-4, NS
																								Bifidobacterium @12mo: cases 1e-5, controls 1e-4, NS
2	Vu	2021	RG	2022-12-01	From Birth to Overweight and Atopic Disease: Multiple and Common Pathways of the Infant Gut Microbiome	Canada	Case-control	Children with atopy at 1 year or 3 years and controls (atopy by SPT)	398 at 1yr; 379 at 3yr	2526 at 1 yr; 2293 at 3yr	1yr: 2924; 3yr: 2672	Atopy (skin prick)	atopy determined by SPT: alternaria, cat, dog, dust mites, cockroach, peanut, soybean, egg white, cow's milk	stool	3-4mo & 1yr	N		Relative abundance Enterovacteriaceae/Bacteroidaceae ratio, Streptococcus, Veillonellaceae, C diff	16s rRNA seq				OR, CI, & p-value	Enterobacerioaceae/Bacteroidaceae ratio @3mo to atopy at 1yr: 1.04, p<0.001	1.02	1.07						Y
																								Streptococcus @3mo to atopy @3yr: 0.92, p=0.094	0.83	1.02
																								E/B ratio @1yr to atopy @1yr: 1.14, p<0.001	1.07	1.21
																								Veillonellaceae @1yr to atopy at 1yr: 1.27, p=0.039	1.01	1.6
																								C diff @1yr to atopy at 1yr: 1.12, p=0.002	1.05	1.21
																								E/B ratio @1yr to atopy @3yr: 1.09, p<0.001	1.04	1.14
																								Veillonellaceae @1yr to atopy at 3yr: 1.18, p=0.052	1	1.38
																								C diff @1yr to atopy at 3yr: 1.08, p=0.004	1.03	1.14
3	SimonyteSjodin	2019	RG	2022-12-01	Temporal and long-term gut microbiota variation in allergic disease: A prospective study from infancy to school age	Sweden	Case-control	Children randomized to probiotic or not who developed allergy and controls	21 (eczema=14, AR =14, asthma =4, food allergy =5)	72	93	IgE associated allergy (includes eczema, asthma, and AR + SPT or IgE or food allergy)	SPT (dust mite, alternaria, cladosproium, birch, timothy, mugwort, dog, cat, horse, guinea pig, rabbit) & IgE test (cow's milk, egg white, wehat, codfish, and peanut)	stool	4mo, 6mo, 13mo, & 8yr	Y	alpha	Relative abundance	16s rRNA seq				Relative abundance shown in heatmap and indicates p<0.05 - all listed here are sig & log fold change is estimated from heatmap, alpha diversity only in figure	Prevotella: lower in cases; -6				Don't say which test they used for alpha diversity: cases 4.5, controls 4.6 (estimated from figure), NS				Y
																								Coprococcus: lower in cases; -6
																								Lachnospiraceae: lower in cases; -2
																								Bacteroides: lower in cases; -4
																								Ruminococcus @6mo: lower in cases; -6
																								Ruminococcus @13mo & 8yr: higher in cases; +6
																								Blautia: higher in cases +3
																								Enterococcus: higher in cases; +4
																								Bifidobacterium @6mo: higher in cases; +2
																								Bifidobacterium @13mo & 8yr: higher in cases +4-+6
																								Faecalibacterium: higher in cases +6
																								Clostridium: higher in cases; +6
																								Dorea: higher in cases; +6
4	Sjogren	2009	RG	2022-12-01	Altered early infant gut microbiota. In children developing allergy up to 5 years	Sweden	Case-control	Swedish children born term with uncomplicated perinatal period with allergy in the first 5 years and controls	16 (AR = 6, asthma =1, eczema =9)	31	47	allergy (symptoms could include asthma, eczema, AR + SPT)	SPT: egg white, cow's milk, cat, birth, and timothy	stool	1 wk, 1mo, 2mo	N		Relative abundance	RT-PCR	B. bifidum, B. breve, B. longum, B. adolescentis, Lactobacilli gr. I, Lactobacilli gr. II, C diff, Bacteroides fragilis.			Percentage of patients with bacterial species, p-value, relative abundance is only shown in figure for 2 bacteria	Bifidobacterium adolescentis @1wk: cases 48%, controls 92%, p=0.03								Y
																								Lactobacilli group I @1 wk: cases 8%, controls 48%, p=0.02
																								Bifidobacterium longum @1wk: cases 92%, controls 80%, NS
																								Bifidobacterium bifidum @1wk: cases 62%, controls 60%, NS
																								Bifidobacterium breve @1wk: cases 31%, controls 40%, NS
																								Lactobacilli group II @1wk: cases 38%, controls 32%
																								C diff @1wk: cases 0%, controls 8%, NS
																								Bacteroides fragilis @1wk: cases 69%, controsl 56%, NS
																								Bifidobacterium adolescentis @1mo: cases 57%, controls 75%, NS
																								Lactobacilli group I @1 mo: cases 43%, controls 71%, NS
																								Bifidobacterium longum @1mo: cases 100%, controls 86%, NS
																								Bifidobacterium bifidum @1mo: cases 64%, controls 75%, NS
																								Bifidobacterium breve @1mo: cases 43%, controls 43%, NS
																								Lactobacilli group II @1mo: cases 57%, controls 36%
																								C diff @1mo: cases 7%, controls 14%, NS
																								Bacteroides fragilis @1mo: cases 64%, controsl 54%, NS
																								Bifidobacterium adolescentis @2mo: cases 79%, controls 85%, NS
																								Lactobacilli group I @2 mo: cases 50%, controls 67%, NS
																								Bifidobacterium longum @2mo: cases 93%, controls 89%, NS
																								Bifidobacterium bifidum @2mo: cases 79%, controls 67%, NS
																								Bifidobacterium breve @2mo: cases 36%, controls 56%, NS
																								Lactobacilli group II @2mo: cases 64%, controls 48%
																								C diff @2mo: cases 7%, controls 37%, NS
																								Bacteroides fragilis @2mo: cases 57%, controsl 59%, NS
5	Arrieta	2018	RG	2022-12-01	Associations between infant fungal and bacterial dysbiosis and childhood atopic wheeze in a nonindustrialized setting	Ecuador	Case-control	Rural Ecuadorian children with wheeze at 5yrs and atopy (SPT) and healthy controls	27	70	97	Atopy + wheeze (wheeze dx by questionnaire)	atopy diagnosed by SPT: dust mite, cockroach, cat, dog, grass pollen, fungi, egg, milk, penaut	stool	3 mo	Y	Chao1, Bray-Curtis	Relative abundance	16s rRNA seq & 18s rRNA seq	V4		AW more likley to have CS delivery than controls (p=0.022). No difference in birth order, maternal edu, SES, abx exposure, breastfeeding between the groups	regression coefficient for differnetially abundant microbial OTUs, 95% CI, p-value; diversity only in figures with p-values	Veillonella: -0.017, p=0.031	-0.02	-0.013		Chao1: cases 250, controls 240 (estimated from figure), NS				Y	Data obtained directly from authors via email
																								Streptococcus: -0.005, p=0.044	-0.007	-0.002
																								Bifidobacterium: 0.023, p=1.05e-12	0.022	0.024
6	Petersen	2021	RG	2022-12-01	A rich meconium metabolome in human infants is asscoiated with early-life gut microbiota composition and reduced allergic sensitization	Canada	Case-control	Canadian children with atopy (SPT) and controls	NA	NA	950	atopy	SPT: cockroach, alternaria, dust mite, cat, dog, cow's milk, peanut, egg white, soybean	stool/meconium	3mo, 1 yr	Y	ASV richness	relative abundance	16s rRNA seq	V4			diversity only in figures; mean relative abundance of each group and p-value	3mo visit				ASV richness @3mo: cases 20, controls 25, p<0.05				Y
																								Blautia: cases 0.029, controls 0.056, p=0.001
																								Ruminococcus: cases 0.036, controls 0.050, p=0.001
																								Coprococcus: cases 0.006, controls 0.014, p=0.002
																								Clostridium: cases 0.018, controls 0.027, p=0.004
																								Peptostreptococcus: cases 0.0024, controls 0.0026, p0.005
																								Roseburia: cases 0.005, controls 0.009, p=0.005
																								Ruminococcaceae: cases 0.0005, controls 0.002, p=0.005
																								Eubacterium: cases 0.005, controls 0.006, p=0.005
																								Enterobacteriaceaee: cases 0.195, controls 0.146, p=0.005
																								Akkermansia: cases 0.011, controls 0.019, p=0.006
																								Lachnospiraceae: cases 0.0079, controls 0.0084, p=0.020
																								Streptococcus: cases 0.017, controls 0.022, p=0.024
																								Peptostreptococcoceae: cases 0.011, controls 0.013, p=0.029
																								Citrobacter: cases 0.004, controls 0.0006, p=0.034
																								Lacnospira: cases 0.0003, controls 0.001, p0.036
																								Clostridales: cases 0.0003, controls 0.0007, p=0.042
																								1yr visit
																								Ruminococcaceae: cases 0.002, controls 0.003, p=0.032
																								Megasphaera: cases 0.005, controls 0.003, p=0.044
7	Bjorksten	1999	RG	2022-12-01	The intestinal microflora in allergic Estonian and Swedish 2-year-old children	Estonia and Sweden	Case-control	Estonian and Swedish children with allergy by 2 years and controls	27	35	62	allergy (eczema or wheezing + SPT)	SPT: egg, cow's milk, cat, dog, timothy, birch	stool	Does not state - maybe at 2 years?	N		Relative abundance (Bactobacilli, Coliforms, CONS, Staph aureus, enterococci, streptococci, bifidobacteria, clostridia, C diff, peptostreptococci, eubacteria, bacteroides)	Culture				percent colonized each group, median CFU/g in each group, and indicates significance (no exact p-value)	Median CFU/g								Y
																								Lactobacilli: cases 4.8, controls 5.3, NS
																								Coliforms: cases 8.3, controls 6.3, p<0.01
																								Coag neg staph: cases 5.3, controls 5.8, NS
																								Staph aureus: cases 5.6, controls 5.1, p<0.05
																								Enterococci: cases 8.1, controls 7.7, NS
																								Streptococci: 6.7, controls 7.9, NS
																								Bifidobacteria: cases 9.4, controls 9.3, NS
																								Clostridia: cases 7.4, controls 7.3, NS
																								C diff: cases 5.8, controls 5.5, NS
																								Peptostreptococci: cases 9.1, controls 8.3, NS
																								Eubacteria: cases 0, controls 0, NS
																								Bacteroides: cases 9.3, controls 9.3, NS
																								Percent colonized
																								Lactobacilli: cases 44%, controls 60%, p<0.01
																								Coliforms: cases 85%, controls 94%, NS
																								Coag neg staph: cases 41%, controls 46%, NS
																								Staph aurea: cases 63%, controls 60%, NS
																								Enterococci: cases 85%, controls 89%, NS
																								Streptococci: cases 30%, controls 29%, NS
																								Bifidobacteria: cases 59%, controls 71%, p<0.05
																								Clostridia: cases 767%, controls 77%, NS
																								C diff: cases 15%, controls 23%, NS
																								Peptostreptococci: cases 67%, controls 69%, NS
																								Eubacteria: cases 7%, controls 0%, NS
																								BacteroidesL cases 78%, controls 94%, NS
8	Kalliomaki	2001	RG	2022-12-01	Distinct patterns of neonatal gut microflora in infants in whom atopy was and was not developing	Finland	Case-control	Finnish children with a family history of atopy, born term with allergy and controls	22	54	76	atopic sensitization (SPT)	SPT: milk, wheat, rye, gliadin, banana, potato, carrot, egg white, cod, soybean, birth, grasses, cat, dog, dust mite	stool	18-21 days and 13-14 wks	N		Relative abundance	FISH for bacteroides, bifidobacteria, clostridia, lactobacilli and enterococci				Mean bacterial counts for each group, 95%CI, p-value	Clostridia: cases 9.3, controls 3.3, p=0.04	cases: 3.8, controls 1.8	cases: 22.9, controls 6.1						Y
																								Bifidobacteria: cases 1.8, controls 6.1, p=0.11	cases: 0.4, controls 2.5	cases: 7.6, controls 14.6
																								Lactobacilli/enterococci: cases 2.4, controls 3.4, p=0.53	cases:1.1, controls 1.5	cases: 5.2, controls: 7.6
																								Bacteroides: cases 1.1, controls 0.5, p=0.30	cases: 0.3, controls 0.2	cases: 4.4, controls: 1.4
9	Shen	2019	RG	2022-12-01	Dynamic construction of gut microbiota may influence allergic diseases of infants in Southwest China	China	Case-control	Chinese children born full term with allergic disease within the first year of life and controls	15	24	39	Allergy		stool	0d, 2d, 7d, 15d, 1mo, 6mo, 12mo	Y	Ace, Choa1, Shannon, Simpson; beta: partial least squares disciminant analysis	Relative abundance (many genera and phyla)	16s rRNA seq	V3-V4	338F/806R	No difference in sex, birthweight, mode of delivery, parental hx of allergies, abx within 1mo after birth, maternal use of probiotics or abx between cases and controls	diversity only in figures. Report relative abundance percentage in each group and p-values	Phyla				Shannon @0d: cases 4.75, controls 5.0 (estimated from figure), NS				Y
																								Actinobacteria @0d: cases 3.90, controls 11%, p=0.024				Shannon @2d: cases 2, controls 2.25 (estimated from figure), NS
																								Cyanaobacteria @0d: cases 0.22, controls 0.91%, p=0.030				Shannon @7d: cases 3.0, controls 2.25 (estimated from figure), NS
																								Saccharibacteria @0d: cases 0.09, control s0.89%, p=0.003				Shannon @15d: cases 2.6, controls 3.0 (estimated from figure), NS
																								Fusobacteria @7d: cases 1.87, controls 0%, p=0.046				Shannon @1mo: cases 2.5, controls 2.1 (estimated from figure), NS
																								Fusobacteria @6mo: cases 0.97, controls 0.02, p=0.000				Shannon @6mo: cases 3.0, controls 2.8 (estimated from figure), NS
																								Verrucomicrobia @12mo: cases 5.8, controls 0.01%, p=0.015				Shannon @12mo: cases 3.6, controls 3.4 (estimated from figure), NS
																								Genera
																								0 days
																								Bifidobacterium: cases 1.64, controls 7.31%, p=0.047
																								Collinsella: cases 0.12%, controls 0.89, p=0.003
																								Erysipelatoclostridium: cases 0.78, controls 0.16%, p=0.037
																								Exherichia-Shigella: cases 21.54%, controls 6.73%, p=0.038
																								Faeclibacterium: cases 0, controls 1.27%, p=0.004
																								Kocuria: cases 0.03, controls 0.35%, p=0.041
																								Lysobacter: cases 0.02, controls 0.44%, p=0.022
																								Prevotella: cases 0.10, controls 0.61%, p=0.029
																								Roseburia: cases 0.03, controls 0.35%, p=0.041
																								Subdoligranulum: cases 0.00, controls 0.37, p=0.041
																								2 days
																								Collinsella: cases 0.03, controls 0.68%, p=0.000
																								Lachnoclostridium: cases 0.78, controls 0.07%, p=0.000
																								Luteimonas: cases 0.00, controls 0.34%, p=0.017
																								Lysobacter: cases 0.01, controls 0.54%, p=0.001
																								Methylobacterium: cases 0.07, controls 0.36%, p=0.044
																								Sporosarcina: cases 0.07, controls 0.37%, p=0.044
																								7 days
																								Acinetobacter: cases 0.42, controls 0.01%, p=0.008
																								Erysipelatoclostridium: cases 0.09, cases 0.48%, p=0.034
																								Megamonas: cases 0.01, controls 0.56%, p=0.001
																								Meisseria: cases 0.50, controls 0.08%, p=0.022
																								Pantoea: cases 0.68, controls 0.00%, p=0.000
																								Klebsiella pneumoniae: cases 0.02, controls 0.45%, p=0.003
																								Streptococcus: cases 9.15, controls 2.88%, p=0.048
																								15 days
																								Acinetobacter: cases 0.52, controls 0.14%, p=0.047
																								Clostridium: cases 1.70, controls 12.82%, p=0.033
																								Enterococcus: cases 0.34, controls 0.86%, p=0.027
																								Klebsiella: cases 0.53, controls 0.15%, p=0.047
																								Lactobacillus: cases 0.38, controls 0.06%, p=0.029
																								Pantoea: cases 0.23, controls 0.00%, p=0.046
																								1 month
																								Blautia: cases 0.66, controls 0.02%, p=0.000
																								Phasocolarctobacterium: cases 0.91, controls 0.03%, p=0.000
																								Roseburia: cases 0.29, controls 0.00%, p=0.031
																								6 months
																								Acidaminococcus: cases 0.00, controls 0.50, p=0.002
																								Collinsella: cases 0.85, controls 0%, p=0.000
																								Dysgonomonas: cases 0.36, controls 0.03%, p=0.024
																								Eisenbergiella: cases 0.70, controls 0.0%, p=0.000
																								Erysipelatoclostridium: cases 1.37, controls 0.17%, p=0.033
																								Fusobacterium: cases 0.97, controls 0.02%, p=0.000
																								Hungatella: cases 0.52, controls 0.07%, p=0.019
																								Megamonas: cases 0.00, controls 0.92%, p=0.000
																								12 months
																								Akkermansia: cases 5.80, controls 0.01%, p=0.012
																								Eisenbergiella: cases: 0.46, controls 0.01%, p=0.001
																								Erysipelatoclostridium: cases 0.73, controls 3.07%, p=0.003
																								Morganella: cases 0.28, controls 0.01%, p=0.012
10	Chua	2018	RG	2022-12-01	Intestinal Dysbiosis Featuring Abundance of Ruminoccoccus gnavus Associates with Allergic Diseases in Infants	Taiwan	Case-control	Taiwanese children (14 pairs of dizygotic twins, 1 pair of mono twins, and 14 age matched unrelated singletons) with no history of abx or congenital anomalies with allergy and controls	20	24	44	Allergy (included asthma, allergic rhinitis, eczema - symtpoms for >/=6mo) + SPT		stool	0d, 1mo, 2mo, 6mo, 12mo	N		Colonization; relative abundance	PCR-TTGE; 16s rRNA seq on a subset (12)	V3-V4	341F/534R		relative abundance percentage and p-values for R gnavus (percentages estimated from figure)	Ruminococcus gnavus @0d: cases 0, controls 0, NS								Y
																								Ruminococcus gnavus @1mo: cases 0.25%, controls 0, NS
																								Ruminococcus gnavus @2mo: cases 1.5% controls 0, p=0.023
																								Ruminococcus gnavus @6mo: cases3.0%, controls 0.5%, p=0.026
																								Ruminococcus gnavus @12mo: cases 3.75%, controls 0.75%, p=0.044
11	Suzuki - timing of sample collection and dx	2008	RG	2022-12-01	A quantitative and relative increase in intestinal bacteroides in allergic infants in rural Japan	Japan	Case-control	Children from rural Japan born term, with no abx exposure in first 6mo developing allergy within 6mo and controls	9	9	18	allergy (SPT)	SPT: egg white, cow's milk, wehat, soy bean, rice, dust mite at 6mo. Egg white, cow's milk, dust mite, house dust, Japanese cedar pollen, cat, alternaria, grass at 2yr	stool	~6mo & 2yr	N		Relative abundance	Culture				mean (log CFU) and SD	6 months								Y
																								Bifidobacterium: cases 10.54, controls 10.11, NS			cases: 0.54, controls 0.61
																								Eubacterium: cases 9.71, controls 8.97, NS			cases: 0.23, controls: 0.37
																								Lactobacillus: cases 7.06, controls 5.56, NS			cases: 2.74, controls 2.89
																								Lecithinase + Clostridium: cases 5.58, controls 5.49, NS			cases 0.50, controls 3.66
																								Lecithinase - Clostridium: cases 8.01, controls 6.48, NS			cases 0.85, controls 1.79
																								Peptostreptococcous: cases 8.92, controls 9.27, NS			cases: 0.30, controls: 0.65
																								Veillonella: cases 8.45, controls 7.55, NS			cases: 0.77, controls 2.27
																								Bacteroides: cases 9.29, controls 9.13, NS			cases: 1.40, controls 1.71
																								Staphylococcus: cases 4.55, controls 4.24, NS			cases: 0.84, controls: 0.89
																								Bacillus: cases 3.75, controls 0, NS			cases: 0.52
																								2 years
																								Bifidobacterium: cases 9.85, controls 9.77, NS			cases: 0.37, controls 0.37
																								Eubacterium: cases 9.97, controls 9.64, NS			cases: 0.31, controls 0.49
																								Lactobacillus: cases 8.01, controls 7.28, NS			cases: 2.22, controls: 2.22
																								Lecithinase+ Clostridium: cases 3.55, controls 4.91, NS			cases: 1.07, controls: 0.91
																								Lecithinase- Clostridium: cases 8.20, controls 8.89, NS			cases: 0.48, controls 0.23
																								Peptostreptococcus: cases 8.91, controls 8.35, NS			cases: 1.11, controls 0.14
																								Veillonella: cases 7.31, controls 6.90, NS			cases: 1.61, controls 0.75
																								Bacteroides: cases 10.16, controls 9.62, p<0.05			cases: 0.39, controls 0.46
																								Staphylococcus: cases 3.83, controls 4.72, p<0.05			cases: 1.15, controls: 1.27
																								Streptococcus: cases 7.84, controls 7.54, NS			cases: 1.22, controls 0.72
																								Bacillus: cases 8.82, controls 0, NS			cases: 0.77
																								Enterococcus: cases 7.90, controls 7.97, NS			cases: 0.92, controls 0.56
12	Drell	2015	RG	2022-12-01	Differences in Gut Microbiota Between Atopic and Healthy Children	Estonia	Case-control	12yo Estonian children with allergy and controls (most were not sensitized at 5 years of age)	14	15	29	Atopy (SPT and IgE)	SPT and IgE: cat, dog, dust mite, birch, timothy grass, mugwort, cockroach	stool	5 yr & 12 yr	Y	Shannon	Relative abundance	16s rRNA seq	V1-V2	8F/357R		mean relative abundance, SD, no p-values but indicates significance; do not show data for diversity (just state there is no difference)	5 years								Y
																								Phyla
																								Bacteroidetes: cases 0.67, controls 0.6, NS			cases: 0.19, controls 0.24
																								Firmicutes: cases 0.3, controls 0.31, NS			cases: 0.19, controls 0.24
																								Actinobacteria: cases 0.009, controls 0.03, NS			cases: 0.01, controls 0.05
																								Proteobacteria: cases 0.01, controls 0.01, NS			cases: 0.01, controls: 0.02
																								Verrucomicrobia: cases 0.003, controls 0.02, p<0.05			cases: 0.007, controls: 0.04
																								Genera:
																								Bacteroides: cases 0.46, controls 0.46, NS			cases: 0.22, controls: 0.27
																								Prevotella: cases 0.14, controls 0.08, NS			cases: 0.23, controls 0.13
																								Alistipes: cases 0.04, controls 0.02, NS			cases: 0.06, controls: 0.02
																								Parabacteroides: cases 0.02, controls 0.02, NS			cases: 0.02, controls 0.02
																								Faecalibacterium: cases 0.02, controls 0.02, NS			cases: 0.04, controls 0.03
																								Dialister: cases 0.16, controls 0.09, NS			cases: 0.2, controls 0.14
																								Bifidobacterium: cases 0.008, controls 0.002, NS			cases: 0.01, contorls 0005
																								Akkermansia: cases 0.003, controls 0.02, p<0.05			cases: 0.007, controls 0.04
																								Family
																								Lachnospiraceae: cases 0.05, controls 0.04, NS			cases: 0.03, controls 0.02
																								Ruminococcaceae: cases 0.06, controls 0.08, NS			cases: 0.04, controls 0.06
																								Enterobacteriaceae: cases 0.009, controls 0.006, NS			cases: 0.01, controls 0.01
																								12 years
																								Phyla
																								Bacteroidetes: cases 0.71, controls 0.63, NS			cases: 0.2, controls 0.22
																								Firmicutes: cases 0.26, controls 0.29, NS			cases: 0.19, controls: 0.14
																								Actinobacteria: cases 0.002, controls 0.008, NS			cases: 0.001, controls 0.01
																								Proteobacteria: cases 0.02, controls 0.005, NS			cases: 0.04, controls 0.005
																								Verrucomicrobia: cases 0.0003, controls 0.004, p<0.05			cases: 0.0009, controls: 0.01
																								Genera:
																								Bacteroides: cases 0.43, controls 0.39, NS			cases: 0.31, controls: 0.32
																								Prevotella: cases 0.19, controls 0.15, NS			cases: 0.3, controls 0.21
																								Alistipes: cases 0.02, controls 0.03, NS			cases: 0.02, controls 0.05
																								Parabacteroides: cases 0.03, controls 0.03, NS			cases: 0.02, controls: 0.05
																								Faecalibacterium: cases 0.03, controls 0.01, NS			cases: 0.05, controls 0.01
																								Dialister: cases 0.07, controls 0.1, NS			cases: 0.13, controls: 0.15
																								Bifidobacterium: cases 0.001, controls 0.007, NS			cases: 0.001, controls 0.01
																								Akkermansia: cases 0.0003, controls 0.004, p<0.05			cases: 0.00009, controls 0.01
																								Family
																								Lachnospiraceae: cases 0.04, controls 0.04, NS			cases: 0.04, controls 0.02
																								Ruminococcaceae: cases 0.09, controls 0.07, NS			cases: 0.05, controls: 0.06
																								Enterobacteriaceae: cases 0.02, controls 0.002, NS			cases: 0.04, controls: 0.001
13	Suzuki	2007	RG	2022-12-01	Differences in the composition of intestinal Bifidobacterium species and the development of allergic diseases in infants in rural Japan	Japan	Case-control	Children from rural Japan with allergy and controls	10	16	26	allergy (symptoms or SPT)	SPT: egg white, cow's milk, wehat, soy bean, rice, dust mite	stool	1mo, 3mo, 6mo	N		Relative abundance of B catenulatum, B bifidum	PCR for bifidobacterium			No difference in breastfeeding between groups	frequency of patients with detectable bacteria in each group, p-value	Bifidobacterium catenulatum @1mo: 60% cases, 6.3% controls, p<0.01								Y
																								Bifidobacteria bifidum @3mo: 50% cases, 12.5% controls, p=0.069
																								Bifidobacterium bifidum @6mo: 70% cases, 12.5% controls, p<0.01
14	Dzidic	2017	RG	2022-12-01	Aberrant IgA responses to the gut microbiota during infancy precede asthma and allergy development	Sweden	Case-control	Swedish children with family history of allergic disease who developed allergy by 7 years of age and controls; no abx exposure until 1mo and exclusively breastfed >/=1mo	20 (asthma =10, eczema = 17 @2yrs & 7 @7yrs, AR = 10, urticaria =1)	28	48	Allergy & asthma		stool	1mo & 12mo	N		Bacterial load	16s rRNA seq	V3-V5		No difference in sex, delivery mode, birth order, maternal atopy, breast feeding, anx and probiotic between the groups	Present total bacterial load in a figure with p-values	Bacterial load @1mo: cases 3.5e6, controls 2.3e6 (estimated from figure), NS								Y
																								Bacterial load @12mo: cases 0.5e6, controls 1.5e6 (estimated from figure), p<0.05
15	Bjorksten	2001	RG	2022-12-01	Allergy development and the intestinal microflora during the first year of life	Estonia and Sweden	Case-control	Sweidsh and Estonian children with allergy at 2 years and controls	18	26	44	allergy (symptoms + SPT)	SPT: dust mite, cat, dog, birth, timothy, cockroach	stool	5-6 days, 1mo, 3mo, 6mo, 12mo	N		Prevalence of bacteria	Culture				Reports the prevalence of cases and controls with colonization with bacteria and indicates significance	1 week
																								Staph aureus: 56% cases, 62% controls, NS
																								Enterococci: 67% cases, 96% controls, p=0.02
																								Lactobacilli: 39% cases, 8% controls, p=0.02
																								Bifidobacteria: 17% cases, 50% controls, p=0.03
																								Bacteroides: 61% cases, 46% controls, NS
																								Clostridia: 50% cases, 27% controls, NS
																								1 month
																								Staph aureus: 56% cases, 65% controls, NS
																								Enterococci: 72%, cases, 96% controls, p=0.03
																								Lactobacilli: 56% cases, 46% controls, NS
																								Bifidobacteria: 39% cases, 69^ controls, NS
																								Bacteroides: 72% cases, 62% controls, NS
																								Clsotridia: 28% cases, 27% controls, NS
																								3 month
																								Staph aureus: 50% cases, 50% controls, NS
																								Enterococci: 89% cases, 96% controls, NS
																								Lactobacilli: 56% cases, 34% controls, NS
																								Bifidoabacteria: 28% cases, 62% controls p=0.04
																								Bacteroides, 83% cases, 65% controls, NS
																								Clsotridia: 28% cases, 46% controls, NS
																								6 months
																								Staph aurea: 61% cases, 23% controls, p=0.02
																								Enterococci: 100% cases, 96% controls, NS
																								Lactobacilli: 39% cases, 38% controls, NS
																								Bifidobacteria: 28% cases, 42% controls, NS
																								Bacteroides: 94% cases, 81% controls, NS
																								Clsotridia: 50% cases, 65% controls, NS
																								12 months
																								Staph aureus: 39% cases, 27% controls, NS
																								Enterococci: 89% cases, 96% controls, NS
																								Lactobacilli: 44% cases, 38% controls, NS
																								Bifidobacteria: 22% cases, 69% controls, p=0.05
																								Bacteroides: 89% cases, 96% controls, NS
																								Clsotridia: 67% cases, 54% controls, NS

## Sheet: Combined
Study number	Author	Year	Data Extractor	Data Extraction Date	Title	Country	Study Design	Study population	Cases (n)	Controls (n)	Outcome	SPT or serology	Microbiome source	Timepoint microbiome measured	Diversity (y/n)	Diversity measurement(s)	Other microbiome findings (relative abundance, etc)	Method of microbiome measurement	Region of 16s rRNA gene	Primers	Other exposures evaluated (abx, breastfeeding, etc)	Effect measure	Relative Abundance Effect size	Lower CL	Upper CL	SD	Diversity Effect Size	Lower CL	Upper CL	SD	Eligible for Inclusion
1	Low	2017	RG	2022-12-01	Ratio of Klebsiella/Bifidobacterium in Early Life Correlates with Later Development of Paediatric Allergy	China	Case-control	Chinese children with allergy and controls	21	18	Allergy (eczema =8, allergic rhinitis + eczema =8, allergic rhinitis = 1, and asthma + eczema = 2). SPT: cow's milk + dust = 1, peanut + egg + dust =1, dust = 4 (outcomes evaluated as one group)	SPT: cow's milk, peanut, egg, dust mite	stool	3 weeks, 3 mo & 6mo	Y	Chao1 and ACE, PCoA	Relative abundance of Phylum actinobacteria acidobacteria, bacteroidetes, firmicutes, proteoba teria, TM7, verrucomicrobia; genera Klebsiella, Actinomyces, Lacnospiraceaea incertae sedis, Clostridium XIVa, Finegoldia, Gemella, Peptonophilus, Bilophila, Lysobacter	16s rRNA seq	V3-V5	375F/926R	Matched on birth weight, GA, feeding pattern, and age; age at diagnosis median 6 months	rel abundance: percentage. Mean Chao and ACE values are not reported (only in figures), only included p-value	3 weeks of age				3 weeks of age				Y
																							Actinobacteria: cases 21.74%, controls 26.26%, p=0.76			%SE cases: 5.52%, controls 6/03%	Chao1: cases 30, controls 35 (estimated from figure), NS
																							Bacteroidetes: cases 11.40%, controls 12.64%, p=0.71			%SE cases: 5.33%, controls 6.69%	ACE: cases 40, controls 50 (estimated from figure), NS
																							Firmicutes: cases 33.07%, controls 33.82%, p=0.48			%SE cases: 7.26%, controls 4.29%	3 months of age
																							Proteobacteria: cases 33.79%, controls 27.27%, p=0.44			%SE cases: 6.64%, controls 6.71%	Chao1: cases 40, controls 55 (estimated from figure), p<0.001
																							3 months of age				ACE: cases 45, controls 60 (estimated from figure), p=0,02
																							Acidobacteria: cases 0.01%, controls 0.00%, p=0.17			%SE cases: 0.17%, controls 0.00%	6 months of age
																							Actinobacteria: cases 6.11%, controls 6.03%, p=0.02			%SE cases: cases6.11%, controls 6.03%	Chao1: cases 50, controls 60 (estimated from figure), NS
																							Actinomyces: cases 0.68%, controls 1.45%, p=0.03			%SE cases: 0.52%, controls 0.66%	ACE: cases 45, controls 50 (estimated from figure), NS
																							Bacteroidetes: cases 11.51%, controls 7.15%, p=0.19			%SE cases: 6.00%, controls 4.24%
																							Firmicutes: cases 33.82%, controls 28.14%, p=0.85			%SE cases: 5.65%, controls 4.60%
																							Clostridium_XIV: cases 0.06%, controls 0.78, p=0.00			%SE cases: 0.04%, controls: 0.27%
																							Finegoldia: cases 0.01%, controls 0.05%, p=0.04			%SE cases: 0.00%, controls 0.04%
																							Gemella: cases 0.03, controls 0.05%, p=0.01			%SE cases: 0.02%, controls 0.02%
																							Lachnospiracea_incertae_sedis: cases: 0.02%, controls 2.91%, p=0.03			%SE cases: 0.02%, controls 2.14%
																							Peptoniphilus: cases 0.00, controls 0.04, p=0.02			%SE cases: 0.00%, controls 0.02%
																							Proteobacteria: cases 28.57%, controls 17.17%, p=0.013			%SE cases: 5.81%, controls 4.48%
																							Bilophila: cases 0.00%, controls 0.04%, p=0.01			%SE cases: 0.00%, controls 0.02%
																							Klebsiella: cases 12.26%, controls 1.66%, p=0.04			%SE cases: 4.10%, controls 0.86%
																							Lysobacter: cases 0.01%, controls 0.01%, p=0.03			%SE cases 0.01%, controls 0.01%
																							Verrucomicrobia: cases 0.06, controls 4.56%, p=0.42			%SE cases 0.03%, controls 3.13%
																							6 months of age
																							Actinobacteria: cases 28.93%, controls 26.50%, p=0.79			%SE cases 6.47%, controls 5.70%
																							Bacteroidetes: cases 14.33%, controls 20.13%, p=0.55			%SE cases 4.83%, controls 8.20%
																							Firmicutes: cases 36.24%, controls 10.39%, p=0.85			%SE cases 4.07%, controls 6.90%
																							Proteobacteria: cases 19.58%, controls 9.13%, p=0.26			%SE cases 4.87%, controls 3.27%
																							Butyricioccus: cases 0.00%, controls 0.06%, p=0.03			%SE cases 0.00%, controls 0.03%
																							Fusobacteria: cases 0.16%, controls 0.05%, p=0.08			%SE cases 0.12%, controls 0.05%
																							Spirochaetes: cases 0.00%, controls 0.01%, p=0.32			%SE cases 0.00%, controls 0.01%
																							Verrucomicrobia: cases 074%, controls 3.75%, p=0.85			%SE cases 0.68%, controls 2.40%
2	Schei	2021	RG	2022-12-01	Allergy-related diseases and early gut fungal and bacterial microbiota abundances in childern	Norway	Case-control	Norwegian children with allergy and controls	195 total (cases + controls)		Eczema, Asthma, allergic rhinitis (outcomes evaluated independently, all assessed using parent questionnaires & clinical evaluation)		stool	2 weeks, 3mo, 1yr, 2 yr	N		Bacterial abundance	16s rRNA seq	V3-V4			OR	Bacterial abundance (asthma): OR 1.21	0.53	1.21						Y
																							Bacterial abundance (Allergic rhinoconjunctivitis): OR 1.49	0.85	2.62
																							Bacterial abundance (eczema): OR 1.08	0.74	1.6
3	Los-Rycharska	2021	RG	2022-12-01	A combined analysis of gut and skin microbiota in infants with food allergy and atopic dermatitis: A pilot study	Poland	Cross-sectional	Polish children 0-6 months of age with strong suspicion of food allergy or eczema & healthy controls	Food allergy = 12, eczema/food allergy = 37, eczema = 4	24	Food allergy (diagnosed by H&P, COMISS eval, cow's milk IgE, and clinical tests), eczema (UK Working Party's criteria). Serological tests for cow's milk, egg, peanuts, soybean, wheat, hazelnut, codfish, dust mites, cat and dog dander, birch, hazel, grass, olive and alternaria IgE)	IgE sensitization to cow's milk allergy	stool	3-4mo	Y	Shannon, UniFrac distance	Relative abundance of stenotrophomonas, bacteroides, paraba cteroides, rhizobium, veilonella	16s rRNA seq	V3-V4		No difference in paternal education, siblings in home, pets in home, tobacco exposure, rural vs urban, breasfeeding, delivery mode or birthweight between groups	No diversity scores, no percentages or means for relative abundance. Only provide p-values for all measure and figures.	Stenotrophomonas maltophilia: higher in AD + ADFA vs controls, p=0.012				Shannon (FA): cases and controls equivalent (estimated from figure), NS				Y
																							Bacteroides: higher in AD + ADFA vs controls, p=0.006				Shannon (ADFA): cases and controls equivalent (estimated from figure), NS
																							Bacteroides dorei: higher in AD + ADFA vs controls, p=0.043				Shannon (AD): cases ~1.3, controls ~1.2 (estimated from figure), NS
																							Bacteroides: higher in FA + ADFA vs controls, p=0.008
																							Serratia: more abundant in controls than allergy (all), p=0.042
																							Lactococcus lactis: more abundant in controls than allergy (all), p=0.042
4	VanNimwegen	2011	RG	2022-12-01	Mode and place of delivery, gastrointestinal microbiota, and their influence on asthma and atopy	Netherlands	Case-control		Asthma at 6-7yrs (133); eczema at 7m (439), 12m (331), 24m (579), 6-7yr (239)	Control for asthma (1782); control for eczema at 7m (2083), 12m (2149), 24m (1905), 6-7yr (1681)	asthma, eczema; asthma and eczema results reportedly separately	IgE against hen's egg, cow's milk, peanut, birch, grass pollen, cat, dog, and dustmite - RAST	stool	1mo	N		Colonization with bifidobacterium, C diff, E Coli, Bacteroides fragilis, Lactobacillus	rtPCR for bifiodbacterium, E Coli, C diff, Bacteroides fragilis, and lactobacillus			Adjusted for parental history of atopy, sibling history of atopy, age and sex	OR, 95% CI, p-value (for eczema GEE was used to combine all time points, for asthma only 1 timepoint measured)	Clostridium difficile (asthma): 2.13	1.22	3.7						Y
																							Bifidobacterium (asthma): 0.45	0.09	2.29
																							Escherichia coli (asthma): 1.16	0.44	3.05
																							Bacteroides fragilis (asthma): 1.49	0.68	3.26
																							Lactobacillus (asthma): 1.20	0.67	2.14
																							Clostridium difficile (eczema): 1.43	1.09	1.88
																							Bifidobacterium (eczema): 1.17	0.36	3.79
																							Escherichia coli (eczema): 1.10	0.72	1.67
																							Bacteroides fragilis (eczema): 1.03	0.76	1.4
																							Lactobacillus (eczema): 1.15	0.89	0.15
																							Clostridium difficile (sens to food allergen): 1.43	1	2.06
																							Escherichia coli (sens to food): 0.87	0.52	1.47
																							Bacteroides fragilis (sens to food): 0.95	0.63	1.45
																							Lactobacillus (sens to food): 1.14	0.81	1.62
																							Clostridium difficile (sens to inhalant allergens): 1.22	0.77	1.92
																							Bifidobacterium (sens to inhalant): 0.56	0.1	3.1
																							Escherichia coli (sens to inhalant): 1.02	0.53	1.97
																							Bacteroides fragilis (sens to inhalant): 1.08	0.63	1.87
																							Lactobacillus (snes to inhalant): 0.79	0.5	1.24
5	Abrahamsson	2014	RG	2022-12-01	Low gut microbiota diversity in early infancy precedes asthma at school age	Sweden	Case-control	Swedish children with family history of allergic disease	20 (asthma = 8; rhinitis = 13; SPT = 14; eczema = 12)	28	Asthma, eczema, SPT , allergic rhinitis (questionnaire, clinical evaluation) [Asthma, AR, and SPT reported separately]	SPT to egg white, cow milk, cat ,dog, birch, peanute, mite, timothy grass (Soluprick)	stool	1wk, 1mo, 12 mo	Y	Shannon, Pielou's evenness	Relative abundance (only for asthma)	16s rRNA seq	V3-V4	341F/805R		Median shannon index, p-values; mean relative abudnance for each group and SD	Asthma 1 week				Shannon at 1 week				Y
																							Actinobacteria: cases 26, controls 23			cases: 32, controls 24	Asthma: cases 1.34, controls 1.60, p=0.04	cases: 0.95, controls 1.42	cases: 1.64, controls 1.75
																							Proteobacteria: cases 18, controls 19			cases: 22, controls 18	AR: cases 1.61, controls 1.55, p=0.80	cases: 1.25, controls 1.42	cases: 1.75, controls 1.74
																							Bacteroidetes: cases 7, controls 14			cases: 20, controls 22	SPT: cases 1.71, controls 1.55, p=0.80	cases: 1.38, controls 1.42	cases: 1.75, controls 1.79
																							Firmicutes: cases 49, controls 44			cases: 36, controls 28	Shannon at 1 month
																							Bifidobacterium: cases 25, controls 22			cases: 33, controls 24	Asthma: cases 1.26, controls 1.60, p=0.003	cases: 0.92, controls 1.49	cases: 1.46, controls 1.91
																							Enterobacteriaceae: cases 18, controls 11			cases: 22, controls 17	AR: cases 1.59, controls 1.57, p=0.87	cases: 1.42, controls 1.44	cases: 1.89, controls 1.83
																							Bacteroides: cases 7, controls 12			cases: 19, controls 19	SPT: cases 1.62, controls 1.55, p=0.87	cases: 1.42, controls 1.47	cases: 1.88, controls 1.92
																							Bacilli: cases 22, controls 29			cases: 29 controls 24	Shannon at 12 month
																							Streptococcus: cases 4, controls 15			cases: 5, controls 16	Asthma: cases 2.87, controls 2.62, p0.79	cases: 2.26, controls 2.25	cases: 3.24, controls 3.24
																							Enterococcus: cases 18, controls 6			cases: 21, controls 13	AR: cases 2.83, controls 2.68, p=0.48	cases: 2.22, controls 2.28	cases: 2.98, controls 3.26
																							Staphylococcus: cases 10, controls 7			cases:12, controls 9	SPT: cases 2.70, controls 2.62, p=0.79	cases: 2.32, controls 2.22	cases: 3.21, controls 3.24
																							Clostridia class: cases 15, controls 14			cases: 19, controls 14
																							Veillonella: cases 2, controls 5			cases: 4, controls: 8
																							Asthma 1 month
																							Actinobacteria: cases 48, controls 34			cases: 36, controls 27
																							Bacteroidetes: cases 5, controls 17			cases: 9, controls: 21
																							Firmicutes: cases 34, controls 36			cases: 36, controls : 25
																							Verrucomicrobia: cases 1, controls 2			cases: 4, controls: 4
																							Bifidobacterium: cases 47, controls 32			cases: 35, controls 27
																							Enterobacteriaceae: cases 11, controls 6			cases 13, controls 11
																							Bacteroides: cases 5, controls 14			cases: 9, controls: 20
																							Bacilli class: cases 7, controls 15			caes: 4, controls, 13
																							Streptococcus: cases 4, controls 10			cases: 4, controls: 12
																							Enterococcus: cases 1, controls 3			cases: 2, conrols: 6
																							Lactobacillus: cases 1, controls 1			cases: 2, controls:3
																							Staphylococcus: cases 1, controls 1			cases: 2, controls: 2
																							Clostridia class: cases 27, controls 18			cases: 35, controls 21
																							Veilonella: cases 1, controls 2			cases: 1, controls 4
																							Incertae sedis: cases 2, controls 2			cases: 5, controls 6
																							Clostridium: cases 5, controls 1			cases: 9, controls 6
																							Asthma 12 month
																							Actinobacteria: cases 5, controls 14			cases: 5, controls 17
																							Proteobacteria: cases 5, controls 17			cases: 9, controls 21
																							Firmicutes: cases 80, controls 70			cases: 15, controls: 18
																							Verrucomicrobia: cases 2, controls 2			cases: 4, controls 5
																							Bifidobacterium: cases 4, controls 13			cases: 5, controls 17
																							Bacteroides: cases 8, controls 9			cases: 10, controls 11
																							Bacilli class: cases 2, controls 7			cases: 4, controls 12
																							streptococcus: cases 2, controls 4			cases: 3, controls:7
																							Clostridia class: cases 71, controls 58			cases: 12, controls 20
																							Veillonella: cases 2, controls 2			cases: 3, controls 2
																							Incertae sedis: cases 7, controls 5			cases: 5, controls 5
																							Faecalibacterium: cases 2, controls 3			cases: 3, controls 4
																							Ruminococcus: caes 1, controls 2			cases: 1, controls: 3
																							Anaerostipes: cases 4, controls 1			cases: 6, controls 1
																							Lachnospiraceae: cases 8, controls 6			cases: 8, controls 6
																							Ruminococcaceae: cases 1, controls 1			cases: 1, controls: 1
																							Akkermansia: cases 2, controls 2			cases: 4, controls: 5
6	Bisgaard	2011	RG	2022-12-01	Reduced diversity of the intestinal microbiota during infancy is associated with increased risk of allergic disease at school age	Denmark	Case-control	Danish children with maternal history of asthma, born term with allergies but no other illnesses	Asthma = 27, allergic rhinitis = 27, eczema = 123	allergic rhinitis = 133, asthma = 198, eczema = 119	Allergic rhinitis, asthma, eczema	IgE (Phadia) against cat, dog, horse, birth, timothy grass, dust mites, mugwort, molds, egg, milk, peanut, cod, wheat, and soy bean. SPT with cat, dog, horse, birch, timothy grass, dust mite, mugwort, alternaria, C herbarum, egg, milk, peanut, cod, wheat, rye, beef, pork, and soy bean	stool	1mo & 12mo	N		Relative abundance enterobacteriaceae, enterococcaceae, staphylococcaceae, anaerobes	PCR for 16s rRNA genes, DGGE	V3	PRBA338-GCf/FRUN518r		OR, 95% CI, p-value	1mo of age				Average of 1mo and 12mo				Y
																							Enterobacteriaceae (asthma): 0.94, p>0.1	0.46	1.92		Band richness (asthma): 0.95, p>0.1	0.77	1.18
																							Enterococcaceae (asthma): 1.17, p>0.1	0.55	2.51		Band richness (AR): 0.71, p=0.007	0.55	0.91
																							Staphylococcaceae (asthma): 1.69, p>0.1	0.83	3.46
																							Enterobacteriaceae (AR): 0.69, p>0.1	0.32	1.5
																							Enterococcaceae (AR): 0.50, p>0.1	0.18	1.39
																							Staphylococcaceae (AR): 0.89, p>0.1	0.39	2.02
																							12mo of age
																							Enterobacteriaceae (asthma): 1.20, p>0.1	0.4	3.64
																							Enterococcaceae (asthma): 1.30, p>0.1	0.61	1.28
																							Staphylococcaceae (asthma): 0.72, p>0.1	0.16	3.21
																							Enterobacteriaceae (AR): 0.57, p>0.1	0.22	1.47
																							Enterococcaceae (AR): 1.20, p>0.1	0.57	2.53
																							Staphylococcaceae (AR): 1.07, p>0.1	0.29	3.96
7	Chiu	2020	RG	2022-12-01	Cross-talk between airway and gut microbiome links to IgE responses to house dust mites in childhood airway allergies	Taiwan	Case-control	Taiwanese children sensitized to house dust mite with allergic rhinitis or asthma (not enrolled at initial diagnosis)	allergic rhinitis = 20; asthma = 18	22	Allergic rhinitis, asthma (parent questionnaire and physician evaluation)	IgE to house dust mite	stool	At enrollment (4-5 yrs)	Y	Chao1, Shannon	Relative abundance	16s rRNA seq	V3-V4	341F/806R		Results only presented in figures with p-values	Faecalibacterium (asthma): cases 0.03, controls 0.12 (estimated from figure)				Shannon (asthma): cases ~4.8, controls ~5.2 (estimated from figure), NS				Y
																							Escherichia (asthma): cases 0.015, controls 0.005 (estimated from figure)				Chao1 (asthma): cases: ~200, controls ~225 (estimated from figure), NS
																							Faecalibacterium (AR): cases 0.06, controls 0.12 (estimated from figure)				Shannon (AR): cases ~5.3, controls ~5.2 (estimated from figure), NS
																							Dorea (AR): cases 0.01, controls 0.02 (estimated from figure)				Chao1 (AR): cases ~225, controls ~225 (estimated from figure), NS
8	Hoskinson	2023	RG	2024-09-01	Delayed gut microbiota maturation in the first year of life is a hallmark of pediatric allergic disease	Canada	Prospective cohort	General population birth cohort	AD = 282, FA = 100, asthma = 127, AR = 141	523	Allergic rhinitis, asthma, food allergy, atopic dermatitis (analyzed separately and as a group)	symptoms + SPT	stool	3mo, 1yr	Y	Shannon	Relative abundance	metagenomic seq				Diversity only presented in figures, relative abundance	Anaerostipes hadrus (AR, As, AD, FA): lower in cases, sig				3mo				Y
																							Fusicatenibacter saccharivorans (AD, FA, AR): lower in cases, sig				Shannon (AD): cases1.1, controls 1.2	AD: cases 0.8, controls 0.9	AD: cases 1.4, controls 1.5
																							Eubacterium halii (FA, AD, AR): lower in cases, sig				Shannon (asthma): cases 1.1, controls 1.2	Astham: cases0.8, controls 0.9	Asthma: cases 1.4, controls 1.5
																							Blautia wexlerae (FA, AD): lower in cases, sig				Shannon (FA): cases 1.1, controls 1.2	FA: cases 0.8, controls 0.9	FA: cases 1.4, controls 1.5
																							Eggerthella lenta (AR): lower in cases, sig				Shannon (AR): cases 1.0, controls 1.2	AR: cases0.9, controls 0.9	AR cases: 1.5, controls 1.5
																							Enterococcus faecalis (AD): higher in cases, sig				1yr
																							Escherichia coli (AD): higher in cases, sig				Shannon (AD): cases2.1, controls 2.2	AD cases: 1.8, controls 2.0	AD cases 2.4, controls 2.5
																							Tyzzerella nexilis (AD): higher in cases, sig				Shannon (asthma: cases 2.1, controls 2.2	Asthma cases: 1.8, controls 2.0	Asthma cases: 2.4, controls 2.5
																											Shannon (FA): cases2.1, controls 2.2	FA cases: 1.7, controls 2.0	FA cases: 2.5, controls 2.5
																											Shannon (AR): cases 2.2, controls 2.2	AR cases: 1.9, controls 2.0	AR cases: 2.4, controls 2.5
9	Holgerson	2023	RG	2024-09-01	The breast milk and chidhood gastrointestinal microbiotas and disease outcomes: a longitudinal study	Sweden					self reported physician diagnosed allergy eczema, FA, asthma, AR)		stool	3mo, 5yo	N		Relative abundance	16S rRNA seq	V3-V4	341F/806R		Abundance increased or decreased and significance	Streptococcus higher in cases, p<0.05
																							Staphylococcus higher in cases, p<0.05
																							Rothia higher in cases, p<0.05
																							Gemella higher in cases, p<0.05
																							Dermabacter higher in cases, p<0.05
																							Bifidobacterium higher in cases, p<0.05
																							Atopobium higher in cases, p<0.05
																							Tannerella lower in cases, p<0.05
																							Desulfovibrio lower in cases, p<0.05
																							Clostridiales lower in cases, p<0.05
																							Bacteroides lower in cases, p<0.05
																							Actinomyces lower in cases, p<0.05
10	Kielenniva	2022	RG	2024-09-01	Microbiota of the first-pass meconium and subsequent atopic and allergic disorders in children	Finland	prospective cohort	healthy term newborns	AD = 50, Wheezing = 25, CMA = 14	88	self reported				Y	Shannon, Chao1		16S rRNA seq				Shannon mean and SD. Relative abundance % and p-value	No statistically significant differences				Shannon (AD): cases 5.7, controls 127, NS				Y
																											Shannon (Wheezing): cases 5.8, controls 5.6, NS
																											Shannon (CMA): cases5.9, controls 5.5, NS
11	Wan	2023	RG	2024-09-01	Alterations in the Gut Microbiome of Young Children with Airway Allergic Disease Revealed by Next-Generation Sequencing	China	case-control	AR, asthma, healthy controls age 6-14yr	AR = 18, asthma = 23	19	asthma and AR				Y	Shannon, Simpson		metagenomic sequencing				Diversity estimated from figure, relative abundance	Asthma				Shannon (AR): cases3.7, controls 3.5	AR: cases 3.8, controls 3.7
																							Gordonibacter higher in cases, p<0.05				Shannon (asthma): cases 3.75, controls 3.5	asthma: cases 3.85, controls 3.7
																							Odoribacter lower in cases, p<0.05
																							Bacteroides lower in cases, p<0.01
																							Alistepes lower in cases, p<0.05
																							Coprobater lower in cases, p<.0.5
																							Barnesiella lower in cases, p<0.05
																							Acidaminococcus lower in cases, p<0.05
																							Actinomyces higher in cases, p<0.01
																							Collinsella higher in cases, p<0.05
																							Streptococcus higher in cases, p<0.01
																							Bifidobacterium higher in cases, p<0.01
																							Blautia higher in cases p<.0.05
																							Granulicatella higher in cases, p<0.05
																							Corynebacterium higher in cases, p<0.05
																							Rothia higher in cases, p<0.01
																							Dorea higher in cases, p<0.01
																							Rhinitis
																							Oscillibacter lower in cases, p<0.05
																							Anaerotruncus lower in cases, p<0.05
																							Bacteroides lower in cases, p<0.01
																							Acidaminococcus lower in cases, p<0.01
																							Streptococcus higher in cases, p<0.05
																							Klebsiella higher in cases, p<0.05
																							Gemella higher in cases, p<0.05
																							Corynebacterium higher in cases, p<0.05
																							peptostreptococcaceae higher in cases, p<.0.05
																							Parasutterella higher in cases, p<0.01
																							Coprococcus higher in cases, p<0.05
																							Dorea higher in cases, p<0.05
																							Escherechia higher in cases, p<0.05
																							Burkholderiales higher in cases, p<0.01
12	Chiu	2023	RG	2024-09-01	Phenotype-specific signatures of systems-level gut microbiome assoicated with childhood airway allergies	Taiwan	cross-sectional	newly diagnosed asthma, allergic rhinitis, and healthy controls age 4-7	rhinitis = 25, asthma = 31	28			stool		Y	Shannon		metagenomic sequencing				Diversity estimated from figure, did not look at genera in composition					Shannon (asthma): cases 9, controls 13, p<0.05	cases 7, controls 11	cases 12, controls 16		Y
																											Shannon (AR): cases 11, controls 13, NS	cases 10, controls 11	cases 14, controls 16

## Sheet: Food Allergy
	Author	Year	Data Extractor	Data Extraction Date	Title	Country	Study Design	Population description	Cases (n)	Controls (n)	Total number	Outcome	SPT or IgE	Microbiome source	Timepoint microbiome measured	Diversity (y/n)	Diversity measurement(s)	Other microbiome findings (relative abundance, etc)	Method of microbiome measurement	Region of 16s rRNA gene	Primers	Other exposures evaluated (abx, breastfeeding, etc)	Effect measure	relative abundance Effect size	Lower CL	Upper CL	SD	diversity effect size	lower CL	upper CL	SD	Range	Eligible for Inclusion
1	Chen	2016	RG	2022-12-01	Alterations in the gut microbiotas of children with food sensitization in early life	Taiwan	Case-control	Taiwanese children age 6-24mo with food allergy and without; no abx or probiotic exposure within 1wk	23	22	45	Food allergy	IgE: egg white, cow's milk, wheat, penut, soy, gluten	stool	6-24mo	Y	alpha: Shannon, Chao1	Relative abundance: bacteroidia, clostridia, bacteroidetes, clostridiaceae, ruminoccoccaceae, subdoligranulum, clostridium sensu stricto, enterococcus, bacteroides, prevotella, veilllonella	16s rRNA seq	V3-V5	357F/926R	No difference in sex, delivery mode, family history of allergy between groups	Mean diversity scores and p-value, mean percentage for relative abundance, SD and p-value	Subdoligranulum: cases 7.56, controls 3.38, p=<0.01			cases 1.67, controls 0.62	Shannon: cases 1.46, controls 1.70, p=0.01					Y
																								Clostridium sensu stricto: cases 2.91, controls 0.55, p<0.01			cases 0.9, controls 0.24	Chao1: cases 25.85, controls 27.92, p=0.04
																								Enterococcus: cases 2.92, controls 0.04, p<0.01			cases 0.93, controls 0.02
																								Bacteroides: cases 40.68, controls 64.02, p<0.01			cases 12.86, controls 18.39
																								Prevotella: cases 2.77, controls 3.98, p<0.01			cases 1.08, controls 1.85
																								Veillonella: cases 3.10, controls 5.63, p<0.01			cases 0.84, controls 1.62
2	Inoue - time of enrollment relative to diagnosis	2017	RG	2022-12-01	A preliminary study of gut dysbiosis in children with food allergy	Japan	Case-control	Japanese children 16mo-6yr born full term, with no abx exposure x1 month with food allergy and without (not enrolled at initial diagnosis)	4	4	8	Food allergy	Doesn't state everything they tested IgE for, but at least egg, wheat, soy, sesame, milk, penaut, shrimp, crab	stool	At enrollment 1.5-6 yr	N		Relative abundance	16s rRNA seq	V3-V4	341F/805R		mean relative abundance, SD, n p-values but indicates significace; mean diversity score and SD	Bifidobacterium: cases 6.80, controls 14.90, NS			cases 4.50, controls 10.50	Shannon: cases 3.08, controls 3.08		cases 0.25, controls 0.35			Y
																								Collinsella: cases 0.20, controls 1.50, NS			cases 0.20, controls 1.90	Chao1: cases 106.99, controls 104.86		cases 27.43, controls 31.59
																								Bacteroides: cases 31.80, controls 18.0, NS			cases 9.40, controls 12.70
																								Parabacteroides: cases 1.40, controls 1.60, NS			cases 1.30, controls 2.10
																								streptococcus: cases 1.60, controls 2.80, NS			cases 1.50, controls 4.90
																								Clostridium: cases 0.90, controls 2.50, NS			cases 0.40, controls 2.40
																								Blautia: cases 3.50, controls 7.60, NS			cases 3.60, controls 8.30
																								Coprococcus: cases 1.30, controls 1.60, NS			cases 0.90, controls 1.20
																								Dorea: cases 0.60, controls 6.60, p<0.05			cases 0.60, controls 4.90
																								Lacnospira: cases 1.70, controls 0.10, p<0.05			cases 1.30, controls 0.10
																								Roseburia: cases 2.00, controls 1.20, NS			cases 1.30, controls 1.60
																								Butyricicoccus: cases 1.50, controls 0.80, NS			cases 0.60, controls 0.80
																								Faecalibacterium: cases 8.50, controls 9.50, NS			cases 5.60, controls 9.20
																								Gemmiger: cases 2.00, controls 3.30, NS			cases 1.60, controls 4.80
																								Oscillospira: cases 0.90, controls 1.00, NS			cases 0.60, controls 0.90
																								Ruminococcus: cases 22.80, controls 3.00, NS			cases 5.40, controls 2.60
																								Dialister: cases 1.20, controls <0.01, NS
																								Megasphaera: cases 1.00, controls <0.01
																								Veillonella: cases 11.60, controls 2.40, p<0.05			cases 8.80, controls 2.70
																								Eubacterium: cases 0.10, controls 0.80, NS			cases 0.10, controls 1.00
																								Sutterella: cases 1.50, controls 0.20, p<0.05			cases 1.00, controls 0.40
																								Excherichia: cases 1.80, controls 1.40, NS			cases 2.40, controls 1.80
																								Akkermansia: cases <0.01, controls 3.50, p<0.05
3	Kourosh - time of sample collection relative to diagnosis	2018	RG	2025-12-22	Fecal microbiome signatures are different in food-allergic children compared to siblings and healthy children	US (Texas)	Case-control	Children from birth to 18yrs with allergy and without (not enrolled at initial diagnosis)	22	21	43	Food allergy	Had to have confirmed history of APT or IgE sensitization	stool	at enrollment	Y	Shannon	Relative abundance	16s rRNA seq	V4			Only present results in figure with p-values; diversity estimated from figure					Shannon: cases 4.5, controls 4.0	cases 5, controls 5				Y
4	Fazlollahi - time of collection relative to diagnosis	2018	RG	2025-12-22	Early-life gut microbiome and egg allergy	US (NY, NC, MD, CO, AK)	Case-control	Children from 3mo-16mo with egg allergy and controls (not necessarily enrolled at initial diganosis)	66	75	141	Egg allergy		stool	At enrollment (3-16mo)	Y	Shannon, Chao1, Faith's phylogenetic diversity	Relative abundance	16s rRNA seq	V4			Diversity mean and SD, All results only presented in figures with p-values	Ruminococcus enriched in cases, p<0.05				Chao1: cases 299.3, controls 223.2		cases 97.2, controls 92.0			Y
																								Lactococcus enriched in cases, p<0.05				Channon: cases 4.4, controls 3.8		cases 0.9, controls 1.1
																								Leuconostoc enriched in controls, p<0.05
																								Faecalibacterium enriched in cases, NS after adjusting for confounders
																								Roseburia enriched in cases, NS after adjusting for confounder
5	Azad	2015	RG	2025-12-22	Infant gut microbiota and food sensitization: associations in the first year of life	Canada	Case-control	Canadian population based birth cohort	sensitization = 12, allergy = 10	154	166	Food allergy & food sensitization	SPT: cow's milk, egg white, soy, peanut	stool	3mo, 12mo	Y	Chao1, Shannon, UniFrac	Relative abundance, Enterobacteriaceae/Bacteroidaceae relative abundance ratio	16s rRNA seq	V4	515F/806R		median diversity measures and p-value, median relative abundance, IQR and p-value	3 month				Shannon @3mo: cases 1.55, controls 1.94, p=0.20	cases 2.19, controls 2.25				Y
																								Actinobacteria: cases 7.0, controls 4.6, p-0.94	cases 0.1, controls 1.03	cases 22.2, controls 12.8		Chao1 @3mo: cases 25, controls 28, p=0.02	cases 27.0, controls 30.3
																								Bifidobacteriaceae: cases 7.0, controls 4.5, p=0.95	cases 0.0, controls 1.0	cases 22.1, cntrols 12.3		Shannon @1yr: cases 2.29, controls 2.24, p=0.63	cases 2.92, contorls 2.55
																								Bacteroidetes: cases 2.2, controls 30.3, p0.22	cases 0.2, controls 20.8	cases 0.2, controls 62.3		Chao1 @1yr: cases 36.2, controls 34.9, p-0.30	cases 38.0, controls 37.0
																								Bacteroidaceae: cases 0.5, controls 23.4, p=0.22	cases 0.1, controls 0.1	cases 7.7, controls 54.8
																								Firmicutes: cases 21.5, controls 24.0, p=0.94	cases 13.4, controls 8.1	cases 35.4, controls 50.1
																								Veillonellaceae: cases 3.1, controls 5.0, p=0.83	cases 0.5, controls 0.8	cases 13.9, controls 17.6
																								Lachnospiraceae: cases 1.1, controls 1.4, p=0.68	cases 0.0, controls 0.1	cases 2.8, controls 7.4
																								Ruminococcus: cases 0.1, controls 0.1, p=0.95	cases 0.0, controls 0.0	cases 2.5, controls 2.1
																								Proteobacteria: cases 46.4, controls 18.0, p=0.01	cases 27.3, controls 8.6	cases 78.8, controls 37.9
																								Alcaligenaceae: cases 0, controls 0, p=0.95	cases 0, controls 0	cases 0, controls 0
																								Enterobacteriaceae: cases 46.4, controls 17.3, p=0.01	cases 27, controls 7.7	cases 78.2, controls 36.7
																								Enterobacteriaceae/Bacteroidaceae ratio: cases 115.5, controls 1.0, p=0.13	cases 7.6, controls 0.2	cases 318.0, controls 170.5
6	Savage	2018	RG	2025-12-22	A prospective microbiome-wide association sutdy of food sensitization and food allergy in early childhood	US (MA, MO, CA)	Case-control	Infants with parental history of allergy receiving high or standard dose Vit D who develop FA vs not	Food sensitization: 85, food allergy = 14	131	216	Food allergy & food sensitization	IgE at 3yrs: milk, eg,, peanut, soy, wehat, walnut	stool	3-6mo	Y	alpha: Shannon & Chao1	Relative abundance haemophilus, dialister, dorea, clostridium (food sensitization); citrobacter, oscillospira, lactococcus, dorea, stenotrophomonas (food allergy)	16s rRNA seq	V3-V5			Mean diversity score, range, and p-value, log fold change for relative abundance and p-value	Food allergy:				Shannon (FA): cases 2.19, controls 2.17, p=0.54			cases: 1.51-2.65, controls: 0.5-3.15		Y
																								Citrobacter: -3.41, p=0.03				Shannon (FS): cases 2.13, controls 2.21, p=0.11			cases: 0.70-3.15, controla: 0.50-2.99
																								Oscillopsira: -2.80, p=0.03				Chao1 (FA): cases 32, controls 31, p=0.67			cases: 23-44, controls 9-55
																								Lactococcus: -3.19, p=0.05				Chao1 (FS): cases 31, controls 31, p=0.26			cases: 13-55, controls: 9-52
																								Dorea: -3.00, p=0.05
																								Food sensitization:
																								Haemophilus: -2.15, p=0.003
																								Dialister: -2.22, p=0.009
																								Dorea: -1.65, p=0.02
																								Clostridium: -1.47, p=0.02
7	Yan	2023	RG	2024-09-01	Early-life gut microbiota in food allergic children and its impact on the development of allergic disease	China	Case-control	Children 0-3 with or without FA	FA = 10	10	20	Food allergy	Symptoms + IgE	stool	0-3yr	Y	alpha: OTUs, Ace, Chao, Shannon, Simpson, beta: Bray-Curtis	Relative abundance	16s rDNA seq	V3-V4	341F/806R		Diversity median and IQR from figure, relative abundance	Akkermansia higher in cases, p<0.05				Shannon: cases 3.5, conrols 4.2, NS	cases 3.25, controls 3.3	cases 4.0, controls 4.4			Y
																								Parabacteroides higher in cases, p<0.05				Simpson: cases 0.85, controls 0.88, NS	cases 0.6, controls 0.79	cases 0.87, controls 0.91
																								Blautia higher in cases, p<0.05				ACE: cases 275, controls 300, NS	cases 230, controls260	cases 370, controls 350
																								Escherichia-Shigella higher in cases, p<0.05				Chao: cases 270, controls 310, NS	cases 230, controls 250	cases 350, controls 340
																								Bifidobacterium higher in controls, p<0.05
																								Clostridium higher in controls, p<0.05
8	Hara	2024	RG	2024-09-01	Gut microbiota of one-and-a-half-year-old food-allergic and healthy children	Japan	Case-control	17-19mo	29	19	48	Food allergy	Symptoms + IgE or food challenge test	stool	17-19mo	Y	alpha: Shannon	Relative abundance	16s rRNA seq	V3-V4			Diversity median and IQR from figure, relative abundance	Escherichia higher in cases, p<0.05				Shannon: cases 2.1, control 2.0, NS	cases 2.0, controls 1.9	cases 2.2, controls 2.1			Y
																								Anaeromassilibacillus higher in cases, p<0.05
																								Bacteroides higher in controls, p<0.05
																								Ruminococcus higher in controls, p<0.05
																								Oscillobacter higher in controls p<0.05
																								Hungateiclostridium higher in controls p<0.05
																								Anaerotaenia higher in controls p<0.05
9	Kanchongkittiphon	2024	RG	2024-09-01	Characterization of gut microbiome profile in children with confirmed wheat allergy	Thailand	Cross-sectional	1-18yr	30	30	60	Wheat allergy	SPT	stool	enrollment	Y	Shannon	Relative abundance	16s rDNA seq	V3-V4	338F/806R			Megamonas higher in controls, p<0.05				Shannon: cases 7.4, controls 7.6, NS	cases 7.1, controls 7.3	cases 7.8, controls 8			Y
																								Romboutsia higher in controls, p<0.05
																								Fusobacterium higher in controls, p<0.05
																								Turicibacter higher in controls, p<0.05
																								Anaerostipes higher in cases, p<0.05
																								Erysipelatoclostridium higher in cases, p<0.05
																								Prevotella higher in cases, p<0.05
																								Ruminiclostridium higher in cases, p<0.05
10	Chen	2024	RG	2024-09-01	Comparison of 16S rRNA gene sequencing microbiota among children with serological IgE-mediated food hypersensitivity	Taiwan
11	Mera-Berriatua	2022	RG	2024-09-01	Unravelling the Gut Microbiota of Cow's Milk-Allergic Infants, Their Mothers, and Their Grandmothers	Spain	case-control	cow's milk-allergic and non-allergic infants 0-8mo					SPT & IgE	stool	4-6mo	Y	Shannon	relative abundance	16S rRNA seq	V3-V4			Estimated mean and SD from figure	Doesn't report the genus level				Shannon (mean): cases 2.1, controls 2.6, p<0.05			cases = 0.5, controls = 0.4		Y
12	Kilic	2023	RG	2024-09-01	Evaluation of toll-life receptors 2 and 4 polymorphism and intestinal microbiota in children with food allergies	Turkey	case-control	food allergic and non-allergic	130	110	240	Food allergy	SPT or IgE plus history of reaction	stool		N			16S rRNA seq	only sequenced certain bacteria			Fold increase for relative abundance	No statistically significant differences at the genus level (only tested a handful of organisms)
																								Bacteroides 1.11, p=0.788
																								Bifidobacterium 0.64, p=0.171
																								Fusobacteria 0.99, p=0.626
																								Lactobacillus 1.36, p=0.985
13	Castro	2024	RG	2024-09-01	Gut microbiota and inflammatory mediastors differentiate IgE mediated and non-IgE mediated cases of cow's milk protein at diagnosis	Spain	case-control	CMA and healthy <1yr	27	25	52	CMA		stool		N		relative abundance of bifidobacterium	16S rRNA seq	V3			Bifidobacterium lower in non-IgE mediated cases compare to controls, p=0.034
14	De Paepe	2024	RG	2024-09-01	Integrated gut metabolone and microbiome fingerprinting reveals that dysbiosis precedes allergic inflammation in IgE-mediated pediatric cow's milk allergy	Belgium	case-control	CMA, other FA, suspected CMA, nonallergic siblings					physician diagnosed - oral challenge, IgE			Y	Chao1	relative abundance	16S rRNA seq	do not say				Faecalibacterium higher in controls, p<0.05				Chao (IgE-CMA): cases 6.5, controls 7.75, p<0.05					Y
																								Bifidobacterium higher in controls, p<0.05				Chao (non-IgE CMA): cases5.5, controls 7.75, p<0.05
																								Blautia higher in controls, p<0.05				Chao (other FA): cases 7.5, controls 7.75
																								Lachnoclostridium higher in cases, p<0.05
																								Fusicatenibacter higher in controls, p<0.05
																								Blautia higher in controls, p<0.05
																								Subdoligranulum higher in cases, p<0.05
																								Lachnospiraceeae higher in controls, p<0.05
																								Veillonella higher in cases, p<0.05
																								Alistipes higher in controls, p<0.05
																								Anaerostipes higher in controls, p<0.05
																								Bacteroides higher in controls, p<0.05
15	Wang	2022			Relationship between maternal-infant gut microbiota and infant food allergy	China	prospective cohort	healthy newborns	24	44	68	food allergy	physician diagnosed +/- IfE or SPT	stool	3do, 1mo, 3mo, 6mo	Y	Chao1		16S rRNA seq	V3-4	341F/806R		diversity estimated from figure, mean relative abundance and p-value	Day 1				Chao1 (1mo): cases 50, controls 60, p=0.049	cases 40, controls 40	cases 70, controls 80			Y
																								Acidaminococcus higher in cases, p=0.015
																								Anaerotruncus higher in controls, p=0.029
																								Hydrogenophaga hgiher in cases, p=0.020
																								Janivacter higher in controls, p-0.018
																								Day 3
																								Alcaligenes hgiher in cases, p=0.016
																								Roseburia hgiher in controls, p=0.040
																								Ruminococcus hgiher in controls, p=0.039
																								3 month
																								Atopobium higher in controls, p=0.016
																								Aggerthella higher in controls, p=0.021
																								Erysipelotrichaceae hgiher in controls, p=0.049
																								Helicobacter higher in cases, p=0.0075
																								Parascardovia hgiher in cases, p=0.029
																								Stenotrophomonas hgiher in cases, p=0.034
																								6 month
																								Ruminococcus higher in cases, p=0.0016
																								Turicibacter higher in cases, p=0.017
16	Joseph	2022			Infant gut bacterial community composition and food-related manifestation of atopy in early childhood	US	prospective cohort	healthy newborns	44	403	447	Physician diagnosed food allergy	SPT or IgE	stool	1mo and 6mo	Y	Shannon		16S rRNA seq	V4			Diversity beta, 95%CI, p-value, relative abundance direction (all sig at 6 mo)	Roseburia lower in cases				Shannon: beta = -0.17, p=0.026	-0.32	-0.02			Y
																								Oscillospira lower in cases
																								Ruminococcus lower in cases
																								Peptoniphilus higher in cases
																								Blautia lower in cases
																								Bacteroides lower in cases
																								Streptococcus higher in cases
																								Carnobacterium lower in cases
																								Enterococcus higher in cases
																								Bifidobacterium higher in cases
																								Coprobacillus lower in cases
																								Atopobium higher in cases
17	Chen	2024			Comparison of 16S rRNA gene sequencing microbiota among children with serological IgE-mediated food hypersensitivity	Taiwan	case-control	<3yrs with food allergy and healthy controls	57, milk = 34, egg white = 29, peanut = 8, soy = 7	24	81	Food allergy	IgE	stool	at enrollment	Y	Shannon						Shannon median and IQR, relative abundance LDA score	Milk				Shannon (milk): cases 1.39, controls 1.73, sig	milk: cases 1.31, controls 1.65	milk: cases 1.46, controls 1.82			Y
																								Bacteroides higher in controls				Shannon (egg white): cases 1.54, controls 1.73, sig	egg white: cases 1.46, controls 1.65	egg white: cases 1.61, controls 1.82
																								Ruminococcus higher in cases				Shannon (peanut): cases 1.69, controls 1.73, ns	peanut: cases 1.60, controls 1.65	peanut: cases 1.77, controls 1.82
																								Holdemania higher in cases				Shannon (soy): cases 1.29, controls 1.73, sig	soy: cases 1.22, controls 1.65	soy: cases 1.36, controls 1.82
																								Erysipelotrichia higher in cases
																								Egg white
																								Rikenellaceae higher in controls
																								Pasteurellales higher in cases
																								Peanut
																								Bacteroides higher in controls
																								Porphyromonadaceae hgiher in controls
																								Holdemania higher in cases
																								Anaerostipes higher in cases
																								Clostridium higher in cases
																								Erysipelotrichia higher in cases
																								Soy
																								Anaerostipes higher in cases
																								Pasteurellales higher in cases
																								Betaproteobacteria higher in cases
18	Yang	2022			Rural environment reduces allergic inflammation by modulating the gut microbiota	China	case-control	children in urban and rural China	Urban = 92, rural = 38	Urban = 59, rural = 36	Food allergy	SPT + IgE	stool	Mean age 8.5yr	Y	Shannon		16s rRNA seq	V3-V4	341F, 806R		Diversity only presented in figures					Shannon (Urban): cases2.25, controls 2.25, NS		Urban: cases 2.5, controls 2.6				Y
																											Shannon (Rural): cases 2.5, controls 2.1, p=0.0011		Rural: cases 2.7, controls 2.25

## Sheet: Asthma
Study number	Author	Year	Data Extractor	Data Extraction Date	Title	Country	Study Design	Population description	Cases (n)	Controls (n)	Total number of participants	Outcome	Microbiome source	Timepoint microbiome measured	Diversity (y/n)	Diversity measurement(s)	Other microbiome findings (relative abundance, etc)	Method of microbiome measurement	Region of 16s rRNA gene	Primers	Other exposures evaluated (abx, breastfeeding, etc)	Effect measure	Relative abundance Effect size	Lower CL	Upper CL	SD	Diveristy Effect size	lower CL	Upper CL	SD	Eligible for Inclusion
1	Patrick	2020	RG	2022-12-01	Decreasing antibiotic use, the gut microbiota, and asthma incidence in children: evidence from population-based andd prospective cohort studies	Canada	Case-control	Canadian children diagnosed with asthma and controls	72	597	669	Asthma (diagnosed by physician and questionnaire)	stool	3mo & 1 yr	Y	alpha: Faith's phylogenetic diversity, Chao1	Relative abundance of rikenellaceae, ruminococcaceae (faecalibacterium prausnitzii, ruminococcus bromii), lachnospiraceae (roseburia), Clostridium perfringens	16s rRNA seq	V4		abx exposure	alpha diversity: OR for Chao1, otherwise only described in figure; relative abundance: log fold change (only in a figure)	Rikenellaceae: decreased in asthma				Chao1: 0.68, p=0.046	0.46	0.99		Y
																							Ruminococcus bromii: decreased in cases
																							Faecalibacterium prausnitzii: decreased in cases
																							Roseburia: decreased in cases
																							Clostridium perfringens: increased in cases
																							*same trends are seen for use of abx as well
2	Stiemsma	2016	RG	2022-12-01	Shifts in Lachnospira and Clostridium sp. In the 3-month stool microbiome are associated with preschool age asthma	Canada	Case-control	Canadian children diagnosed with asthma and controls	39	37	76	Asthma (diagnosed by physician and questionnaire)	stool	3mo & 1 yr	Y	Shannon	Relative abundance	16s rRNA seq	V3		No difference in abx exposure, eczema, sex, delivery mode, or breastfeeding between groups. Asthmatics more likley to have a parent with asthma.	Diversity in figures, relative abundance log fold change (relative to asthmatic group) and p-value	3 months				Shannon (3mo): cases 1.2, controls 1.2 (estimated from figure)				Y
																							Clostridium neonatale: 0.99, p=0.076				Shannon (12mo): cases 1.6, controls 1.6 (estimated from figure)
																							Clostridiales: -1.00, p=0.035
																							Clostridiaceae: 2.39, p=0.005
																							Lachnospira: -1.33, p=0.098
																							Firmicutes: 1.96, p=0.035
																							12 months
																							Rothia: 1.28, p=0.003
																							Alphaproteobacteria: -2.6, p=3.64e-5
																							Lachnospiraceae: 1.07, p=0.032
																							Veillonella: 1.16, p=0.099
																							Lachnospiraceae: 0.97, p=0.078
																							Lachnospiraceae: 1.04, p=0.078
3	Liwen - time of collection relative to diagnosis	2018	RG	2022-12-01	A low abundance of Bifidobacterium but not Lactobacillius in the feces of Chinese children with wheezing diseases	China	Case-control	Chinese children with asthma, bronchiolitis, and healthy controls without diarrhea prior to sample collection (not necessarily enrolled at diagnosis)	30	30	60	asthma	stool	at enrollment	N		Relative abundance of bifidobacterium and lactobacillus	RT-PCR for bifidobacterium and lactobacillus				Only present results in figure with p-values	Bifidobacterium abundance lower in cases than controls, p<0.001								Y
																							Lactobacillus abundance: similar in cases and controls, p=0.723
4	Mo	2022	RG	2024-09-01	Intestinal Microbes-based Analysis of Immune Mechanism of Childhood Asthma	China	Case-control	Children with asthma and healthy controls	24	10	34	asthma	stool	at enrollment	Y	Shannon, Chao	Relative abundance	16s rDNA	V3-V4			Diversity in figures, realtive abundance (proportion)	Bifidobacterium lower in cases, p<0.05				Shannon: cases 3.9, controls 5.2, p<0.05	cases 3.4, controls 4.6	cases 4.4, controls 5.8		Y
																							Megasphaera lower in cases, p<0.05
																							Ruminococcus lower in cases, p<0.05
																							Oscillibacter higher in cases, p<0.05
																							Bilophila higher in cases, p<0.05
																							Alipites lower in cases, p<0.05
																							Parasutterella lower in cases, p<0.05
																							Barnesiella lower in cases, p<0.05
																							Bifidobacterium lower in cases, p<0.05
																							Dorea higher in cases, p<0.05
																							Coriobacterium higher in cases, p<0.05
5	Zheng	2022	RG	2024-09-01	Gut Microbiome and Metabolomics Profiles of Allergic and Non-Allergic Childhood Asthma	China		Mild asthma and healthy controls; also compared allergic asthma to non-allergic asthma	allergic asthma = 27, non-allergic asthma = 10	20	57	allergic asthma, non-allergic asthma	stool	5-14yr	Y	Chao, Simpson	Relative abundance	16S rRNA	V4	515F/806R		Diversity in figures, abundance mean and SD	Allergic asthma vs controls				Simpson (AA): 0.97, controls 0.975, p=0.14	cases 0.945, controls 0.965	cases 0.975, controls 0.9775		Y
																							Prevotella cases 1.27, controls 4.19, p<0.001				Simpson (NAA): 0.935, controls 0.975, p=0.022	cases0.93, controls 0.965	cases 0.95, controls 0.9775
																							Lactobacillus cases 0.42, controls 0.09, p=0.006
																							Lachnospiraceae cases 0.53, controls 0.79, p=0.04
																							Collinsella cases 0.54, controls 0.90, p=0.011
																							Terrisporobacter cases 0.42, controls 1.32, p=0.002
																							Megamonas cases 0.15, controls 0.26, p=0.005
																							Eubacterium cases 0.26, controls 0.82, p<0.001
																							Lachnospira cases 0.30, controls 0.44, p=0.003
																							Non-allergic asthma vs controls
																							Bacteroides cases 10.08, controls 20.35, p=0.003
																							Agathobacter cases 1.72, controls 3.38, p=0.043
																							Ruminococcus cases 0.95, controls 1.82, p=0.029
																							Intestinibacter cases 0.81, controls 1.14, p=0.029
6	Chen	2023	RG	2024-09-01	Environmental and genetic associations with aberrant early-life gut microbial maturation in childhood asthma	US	RCT with Vit D supp in mothers, prospective cohort	Parental history of asthma or allergies	124	339	463	asthma or recurrent wheeze (physician diagnosed) by 3 years	stool	3-6mo, 1yr	N			16S rRNA	V4	515F/816R			3-6 month & 1yr								Y
																							Bacteroides lower in cases, p=0.006
7	Abdelhamid	2022	RG	2024-09-01	Microbiota and Potential Asthma Markers: A Case Control Study in a Sample of Egyptian Children	Egypt	case-control	asthmatic children 2-8yrs and controls	56	20	76	asthma (diagnosed by GINA guidelines)	stool	at enrollement	N			16S rRNA seq	Bifidobacterium and Lactobacillus only				Lactobacillus higher in controls, p<0.001								Y
																							Bifidobacterium higher in controls, NS

## Sheet: Eczema
Study number	Author	Year	Data Extractor	Data Extraction Date	Title	Country	Study Design	Population description	Cases (n)	Controls (n)	Total participants	Outcome	SPT or serology	Microbiome source	Timepoint microbiome measured	Diversity (y/n)	Diversity measurement(s)	Other microbiome findings (relative abundance, etc)	Method of microbiome measurement	Region of 16s rRNA gene	Primers	Other exposures evaluated (abx, breastfeeding, etc)	Effect measure	Relative abudnance effect size	Lower CL	Upper CL	SD	Diversity effect size	Lower CL	Upper CL	SD	Eligible for Inclusion
1	Tang	2016	RG	2022-12-01	Eczema susceptibility and composition of faecal microbiota at 4 weeks of age: A pilot study in Chiese infants	China	Case-control	Chinese term neonates with no abx exposure with allergy and controls	15	10	25	Eczema		stool	4 weeks	Y	Shannon	Relative abundance: Bacteroides, Excherichia, Klebseilla, Bifidobacterium, Streptococcus, Lactobacillus, Veillonella, Parabacteroides, Alistipes, Eggerthella, Enterobacter, Salmonella, Entercoccus, Lactococcus, Shigella, Clostridium, Staph, Prevotella, Citrobacter, Cronobacter, Tannerella, Campylobacter, Acidaminococcus, Roseburia	NGS			none	diversity: median shannon index score; mean relative abundance percentage and SD	Bacteroides: cases 19.04, controls 13.67, p=0.72			cases: 27.71, controls: 17.06	Shannon: cases 1.28, controls 1.47, p=0.70	cases: 0.94, controls: 1.31	Caes: 1.93, controls: 1.80		Y
																								Escherichia: cases 19.08, controls 24.78, p=0.18			cases: 24.38, controls: 21.14
																								Klebsiella: cases 17.51, controls 9.37, p=0.43			cases: 28.28, controsl 18.00
																								Bifidobacterium: cases 16.89, controls 28.60, p=0.09			caes: 26.62, controls: 24.78
																								Streptococcus: cases 3.08, controls 2.00, p=0.72			cases: 4.00, controls: 1.91
																								Lactobacillus: cases 2.31, controls 1.26, p=0.37			cases: 4.70, controls 2.48
																								Veillonella: cases 1.98, controls 2.23, p=0.94			cases: 3.00, controls: 3.09
																								Parabacteroides: cases 1.61, controls 0.89, p=0.53			cases: 2.55, controls 2.15
																								Alistipies: cases 0.72, controls 0.15, p=0.94			cases: 2.04, controls 0.19
																								Eggerthella: cases 0.49, controls 0.08, p=0.60			cases: 1.71, controls 0.10
																								Enterobacter: cases 0.91, controls 0.09, p=0.22			cases: 1.71, controls 0.10
																								Salmonella: cases 0.42, controls 0.25, p=0.89			cases: 0.62, controls 0.21
																								Enterococcus: cases 1.30, controls 0.46, p=1.00			cases: 3.47, controls 0.59
																								Lactococcus: cases 0.40, controls 0.86, p=0.24			cases: 0.74, controls 2.19
																								Shigella: cases 0.16, controls 0.20, p=0.13			cases: 0.23, controls 0.17
																								Clostridium: cases 2.35, controls 0.35, p0.93			cases: 4.94, controls 0.76
																								Staphylococcus: cases 0.18, controls 0.11, p=0.68			cases: 0.28, controls 0.09
																								Prevotella: cases 0.52, controls 0.04, p=0.81			cases: 1.04, controls: 0.04
																								Citrobacter: cases 0.10, controls 0.01, p=0.31			cases: 0.27, controls 0.02
																								Cronobacter: cases 0.12, controls 0.3, p=0.46			cases: 0.26, controls: 0.02
																								Tannerella: cases 1.13, controls 0.02, p=0.72			cases: 2.32, controls 0.02
																								Campylobacter: cases 0.10, controls 0.00, p=0.02			cases: 0.32, controls 0.01
																								Acidaminococcus: cases 0.03, controls 0.39, p=0.49			cases: 0.05, controls 1.15
																								Roseburia: cases 0.06, controsl 0.12, p=0.04			cases: 0.10, controls: 0.13
2	Enomoto	2014	RG	2022-12-01	Effects of bifidobacterial supplementation to pregnant women and infants in the prevention of allergy development in infants and on fecal microbiota	Japan	Case-control	Japanese infants randomized to probiotics or not who develop AD at 10 months and controls	8	70	78	Eczema		stool	4 & 10 mo	N		Relative abundance: Actinobacteria, bacteroidetes, firmicutes, proteobacteria	16s rRNA seq	V6-V8	968F/1390R	No difference in maternal history of AD, fam hx of allergy, sex, older sibligns, delivery mode, breastfeeding, pets; probiotics	Relative abundance: percentage	Actinobacteria @4mo: cases 29.55, controls 57.31%, p=0.012	cases: 7.64, controls 43.89	cases: 49.53, controls 75.96
																								Actinobacteria @10mo: cases 54.02, controls 47.27%, p=0.275	cases: 47.62, controls: 35.66	cases: 58.63, controls 57.72
																								Bacteroidetes @4mo: cases 0.2, controls 4.07%, p=0.253	cases: 0, controls 0.02	cases: 9.35, controls 19.29
																								Bacteroidetes @10mo: cases 7.53, controls 8.56, p=0.760	cases: 0.22, controls: 0.08	cases: 14.69, controls 14.62
																								Firmicutes @4mo: cases 27.8, controls 16.2, p=0.042	cases: 21.11, controls 8.63	cases: 53.27, controls 35.16
																								Firmicutes @10mo: cases 30.24, controls 30.8%, p=0.336	cases: 23.99, controls: 23.12	cases: 33.33, controls: 44.27
																								Proteobacteria @4mo: cases 6.26, controls 3.02, p=0.023	cases: 4.33, controls 1.48	cases: 28.49, controls 6.1
																								Proteobacteria @10mo: cases 1.66, controls 2.91%, p=0.112	cases: 0.93, controls: 1.64	cases: 2.62, controls: 4.51
3	Wopereis	2018	RG	2022-12-01	Intestinal microbiota in infants at high risk for allergy: effects of prebiotics and role in eczema development	Australia, Singapore, England, Ireland	Case-control	Infants receiving partially hydrolyzed formula or breastfed, delivered vaginally who develop eczema and controls	52	86		Eczema		stool	4 weeks, 26 weeks	N		Relative abudnance over time	16s rRNA seq	V3-V5	357F/926R		relative abundance trends over time compared between the two groups	Enterobacter: increased in eczema cases from 4 to 26wk, p<0.05								Y
																								Anaerostipes: increased in controls from 4 to 26wk, p<0.05
4	Lee	2016	RG	2022-12-01	Clostridia in the gut and onset of atopic dermatitis via eosinophilic inflammation	Korea	Case-control	Korean infants with AD and without at 6 months	12	12	24	Eczema		stool	6mo	Y	Chao1	Relative abundance of Clostridia, Bacilli, E Coli	16s rRNA seq	V-V3			No diversity scores, only p-value, Beta coef for abundance - only report relationship to age of onset					Chao1				Y
5	Lee	2018	RG	2022-12-01	Perturbations of gut microbiome genes in infants with atopic dermatitis according to feeding type	Korea	Case-control	Infants with AD at 6 or 12 months of age and controls	63	66	129	Eczema	Phadia	stool	6mo	Y	Shannon	Relative abundance of actinobacteria, proteobacteria, firmicutes, bacteroidetes, verrucomicrobia	16s rRNA seq	V1-V3		No difference in sex, delivery mode, abx in infancy, probiotics, or breastfeeding	Diversity in figure (also have the shannon index for each case and control therefore can calculate mean and SD), relative abundance only shown in figure.					Shannon: cases 2.75, controls 3 (estimated from figure), NS	controls: 2.3, cases: 2.5 (estimated from figure)	controls: 3.3, cases: 3.2 (estimated from figure)		Y
6	Park	2020	RG	2022-12-01	Imbalance of Gut Streptococcus, Clostridium, and Akkermansia Determines the Natural Course of Atopic Dermatitis in Infant	Korea	Case-control	Term Korean infants without congenital anomalies who developed AD by 6 months of age and controls	transient eczema = 22, persistent eczema = 26	84	132	Eczema (persistent = present at 6 months and 2 years; transient =present at 6 months and resolved by 1 yr)		stool	6mo	Y	Shannon, Bray Curtis	Relative abundance Clostridium, Streptococcus (persistent vs control); Akkermansia (transient vs control)	16s rRNA seq	V1-V3			No values for diversity (only figures and p-values), percentages and p values for relative abundance	Streptococcus: persistent AD 7.93%, controls 3.59, transient 1.09, p=0.004			peristent: 2.47, controls 0.91, transient: 0.39	Shannon: persistent AD 0.75, transient AD 1.1, controls 1.1 (estimated from figure), p=0.077	persistant AD: 0.4, transient AD, 0.6, control: 0.6 (est from figure)	persistant AD: 1.25, transient AD: 1.4, controls 1.5 (est from figure)		Y
																								Clostridium: persistent AD 1.12%, controls 6.54%, p=0.013			persistent: 0.74, controls 1.24
																								Akkermansia: persistnet AD 0.01%, controls 3.27%, p>0.05			persistent: 0.01, controls 1.18
7	Ismail	2016	RG	2022-12-01	Early gut colonization by Bifidobacterium breve and B. catenulatum differentially modulates eczema risk in childhren at high risk of developing allergic disease	Australia	Case-control	Infants at high risk for allergic diseases developing eczema and controls	41	76	117	eczema (IgE associated eczema = eczema + SPT)	SPT: dust mite, cat, ryegrass, cow's milk, egg, peanut	stool	7 days, 1 mo, and 3mo	N		Only looked at bifidobacterial species	qRT-PCR for Bifidobacterial species			Higher proportion of datcare attendance in control group; no difference in sex, delivery mode, family hx allergy, abx during pregnancy, abx in infants, number of children, pets, breastfeeding	OR, 95% CI, p-value	Bifidobacterium breve @7days: 0.29, p=0.04	0.09	0.95						Y
																								Bifidobacterium breve @28 days: 0.09, p=0.03	0.01	0.85
																								Bifidobacterium catenulatum @28 days: 5.26, p=0.02	1.27	21.87
																								Bifidobacterium breve @90 days: 0.15, p=0.00001	0.05	0.44
																								Bifidobacterium catenulatum @28 days: 4.51, p=0.005	1.56	13.05
8	Wang	2008	RG	2022-12-01	Reduced diversity in the early fecal microbiota of infants with atopic eczema	Sweden, Great Britain, Italy	Case-control	Children with eczema by 18 months and controls	15	20	35	eczema	IgE: egg white, cow's milk, codfish, wheat, peanut, soy bean, Phadiatop (dust might, cat, horse, dog, timothy, cladosporium, olive mugwort, nettle)	stool	1 wk	Y	number of peaks on T-RFLP and number of bands on TTGE; Shannon, Simpson		Terminal restriction fragment length polymorhism (T-RFLLP) and TTGE	V3, V4, V9			Median diversity scores, median number of peaks and bands, p-value					Shannon: cases 1.25, controls 1.45 (estimated from figure), p<0.01	cases: 0.6, controls: 1.4	cases: 1.5, controls 1.75		Y
9	Nylund	2015	RG	2022-12-01	Severity of atopic disease inversely correlates with intestinal microbiota diversity and butyrate-producing bacteria	Finland	Case-control	Finnish children with eczema and controls	28	11	39	eczema		stool	6mo	Y	Shannon, Simpson		HITChip analysis, microarray				Diversity in figures with p-values					Simpson's reciprocal index: moderate: 1.69, mild 1.92, control 1.81 (estimated from figure), healthy vs mod p = 0.03, difference between all 3 p=0.001 (estimated from figures)	mod: 1.64, mild: 1.86, control: 1.74	mod: 1.78, mild: 1.98, control: 1.92		Y
10	West	2015	RG	2022-12-01	Gut microbiome and innate immun response patterns in IgE-associated eczema	Australia	Case-control	Children with IgE-associate eczema and controls	10	10		Eczema	SPT: cow's milk, peanut, dust mite, cat, grass, mould, egg	stool	1wk, 1mo, 12mo	Y	Shannon, Bray-Curtis	Relative abundance of actinobacteria, bacteroidetes, proteobacteria, firmicutes, verrucomicrobia (and families, genera)	16s rRNA seq	V3-V4	341F/805R	No difference in sex, fam hx allergy, BW, gestation, delivery mode, siblings, daycare, pets, breastfeeding, abx, probiotics	Median shannon indeces and p-values, relative abundance and p-values	Bifidobacterium @1wk: cases 0.2, controls 0, NS	cases: 0, controls: 0	cases: 19.6, controls:28.7		Shannon @1wk: cases 0.53, controls 1.32, p=0.23	cases: 0.36, controls: 0.94	cases: 1.34, controls: 1.58		Y
																								Bacteroides @1wk: cases 0, controls 0, NS	cases:0, controls: 0	cases: 6.2, controls 0.1		Shannon @1mo: cases 1.18, controls 1.45, p=0.79	cases: 0.76, controls: 1.43	cases: 1.70, controls: 1.67
																								Escherichia-Shigella @1wk: cases 0, controls 5.8, NS	cases: 0, controls 0	cases: 0, controls 16.3		Shannon @1yr: cases 1.71, controls 1.86, p=0.16	cases: 1.48, controls: 1.78	cases: 1.80, controls: 2.18
																								Streptococcus: cases 4.5, controls 11.6, NS	cases: 1.9, controls: 3.9	cases: 61.0, controls 17.6
																								Staphylococcus @1wk: cases 3.3, controls 3.7, NS	cases: 1.0, contros 0.8	cases: 5.0, controls: 6.2
																								Enterococcus @1wk: cases 0.1, controls 0.2	cases: 0, controls 0	cases: 13.3, controls 1.2
																								Ruminococcus @1wk: cases not detected, controls 0.1, NS	cases: ND, controls 0	cases: ND, controls 0.1
																								Bifidobacterium @1mo: cases 50.6, controls 62.2, NS	cases: 15.6, controls: 6.9	cases: 81.1, controls: 70.8
																								Bacteroides: cases 0.4, controls 0, NS	cases: 0, controls: 0	cases: 11.6, controls 0.4
																								Escherichia-Shigella @1mo: cases 0, controls 0.6, NS	cases: 0, controls 0	Cases: 1.5, controls: 1.2
																								Streptococcus: cases 5.1, controls 12.0, NS	cases: 3.3, controls 6.3	cases: 18.6, controls 14.3
																								Staphylococcus @1mo: cases 0, controls 1.3, NS	cases: 0, controls, 0	cases: 0.2, controls: 1.4
																								Enterococcus @1mo: cases 0.3, controls 2.9, NS	cases: 0.2, controls 0	cases: 10.2, controls 8.7
																								Lactobacillus @1mo: cases 4.3, controls 1.3, NS	cases: 0.3, controls 0.5	cases: 9.3, controls 3.2
																								Clostridium @1mo: cases ND, controls 0.5, NS	cases: ND, controls 0	cases: ND, controls 1.5
11	Marrs	2021	RG	2022-12-01	Gut microbiota development during nfancy: Impact of introducing allergenic foods	England, Wales	Case-control	English and Welsh infants exposed to allergenic foods or not in first 6 months	13	57	70	eczema	serum IgE (Phadia)	stool	12-17wks	N		Relative abundance	16s rRNA seq	V4	515F/806R		No values for diversity or relative abundance, only figures and p-values (all estimated from figures)	Heamophilus: cases 0.025, controls 0.015								Y
																								Clostridium sensu stricto: cases 0.02, controls 0.02
																								Actinobacteria uncla: cases 1.5e-5, controls 1e-5
																								Clostridium XVIII: cases 0.003, controls 0.001
																								Rubellimicrobium: cases 6e-6, controls 0
																								Mamoricola: cases 3e-6, controls 0
																								Roseomonas: cases 7e-6, controls 0
																								Janthinobacterium: cases 6e-06, controls 5e-7
																								Allobaculum: cases 1.2e-5, controls 0
																								Ezakiella: cases 9e-06, controls 0
																								Cellulomonadaceae uncla: cases 1.25e-5, controls 1e-6
12	Song - time of sample collection relative to diagnosis	2016	RG	2022-12-01	Faecalibacterium prausnitzii subspecies-level dysbiosis in the human gut microibiome underlying atopic dermatitis	Korea	Case-control	Korean children with eczema (and controls) without abx treatment in 6 mo prior to stool collection (not necessarily enrolled at diagnosis)	90	42	132	Eczema		stool	at enrollment	Y	alpha: shannon, beta: Bray-Curtis	Relative abundance: ruminococcus, parabaceteroides, faecalibacterium, Escherichia/Shigella	16s rRNA seq	V1-V2			No values for diversity or relative abundance, only figures and p-values (all estimated from figures)	Ruminococcus <1yr group: cases 0.002%, controls 0, p=0.0103				Shannon: cases median 0.0, control median 0.01	cases: -0.7, controls -0.6	cases: 0.2, controls 0.25		Y
																								Ruminococcus 1-6yr group: cases 0.005, controls 0, p<0.05
																								Parabacteroides <1yr group: cases 0.001%, controls 0, p<0.01
																								Faecalibacterium <1yr group: cases 0.05%, controls 0, p<0.01
																								Escherichia/Shigella <1yr group: cases 0, controls 0.02%, p<0.01
13	Forno	2008	RG	2022-12-01	Diversity of the gut microbiota and eczema in early life	US (Boston)	Case-control	American children diagnosed with eczema by age 6 months and controls	9	28	37	eczema		stool	1mo & 4mo	Y	Shannon, mean DGGE bands		DGGE	V2-V3			Mean shannon index, 95% CI, and p-value					Shannon @1month: cases 0.53, controls 0.75, p=0.01	cases: 0.38, controls 0.63	cases: 0.67, controls 0.88		Y
																												Shannon @4month: cases 0.59, controls 0.92, p=0.02	cases: 0.38, controls: 0.76	cases: 0.81, controls: 1.08
14	Galazzo	2020	RG	2022-12-01	Development of the Microbiota and Associations with Birth Mode, Diet, and Atopic Disorders in a Longitudinal Analysis of Stool Samples, Collected from infancy through early childhood	Germany	Case-control	German infants randomized to probiotic or placeba (no difference in outcome noted) with eczema and without	Total n=440 (they do not say how many developed eczema vs not)			Eczema	IgE and SPT to dust mite, dog, cat, alternaria, birch, grass, cladosporium	stool	5 wks, 13 wks, 21 wks, 31 wks, school-age	Y	Choa1, Shannon; beta: uniFrac		16s rRNA seq	V3			Shannon index coefficient, ORs, p-value					Shannon @31wk: OR 0.85	0.72	0.96		Y
15	Ismail	2012	RG	2022-12-01	Reduced gut microbial diversity in early life is associated with later development of eczema but not atopy in high-risk infants	Australia	Case-control	Australian infants with a parental history of allergies	33	65	98	eczema	SPT at 12 months: dust mite, cat, ryegrass, cow's milk, egg, peanut	stool	7 days	Y	Mean number of peaks on T-RFLP		T-RFLP (terminal resitriction fragment length polymorphism)				Mean number of peaks, 95% CI, and p-value					Mean# of peaks for eczema at 12 mo: cases 13.1, controls 15.5, p=0.003			cases: 2.9, controls 2.6	Y
																												Mean# of peaks for ever eczema: cases 14.0, controls 15.5, p=0.04			cases: 3.0, controls 3.3
16	Penders	2013	RG	2022-12-01	Establishment of the intestinal microbiota and its role for atopic dermatitis in early childhood	Germany	Case-control	German infants with parental history of allergy, no abx exposure, and normal CBC who developed eczema by 31 wks, 2yrs, or 3yrs. Either received probiotic or placebo	90	407	497	eczema	IgE soy, peanut, cow's milk, hen's egg, wheat, and cod	stool	5 wk	N		Colonization with bifidobacteria, E Coli, C diff, Clostridium cluster I, bacteroides fragilis, and lactobacilli	qRT-PCR for bifidobacteria, E Coli, C diff, Clostridium cluster I, bacteroides fragilis, lactobacilli				percent colonized in each group, OR and 95%CI	odds of having AD at 31 weeks based on colonization								Y
																								Bifidobacterium spp: OR 1.40, NS	0.56	3.47
																								Escherichia coli: OR 1.12, NS	0.66	1.9
																								Clostridium difficile: OR 1.24, NS	0.7	2.19
																								Bacteroides fragilis: OR 0.99, NS	0.57	1.71
																								Lactobacillus spp: OR 1.25	0.68	2.25
																								Clostridium cluster I: OR 2.32, p<0.05	1.36	3.94
																								odds of having AD at 2 yrs based on colonization
																								Clostridium cluster I: OR 1.67, p=0.03	1.05	2.64
17	Abrahamsson	2012	RG	2022-12-01	Low diversity of the gut microbiota in infants with atopic eczema	Sweden	Case-control	Swedish children receiving probiotic or placebo from 3-12mo who develop AD or not	20	20	40	eczema	SPT: egg white, cow's milk, cat, birch, timothy grass + IgE to egg white and cow's milk	stool	5-7d, 1-12mo	Y	Shannon	Relative abundance	16s rRNA seq	V3-V4	341F/805R	No difference between sex, birth order, delivery mode, family history of allergy, breast-feeding, antibiotic exposure, probiotic supplementation	Median diversity score, IQR and p-value; mean % abundance, SD, and indicates significance	relative abundance at 1 month				Shannon @1wk: cases 1.59, controls 1.58, p=0.78	cases: 1.33, controls: 1.42	cases: 1.77, controls: 1.83		Y
																								Actinobacteria: cases 43, controls 31, NS			cases: 35, controls 22	Shannon @1mo: cases 1.47, controls 1.69, p=0.004	cases: 1.16, controls: 1.53	cases: 1.66, controls: 2.15
																								Proteobacteria: cases 12, controls 12, NS			cases: 15, controls: 10	Shannon @12mo: cases 2.90, controls 2.62, p=0.65	cases: 2.25, controls: 2.22	cases: 3.30, controls: 3.27
																								Bacteroidetes: cases 9, controls 24, NS			cases: 15, controls 22
																								Firmicutes: cases 35, controls 32, NS			cases: 32, controls 22
																								Verrucomicrobia: cases <0.1, controls 1, NS			cases: NA, controls 2
																								Bifidobacterium: cases 41, controls 29, NS			cases: 35, controls 22
																								Bacteroies: cases 7, controls 21, NS			cases: 13, controls: 22
																								Parabacteroides: cases <1, controls 2, NS			cases: NA, controls: 4
																								Streptococcus: cases 11, controls 9, NS			cases: 14, controls 9
																								Enterococcus: cases 3, controls 2			cases: 6, controls:4
																								Veillonella: cases 3, controls 2, NS			cases: 6, controls 2
																								Clostridium: cases 2, controls: 2, NS			cases: 6, controls 8
																								Faecalibacterium: cases <1, controls <1, NS
																								Ruminococcus: cases <1, controls <1 NS
																								Anaerostipes: cases <1, controls <1, NS
																								Akkermansia: cases <1, controls 1, NS
																								relative abundance at 12 month
																								Actinobacteria: cases 43, controls 31, NS			cases 12, controls 20
																								Proteobacteria: cases 1, controls 4, p=0.03			cases 2, controls 7
																								Bacteroietes: cases 7, controls 15, NS			cases 9, controls 12
																								Firmicutes: cases 74, controls 65, NS			cases 16, controls 19
																								Verrucomicrobia: cases 1, controls 2, NS			cases 4, controls 4
																								Bifidobacterium: cases 10, controls 14, NS			cases 11, controls 20
																								Bacteroides: cases 6, controls 13, NS			cases 6, controls 13
																								Parabacteroides: cases <1, controls <1, NS
																								Prevotella: cases 1, controls <1, NS
																								Streptococcus: cases 2, controls 5, NS			cases 5, controls 9
																								Enterococcus: cases 4, controls <1, p=0.005
																								Lactobacillus: cases <1, controls <1, NS
																								Veillonella: cases 1, controls 2, NS			cases 2, controls 3
																								Clostridium: cases <1, controls 1, NS
																								Faecalibacterium: cases 2, controls 3			cases 4, controls 4
																								Ruminococcous: cases 3, controls 1, NS			cases 3, controls 2
																								Anaerostipes: cases 1, controls 1, NS			cases 3, controls 4
																								Akkermansia: cases 2, controls 2, NS			cases 4, controls 4
18	Reddel - timing of collection to time of diagnosis	2019	RG	2022-12-01	Gut microbiota profile in children affected by atopic dermatitis and evaluation of intestinal persistence of a probiotic mixture	Italy	Case-control	Italian children age 0-6yr with eczema taking probiotic compared to controls (no probiotic, no abx, no eczema) (not necessarily enrolled at diagnosis)	19	18	37	eczema		stool	0-6 yr	Y	beta: Bray-Curtis, UniFrac	Relative abundance	16s rRNA seq	V1-V3			Shannon and choa median and IQR estimated from figures; relative abundance in each group and p-value	Actinomyces: cases 0.00643, controls 0.18873, p=0.0002				Shannon prior to probiotic: cases 2.9, controls 3.2, p=1.00	cases: 2.5, controls: 2.9	cases: 3.2, controls: 3.5		Y
																								Bifidobacterium: cases 0.00195, controls 0.74815, p=0.0006				Shannon @end of probiotic: cases 2.8, controls 3.2, p=0.5984
																								Corynebacterium: cases 0, controls 0.15837, p=0.0006				Shannon @60 post: cases 2.9, controls 3.2, p=1.00
																								Propionibacterium: cases 0.00496, controls 0.15146, p=0.0005				Shannon @90 post: cases 3.1, controls 3.2, p=1.00
																								Eggerthella: cases 0.03048, controls 0.98343, p=0.002				Chao1 prior to probiotic: cases 150, controls 250, p=0.0026	cases: 125, controls 200	cases: 280, controls: 300
																								Bacteroides: cases 23.657, controls 5.06, p=0.0005				Chao1 @end of probiotic: cases 100, controls 250, p=0.0019
																								Parabacteroides: cases 1.50348, controls 0.38068, p=0.034				Chao1 60 days post: cases 170, controls 250, p=0.000
																								Bulleidia: cases 0, controls 0.0874, p=0.0003				Chao1 90 days post: cases 150, controls 250, p=0.0002
																								Blautia: cases 0.40691, controls 3.06713, p=0.0004
																								Coprococcus: cases 0.00914, controls 0.22915, p=0.004
																								Enterococcus: cases 0.03558, controls 4.83965, p=0.003
																								Eubacterium: cases 0.09386, controls 0.76044, p=0.003
																								Faecalibacterium: cases 1.97224, controls 0.0981, p=9.08e-5
																								Socillospira: cases 2.16519, controls 0.2153, p=0.0002
																								Staphylococcus: cases 0, controls 0.06544, p=0.00131
																								Sutterella: cases 2.77603, controls 0.12753, p=0.0008
19	Kang	2021	RG	2022-12-01	Intreactions Between IL-17 Variants and Streptococcus in the Gut Contribute to the Development of Atopic Dermatitis in Infancy	Korea	Case-control	Korean infants without abx exposure with AD at 6 or 12 months of age and without	61	99	160	eczema		stool	6mo	Y	Chao1, Shannon, LEfSe		16s rRNA seq	V1-V3			Results presented in figures, no tables or description of values					Shannon: cases 2.9, controls 3.0	SE cases: 2.6, controls 2.0	SE cases: 3.2, controls 3.5		Y
																												Chao1: cases 225, controls 200	SE cases: 200, cotnrols 150	SE cases: 350, controls 300
20	Chan	2020	RG	2022-12-01	Altered Gut Microbiome and Environmental Factors Associated with Development of Eczema in Hong Kong infants: A 4-month Pilot Study	China	Case-control	Chinese infants living in Hong Kong with and without eczema	24	24	48	eczema		stool	4mo	Y	observed species	Relative abundance	16s rRNA seq	V3-V4			Mean/median, SD/IQR, and p-value for different genera	Klebsiella: cases 6.69, controls 3.33, p=0.219			cases 13.47, controls 4.63	Number of observed species: cases: 115, controls 112, p=0.8639				Y
																								Excherichia: cases 13.97, controls 27.12, p=0.418			cases 17.30, controls 15.66
																								Lactobacillus: cases 1.70, controls 3.45, p=0.503			cases 2.34, controls 11.10
																								Bifidobacterium: cases 18.98, controls 12.49, p=0.040			cases 15.0, controls 12.24
																								Bacteroides: cases 13.00, controls 15.10, p=0.097			cases 11.43, controls 8.83
																								Clostridium: cases 3.42, controls 6.66, p=0.112			cases 6.42, controls 9.75
																								Parabacteroides: cases 5.17, controls 5.73, p=0.772			cases 6.57, controls 8.92
																								Collinsella: cases 2.04, controls 2.06 p=0.144			cases 3.90, controls 5.37
																								Ruminococcus: cases 1.71, controls 0.66, p=0.575			cases 4.00, controls 0.70
																								Streptococcus: cases 2.78, controls 3.17, p=0.928			cases 3.34, controls 4.76
																								Veillonella: cases 3.42, controls 2.64, p=0.430			cases 4.31, controls 3.25
																								Megamonas: cases 0.09, controls 0.78, p=0.728			cases 0.16, controls 3.27
																								Akkermansia: cases 0.08, controls 1.78, p=0.089			cases: 0.10, controls 4.14
																								Hungatella: cases 0.73, controls 1.30, p=0.358			cases 1.07, controls 2.69
																								Lachnoclostridium: cases 0.95, controls 1.03, p=0.646			cases 1.87, controls 1.87
																								Megasphaera: cases 0.45, controls 0.40, p=0.258			cases 1.21, controls 1.53
																								Enterococcus: cases 1.05, controls 1.17, p=0.674			cases 1.05, controls 1.49
																								Prevotella: cases 0.32, controls 0.25, p=0.795			cases 1.27, controls 0.54
																								Atopobium: cases 0.30, controls 0.03, p=0.091			cases 1.14, controls 0.06
21	Mahdavinia - timing of collection to time of diagnosis	2017	RG	2022-12-01	Atopic dermatitis and food sensitization in South African toddlers: Role of fiber and gut microbiota	South Africa	Case-control	African children 12-36mo with AD and without (not enrolled at diagnosis)	29	9	38	Eczema	SPT: egg white, peanut, cow's milk	stool	at enrollment (~2yr)	Y		Relative abundance	16s rRNA seq	V4	515F/806R	No difference in age, BMI, or sex	Number of sequences for cases and controls, FDR adjusted p-value; does not report diversity values	Bifidobacterium: cases 573, controls 171, p=0.47								Y
																								Bacteroides: cases 1793, controls 3235, p=0.67
																								Prevotella: cases 4297, controls 5104, p=0.77
																								Clostridium: cases 583, controls 1112, p=0.77
																								Blautia: cases 740, controls 260, p=0.19
																								Roseburia: cases 595, controls 589, p=0.85
																								Ruminococcus: cases 386, controls 219, p=0.46
																								Clostridium: cases 375, controls 152, p=0.77
																								Peptostreptococcus: cases 296, controls 109, p=0.64
																								Faecalibacterium: cases 3225, controls 1886, p=0.47
																								Oscillospira: cases 551, controls 940, p=0.63
																								Dialister: cases 311, controls 515, p=0.78
22	Mah - timing of collection to time of diagnosis	2006	RG	2022-12-01	Distinct pattern of commensal gut microbiota in toddlers with eczema	Singapore	Case-control	Toddlers (Malay, Chinese, Indian, and European) with and without eczema with no recent illness or abx exposure within 14 days. (Not enrolled at time of diagnosis)	21	28	49	Eczema		stool	3yr	N		Relative abundance	Culture, FISH for bifidobacterium, bacteroides fragilis, bacteroides distasonis, clostridium histolyticum, clostridium lituseburense				median cfus for each group and p-value	Enterococcus: cases 6.3, controls 5.0, p=0.018	cases 4.8, controls 3.4	cases 7.4, controls 6.4						Y
																								Coliform: cases 7.9, controls 7.0, p=0.084	cases 6.2, controls 5.5	cases 9.3, controls 7.8
																								Bifidobacterium: cases 0.14, controls 0.71, p=0.003	cases 0.04, controls 0.16	cases 0.47, controls 1.79
																								Clostridium: cases 0.28, controls 0.83, p=0.012	cases 0.09, controls 0.35	cases 0.78, controls 1.82
23	Nylund timing of collection to diagnosis	2013	RG	2022-12-01	Microarray analysis reveals marked intestinal microbiota aberrancy in infants having eczema compared to healthy children in at-risk for atopic disease	Finland	Case-control	Children with family history of allergy, delivered baginally, full-term, mothers randomized to probiotic or placebo	6mo: 11, 18mo: 15	6mo: 23, 18mo: 19	34	Eczema		stool	6mo, 18mo	Y	Simpson reciprocal	Relative abundance	16s rRNA seq	V1 & V6			Mean relative abudnance, SD, and p-value; diversity in figure with p-values	18 months				Simpson's reciprocal @6mo: cases 90, controls 65	cases 100, controls 85			Y
																								Bacteroides fragilis: cases 0.13, controls 0.49, p=0.01			cases 0.03, controls 0.74	Simpson's reciprocal @18mo: cases 125, controls 95	cases 145, controls 105
																								Bacteroides ovatus: cases 0.09, controls 0.20, p=0.03			cases 0.02, controls 0.23
																								bacteroides plebeus: cases 0.06, controls 0.08. p=0.02			cases 0.01, controls 0.03
																								Bacteroides stercoris: cases 0.06, controls 0.08, p=0.02			cases 0.01, controls 0.03
																								Bacteroides vulgatis: cases 0.23, controls 1.08, p=0.045			cases 0.15, controls 1.80
																								Clostridium C leptum: cases 1.78, controls 0.97, p=0.03			cases 1.19, controls 1.36
																								Parabacteroides tannerae: cases ND, controls 0.06, p=0.03
																								Bacteroides uniformis: cases ND, controls 1.08, p<0.001
																								Ruminococcus bromii: cases 0.44, controls 0.25, p=0.03			cases 0.28, controls 0.44
																								Clostridium cellulosi: cases 1.27, controls 0.81, p=0.03			cases 0.65, controls 0.78
																								Ruminococcus lactaris: cases 1.87, controls 0.12, p=0.04			cases 2.83, controls 0.16
																								Clostridium nexile: cases 2.05, controls 1.65, p=0.02			cases 0.85, controls 0.80
24	Kim	2022	RG	2024-09-01	Host-microbial interactions between PTGR2 and Bifidobacterium in the early life gut of atopic dermatitis children	Korea	Case-control		14	16	30	Eczema		stool	6mo-1yr				16s rRNA seq	V1-V3				Akkermansia lower in cases, sig								Y
																								Prevotella higher in cases, sig
																								Bifidobacterium higher in cases
																								Clostridium lower in cases, sig
25	Patumcharoenpol	2023	RG	2024-09-01	Exploring Longitudinal Gut Microbiome towards Metabolic Functional Changes Associated in Atopic dermatitis in Early Childhoo	Thailand	prospective cohort	Healthy infants who developed AD and controls	23	39	62	Eczema		stool	9-12mo, 18-21mo, 24-30mo	Y	Shannon, Simpson, Chao		16s rRNA seq	V3-V4				Ruminococcus higher in cases, p<0.05				Shannon 9-12mo: cases 2.75, controls 2.75	Shannon 9-12mo: cases 2.4, controls 2.5	Shannon 9-12mo: cases3.1, controls 3.2		Y
																								Anaerostipes higher in cases, p<0.05				Shannon 18-21mo: caes2.8, controls 2.9	Shannon 18-21mo: cases2.75, controls 2.6	Shannon18-21mo: cases 3.2, controls 3.2
																								Butyricicoccus higher in cases, p<0.05				Shannon 24-30mo: cases 2.4, controls 2.9	Shannon 24-30mo: cases 1.8, controls 2.5	Shannon 24-30 mo: cases 2.9, controls 3.4
27	Sasaki	2022	RG	2024-09-01	The abundance of Ruminococcus bromii is associated with faecal butyrate levels and atopic dermatits in infancy	Switzerland	nested case-control	Healthy newborns	27	39	66	Eczema (physician diagnosed or parent reported. 11 developed before 4 months and 16 between 4mo-1yr		stool	3m0, 6mo, 1yr	Y	Shannon		16s rRNA seq	V4			Diversity estimated from figure	No genera analysis (only family and phylum)				Shannon 3mo: cases 1.5, controls 1.9, p=0.38	3mo: cases 1.0, controls 1.5	3mo: cases 2.2, controls 2.4		Y
																												Shannon 6mo: cases 2.7, controls 2.7, p=0.43	6mo: cases 1.8, controls 2.	6mo: cases 2.9, controls 3.2
																												Shannon 1yr: cases 3.7, controls 3.8, p=0.59	1yr: cases3.5, controls 3.2	1yr: cases 3.9, controls 4.1
28	Loo	2022	RG	2024-09-01	Associations Between Eczema and Attention Deficit Hyperactivity Disorder Symptoms in Children	Singapore	prospective cohort study	healthy newborns	72	250	322	Eczema (questionnaire, SPT)		stool	24mo	Y	Shannon	relative abundance	16S rRNA seq	V4			Diversity estimated from figure	Lachnoclostridium higher in cases				Shannon: cases 2.2, controls 2.3, p<0.05	cases 1.8, controls 1.9	cases 2.4, controls 2.6		Y
																								Tyzzerella higher in cases
																								Cronobacter higher in cases
																								Faecalibacterium higher in controls
																								Fusicatenibacter higher in controls
29	Fan	2022	RG	2024-09-01	The associations of maternal and children's gut microbiota with the development of atopic dermatitis for children aged 2 years	China	prospective cohort study	healthy newborns	10	26	36	Eczema - pediatrician diagnosed with William' criteria between age 1-2yr		stool	birht, 6mo, 1yr, 2yr		Sobs, Shannon, Simpson		16S rRNA seq	V3-V4	338F/806R		Diversity estimated from figure, relative abundance proportion and sig	6 months				Shannon (6mo): cases 1.9, controls 1.9, NS	cases 1.7, controls 1.5	cases 2.2, controls 2.4		Y
																								Faecalibacterium higher in cases, sig				Shannon (1yr): cases 2.5, controls 2.45, NS	cases 2.1, controls 2.0	cases 2.8, controls 2.7
																								Helicobacter higher in cases, sig
																								Rothia higher in controls, sig
																								Anaeroglobus hgiher in cases, sig
																								Klebseiella hgiher in cases, sig
																								1 year
																								Anaerostignum higher in cases, siz
																								Bacteroidales higher in cases, sig
																								Ruminoccoccus higher in cases, sig
																								Dialister higher in cases, sig
																								Parabacteroides higher in cases, sig
30	Sung	2022	RG	2024-09-01	Gut microbiome characteristics in Mother and Infants according to the presence of atopic dermatitis	South Korea	prospective cohort	healthy newborns	6	9	15	Eczema at 6 and 12 mo	SPT	stool	12mo	Y	Shannon		16s rRNA seq	V3-V4			Diversity estimated from figure, log fold change and p-value	Bifidobacterium lower in cases, sig				Shannon: cases 2.6, controls 2.9, NS	cases 2.3, controls 2.1	cases 3.5, controls, 3.3		Y
																								Bacteroides higher in cases, sig
																								Clostridium lower in cases, sig
																								Dorea higher in cases, sig
																								Faecalibacterium higher in cases, sig
																								Ruminococcus higher in cases, sig
																								Akkermansia lower in cases, sig

## Sheet: T1DM
Study number	Author	Year	Data Extractor	Data Extraction Date	Title	Country	Study Design	Population description	Cases (n)	Controls (n)	Total number of participants	Outcome	Microbiome source	Timepoint microbiome measured	Diversity (y/n)	Diversity measurement(s)	Other microbiome findings (relative abundance, etc)	Method of microbiome measurement	Region of 16s rRNA gene	Primers	Other exposures evaluated (abx, breastfeeding, race, ethnicity, birth order, daycare attendance, animal exposure, maternal antibiotic exposure, etc)	Effect measure	Relative Abundance Effect size	Lower CL	Upper CL	SD	Diversity Effect Size	Lower CL	Upper CL	SD	Eligible for Inclusion	Notes
1	Harbison	2019	RG	2022-12-01	Gut microbiome dysbiosis and increased intestinal premeability in children with islet autoimmunity and type 1 DM: A prospective cohort study	Australia	Cohort	Children with recently diagnosed T1DM (4wk post-dx) in Australia without history of GI disease	TIDM: 29; islet autoantibodies (18)	41	88	T1DM or islet cell autoantibodies	stool	10-11 yr	Y	alpha: Observed Richness & Inverse Simpson; beta: PCoA of Bray-Curtis distances	Relative abundance: Butyricimonas, Prevotella	16s rRNA seq	V4			alpha diversity: no effect measure reported (just figures); relative abundance (%); cases vs controls and progressors vs non-progressors (>/= 2 antibodies who either progress to T1DM or don't progress)	Butyricimonas: cases 0%, controls 0.25%, p=0.0003				Very hard to estimate from figures				Y	Data obtained directly from authors via email
																							Prevotella: cases 0%, controls 0.33%, p=0.003
																							Ruminococcaceae: progressor 0.22%, non-progressors 0.85%, p=0.02
																							Tenericutes: progressor 0.01%, non-progressors 1.0%, p=0.02
2	Leiva-Gea - samples collected while undergoing treatment	2018	RG	2022-12-01	Gut Microbiota Differs in Composition and Functionality Between Children With Type 1 DM and MODY2 and Healthy Control Subjects: A Case-Control Study	Spain	Case-control	Children with T1DM (average duration of DM 5.68 years)	15 (T1DM already undergoing treatment)	13	28	T1DM	stool		Y	alpha: Shannon & Chao; beta: PCoA	Relative abundance of Phylum bacteroidetes, firmicutes, actinobacteria; bacteroidaceae, rikenellaceae, prevotellaceae, ruminococcaceae, veillonellaceae, streptococcaceae, lachnospiraceae, bifidobacteriaceae, enterobacteriaceae	16s rRNA seq	V2-V3		No difference in breastfeeding, birthweight, delivery mode, average age at diagnosis ~12	alpha diversity: mean scores; beta diversity: just p-values; relative abundance: percentage and p-values	Phyla Bacteroidetes: cases 64.69%, controls 49.85%, p<0.001				Shannon: cases 4.76, controls 5.16, p=0.850			cases: 0.42, controls 0.33	Y
																							Firmicutes: 19.60%, controls 29.69%, p<0.001				Chao: cases 199.42, controls 218.65, p<0.05			cases: 52.26, controls 51.05
																							Actinobacteria: 1.02%, controls 2.82%, p=0.007
																							Proteobacteria: cases 1.68%, controls 3.06%, p<0.001
																							Firmicutes/Bacteroidetes: 0.30%, controls 0.58%, p<0.001
																							Family Bacteroidaceae: cases 71.48%, comtrols 59.62%, p<0.001
																							Rikenellaceae: cases 15.26%, controls 11.19%, p<0.001
																							Prevotellaceae: cases 2.65%, controls 1.25%, p<0.001
																							Ruminococcaceae: cases 38.19%, controls 30.84%, p<0.001
																							Veillonellaceae: cases 31.94%, controls 18.03%, p<0.003
																							Streptococcacceae: cases 1.93%, controls 0.56%, p=0.004
																							Lacknospiraceae: cases 22.1%, controls 42.0%, p=0.015
																							Bifidobacteriaceae: cases 2.71%, controls 5.68%, p=0.017
																							Enterobacteriaceae: cases 25.20%, controls 13.04%, p=0.03
																							Alcaligenaceae: cases 62.18%, controls 57.07%, p=0.267
																							Genera Bacteroides: cases 72.1%, controls 58.45%, p<0.001
																							Prevotella: cases 1.95%, controls 1.42%, p=0.005
																							Ruminococcus: cases 17.19%, controls 8.85%, p=0.002
																							Blautia: cases 15.5%, controls 3.74%, p=0.003
																							Veillonella: cases 21.59%, controls 7.20%, p=0.006
																							Streptococcus: 4.86%, controls 1.47%, p=0.028
																							Lachnospira: cases 5.34%, controls 15.25%, p=0.012
																							Roseburia: cases 1.35%, controls 6.99%, p=0.015
																							Faecalibacterium: cases 4.21%, controls 13.26%, p=0.004
																							Bifidobacterium: cases 1.93% controls 6.75%, p=0.017
																							Sutterella: cases 61.30%, controls 57.07%, p=0.027
																							Enterobacter: cases 16.18%, controls 6.99%, p=0.003
3	Giongo	2011	RG	2022-12-01	Toward defining the autoimmune microbiome for type 1 diabetes	Finland	Case-control	Finnish children with T1DM confirmed by auto-antibodies and age and HLA-DQ genotype matched controls	8	24	32	T1DM	stool	5mo, 14mo, 2yr	Y	alpha: Shannon, beta: UniFrac	Relative abudnance Bacteroideales, Burkholderiales, Clostridiales, Enterobacteriales, Erysipelotrichales, Fusobacteriales, Lactobacillales, Pasteurellales	16s rRNA seq			Age at diagnosis 1.5-5yrs	Diversity only shown in figure, relative abundance percentage (no p-value, only indicates which are p</= 0.01)	Only listing those with p</=0.01				Shannon @5mo: cases and controls ~1.1 (estimated from figure)				Y
																							Bacteroides caccae @5mo: cases 0.226%, controls 0.390%				Shannon @14mo: cases ~1.6, controls ~1.9 (estimated from figure)
																							Bacteroides fragilis @5mo: cases 3.95%, controls 12.42%				Shannon @2yrs: cases 1.5, controls ~2.25 (estimated from figure), p<0.05		can't estimate SD or IQR from figure
																							Bacteroides thetaiotaomicron @5mo: cases 0.34, controls 0.35%
																							Clostridiaceae @5mo: cases 0.246, controls 0.315%
																							Escherichia coli @5mo: cases 1.195, controls 0.149%
																							Graulicatella para-adjacens @5mo: cases 0.09, controls 0.005
																							Lactobacillus rhamnosus @5mo: cases 0.737, controls 0.046%
																							Parabacteroides distasonis @5mo: cases 0.97, controls 4.09%
																							Ruminococcus gnavus @5mo: cases 12.02, controls 12.61%
																							Veillonella atypica @5mo: cases 2.31, controls 0.31%
																							Alistipes anderdonkii @14mo: cases 0, controls 0.022%
																							Bacteroides dorei @14mo: cases 6.34, controls 10.24%
																							Bacteroides galacturonicus @14mo: cases 0.337, controls 0.345%
																							Bacteroides ovatus @14mo: cases 9.82, controls 1.10%
																							Bacteroides thetaiotaomicron @14mo: cases 3.65, controls 0.71%
																							Bacteroides uniformis @14mo: cases 9.35, controls 0.02%
																							Clostridium hathewayi @14mo: cases 0.288, controls 0.007
																							Dialister @14mo: ases 1.296, controls 0.002%
																							Escherichia coli @14mo: cases 4.094, controls 0.087%
																							Eubacterium eligens @14mo: cases 0.582, controls 1.114%
																							Faecalibacterium prausnitzii @14mo: cases 7.40, controls 1.18%
																							Haemophilus parainfluenzae @14mo: cases 0.005, controls 0.148%
																							Firmicutes @14mo: cases 0.749, controls 6.316%
																							Firmicutes @14mo: cases 0.050, controls 1.342%
																							Parabacteroides distasonis @14mo: controls 0.77, cases 0.49%
																							Parasutterella excrementihominis @14mo: cases 0.60, controls 0.01%
																							Ruminococcus gnavus @14mo: cases 0.39, controls 0.55%
																							Streptococcus salivarius @14mo: cases 0.03, controls 0.28%
																							Veillonella dispar @14mo: cases 0.06, controls 0.21%
																							Veillonella @14mo: cases 0.022, controls 0.013%
																							Bacteroides dorei @2yr: cases 13.01, controls 12.69%
																							Bacteroides fragilis @2yr: cases 3.80, controls 6.99%
																							Bacteroides ovatus @2yr: cases 9.94, controls 0.62%
																							Bacteroides thetaiotaomicron @2yr: cases 8.29, controls 1.95%
																							Bacteroides uniformis @2yr: cases 2.55, controls 1.31%
																							Bacteroides vulgatus @2yr: cases 0.001, controls 4.54%
																							Citrobacter @2yr: cases 0.009, controls 0.01%
																							Clostridium aldenense @2yr: 0.049, controls 0.066%
																							Clostridium hathewayi @2yr: 0.05, controls 0.058%
																							Clostridium innocuum @2yr: 0.260, controls 0.007%
																							Clostridium orbiscindens @2yr: cases 0.249, controls 0.116%
																							Enterobacter @2yr: cases 0.019, controls 0.013%
																							Eubacterium eligens @2yr: cases 0.483, controls 1.480%
																							Eubacterium rectale @2yr: cases 0.706, controls 2.859%
																							Faecalibacterium prausnitzii @2yr: cases 0.79, controls 3.32%
																							Faecalibacterium @2yr: cases 0.013, controls 0.882%
																							Haemophilus parainfluenzae @2yr: cases 0.016, controls 0.082%
																							Firmicutes @2yr: cases 0.002, controls 1.066%
																							Firmicutes @2yr: cases 1.80, controls 7.114%
																							Firmicutes @2yr: cases 0.125, controls 0.554%
																							Lachnospiraceae @2yr: cases 0.194, controls 0.105%
																							Odoribacter splanchnicus @2yr: cases 0.035, controls 0.075%
																							Ruminococcus bromii @2yr: cases 0.085, controls 0.037%
																							Ruminococcus @2yr: cases 0.54, controls 0.14%
																							Ruminococcus @2yr: cases 0.456, controls 0.128%
																							Ruminococcus @2yr: cases 0.051, controls 0.023%
																							Ruminococcus @2yr: cases 0.009, controls 0.015%
																							Streptococcus salivarius @2yr: cases 0.08, controls 0.05%
4	Traversi	2020	RG	2022-12-01	Risk factors for type 1 diabetes, including environmental, behavioural, and gut microbial factors: a case-control sutdy	Italy	Case-control	Italian and migrant children with newy diagnosed T1DM	40	56	96	T1DM	stool	5-10yr (at time of study enrollment)	Y	alpha: simpson, shannon; beta: UniFrac	Relative abundance akkermansia, bacteroides, bacteroidetes, firmicutes, bifidobacterium, methanobrevibacter smithii, firmicutes/bacteroidetes ratio	DGGE of 16srRNA, NGS of 16s rDNA, qRT-PCR	V3-V4		Adjusted model for age, sex, BMI, residency (rural vs urban), siblings, antibiotics in fist 2 years of life, breastfeeding, maternal and paternal age and education, diet	OR, CI, & p-value	Multivariable model adjusting for confounding factors				Multivariable model adjusting for confounding factors				Y
																							Bacteroidetes: OR 0.28 (0.15-0.51), p=0.000				Shannon: OR 0.51, p=0.443	0.13	2.03
																							Firmicutes: OR 7.49 (3.25-17.28), p=0.000				Simpson: OR 1.14, p=0.980	5e-05	0.98
																							Bifidobacterium: 0.20 (0.10, 038), p=0.000				Margalef: OR 0.20, p=0.000	0.09	0.46
																							Firmicutes/Bacteroidetes ratio: OR 34288 (637-1845077), p=0.000
																							Akkermansia muciniphila: OR 0.84 (0.62-1.14), p=0.423
																							Bacteroides: OR 0.79 (0.50, 1.25), p=0.443
																							Methanobrevibacter smithii: OR 0.97 (0.73, 1.30), p=0.930
																							Methanobrevibacter smithii: OR 1.04 (0.75, 1.44), p=0.930
5	Kostic	2015	RG	2022-12-01	The dynamics of the human infant gut microbiome in development and in progression toward type 1 diabetes	Estonia and Finland	Case-control		serconversion = 7; T1DM = 4	22	33	T1DM	stool	monthly from birth - 3yr	Y	alpha: Chao1, beta: Bray-Curtis	Relative abundance blautia, lacnospiraceae, rikenellaceae, ruminococcus, veillonellaceae, streptococcus	16s rRNA seq	V4			Results in figures with p-values, no effect measure	Blautia: higher relative abundance in cases, p<5e-3				Chao1: slightly higher diversity at DOL 0, but then diversity becomes lower in cases compared to controls by 4mo and difference in diversity widens up to the time of diagnosis (estimated from figure)				Y
																							Lachnospiraceae: lower relative abundance in cases, p<4e-3
																							Rikenellaceae: higher relative abudnance in cases, p=0.08
																							Ruminococcus: higher relative abundance in cases, p=0.11
																							Veillonellaceae: lower relative abundance in cases, p=0.11
																							Streptococcus: higher relative abundance in cases, p=0.17
6	Biassoni	2020	RG	2022-12-01	Gut Microbiota in T1DM-Onset Pediatric Patients: Machine-Learning Algorithms to Classify Microorganisms as Disease Linked	Italy	Case-control	Italian children with newly diagnosed T1DM in Northern Italy wihtout GI disease or abx use in the last month	31	25	56	T1DM	stool	within 1 wk of diagnosis/metabolic recovery	Y	alpha: Chao, ACEs, Shannon, Simpson, beta: UniFrac & Bray-Curtis	Relative abundance (many species)	16s rRNA seq	V2, V4, V8, V3, V6-7, V9			Relative abundance log fold change and p-value; no diversity scores (only p-values)	Bifidobacterium bifidium: 2.9550, p=0.0169				Shannon: p<0.05 at phylum level				Y
																							Bacteroides fragilis: 2.8052, p=0.0452				Chao1: p<0.05 at class, order, and species level; p<0.01 at family and genus level
																							Lactobacillus: -2.9873, p=0.0044				ACE: p<0.01 at family and genus level, p<0.05 at species level
																							Clostridales: 3.4351, p=0.0014				Simpson: NS
																							Eubacterium hallii: -2.6969, p=9.52e-4				Fisher: p<0.05 at phylum, class, order, and species level, p<0.01 at family and genus level
																							Eubacterium siraeum: 3.1480, p=0.0299
																							Gammaproteobacteria: 1.3140, p=0.0226
																							Oscillospiraceae: 2.86, p=0.0198
																							Enterobacteriales: 1.6479, p=0.0226
																							Enterobacteriaceae: 1.6692, p=0.0379
																							Betaproteobacteria: -1.4771, p=0.00312
																							Parasutterella: -2.9632, p=0.0318
																							Sutterella: 2.9407, p=0.0452
																							Deltaproteobacteria: -1.5005, p-0.0018
																							Desulfovibrionales: -1.7498, p=0.0016
																							Desulfovibrionalaceae: -1.6110, p=0.0162
																							Bilophila: -2.1806, p=0.0356
																							Synergistetes: 4.3392, p=5.04e-5
																							Synergistia: 4.6856, p=4.8e-5
																							Synergistales: 4.4596, 7.14e-5
																							Synergistaceae: 4.2063, 1.87e-4
7	Murri - timing of collection to time of diagnosis	2013	RG	2022-12-01	Gut microbiota in children with type 1 diabetes differs from that in healthy children: A case-control study	Spain	Case-control	Caucasian children with T1DM and healthy controls (not necessarily enrolled at time of diagnosis)	16	16	32	T1DM	stool	7yrs	Y	Mean DGGE bands	Relative abundance: clostridium, bacteroides, veillonella, eggerthella, bacillus, prevotella, bifidobacterium	16s rRNA seq	V2-V3		No difference in diet and physical activity habits, BMI, age, delivery mode. Mean age at dx 2 years.	Mean number of DGGE bands, mean quantity of microbiota phyla (log10 copies per gram feces) (by RT-PCR), SD, and p-value	Phyla			cases: 1.12, controls 0.64	Mean DGGE bands: cases 37.56, controls 47.39, p=0.001		cases: 4.35, controls: 5.67		Y
																							Proteobacteria: cases 7.97, controls 7.74, p=0.481
																							Actinobacteria: cases 5.47, controls 6.32, p=0.003			cases: 0.93, controls 0.45
																							Fusobacteria: cases 6.99, controls 6.61, p=0.391			cases: 1.28, controls 1.19
																							Firmicutes: cases 6.54, controls 9.85, p=0.001			cases: 0.56, controls 043
																							Bacteroidetes: cases 10.92, controls 9.98, p=0.002			cases: 0.83, controls: 0.74
																							Firmicutes/Bacteroidetes: cases 0.62, controls 0.97, p=0.001			cases: 0.24, controls: 0.19
																							Genera
																							Prevotella: cases 9.03, controls 10.95, p=0.001			cases: 0.99, controls 0.57
																							Clostridium: cases 6.87, controls 4.85, p=0.001			cases: 0.52, controls 0.34
																							B. Coccoides-E rectale: cases 6.99, controls 8.64, p=0.001			cases: 0.47, controls 0.72
																							Enterococcus: cases 5.94, controls 5.80, p=0.760			cases: 1.21, controls 1.35
																							Veillonella: cases 8.93, controls 6.76, p=0.001			cases: 1.12, controls 0.82
																							Bifidobacterium: cases 3.12, controls 5.65, p=0.001			cases: 0.97, controls 1.14
																							Lactobacillus: cases 3.47, controls 4.23, p=0.001			cases: 0.43, controls 0.36
																							Bacteroides: cases 10.67, controls 8.64, p=0.001			cases: 0.63, controls 0.45
8	Soyucen	2014	RG	2022-12-01	Differences in the gut microbiota of healthy children and those with type 1 diabetes	Turkey	Case-control	Turkish children with newly diagnosed T1DM	35	35	70	T1DM	stool	At diagnosis (mean age ~10 years)	N		Colonization with E coli, enterboacteriaceae, entercoccus, bacteroides, bifidobacterium, lactobacillus, candida	Culture			Mean age at dx 10.73	Report % of cases and controls with normal/increased/decreased colonization and p-value	Escherichia coli: cases 42.9% increased colonization, 8.6% decreased; controls 31.4% increased, 5.7% decreased, p=0.483								Y
																							Enterobacteriaceae: cases 37.1% increased colonization, controls 8.6% increased, p=0.010
																							Entercoccus: cases28.6% increased colonization, 5.7% decreased; controls 22.9% increased, 11.4% decreased, p=0.641
																							Bacteroides: cases20% decreased colonization, controls 2.9% decreased, p=0.055
																							Bifidobacterium: cases 22.9% decreased, controls 2.9% decreased, p=0.028
																							Lactobacillus: cases 51.4% decreased, 2.9% increased; controls 40% decreased, 0% increased, p=0.337
9	Mejia-Leon	2014	RG	2022-12-01	Fecal microbiota imbalance in Mexican children with type 1 diabetes	Mexico	Case-control	Sonoran children with T1DM and healthy controls without antibiotic exposure x3mo.	8 (at onset); 13 dx >2yrs prior	8	29	T1DM	stool	at time of enrollment (age 7-14)	Y	Rarefaction curves of phylogenetic diversity; beta: UniFrac distance	Relative abundance	16s rRNA seq	V4	357F/926R	No difference in delivery mode, breastfeeding duration, and infections between groups.	relative abundance for each group (separates new onset T1DM and >2yrs from dx), p-value comparing all three groups; no measurements for diversity reported	Prevotella: cases 0.0274, controls 0.3742, p=0.0003								Y
																							Bacteroides: cases 0.4474, controls 0.1233, p=0.0037
																							Acidaminococcus: cases 0.0013, controls 0.0195, p=0.0214
																							Megamonas: cases 0.0013, controls 0.0123, p=0.0161
10	Cinek	2017	RG	2022-12-01	Imabalance of bacteriome profiles within the Finnish Diabetes Prediction and Prevention study: Parallel use of 16S profiling and virome sequencing in stool samples from children with islet autoimmunity and matched controls	Finland	Case-control	Finnish children with HLA genotypes at risk for T1DM	18	18	36	islet cell autoantibody (all cases eventually progressed to T1DM)	stool	monthly from 3-36 mo	Y	Chao1, ACE, Shannon, Simpson, Fisher; beta: Bray-Curtis, DPCoA, Gower, Jaccard, Jensen-Shannon, Mountford, Morisita's index, sorensen, uniFrac	Relative abundance	16s rRNA seq	V4			relative abundance: log fold change (cases relative to controls), p-value; diversity only described in figure (supplement)	Bacteroides vulgaris: -3.54, p=1.8e-4				Shannon: cases 2.1, controls 2.3 (estimated from figure), NS				Y
																							Bacteroides caccae: -3.39, p=0.0071				Chao1: cases 220, controls 290 (estimated from figure), NS
																							Bifidobacterium catenulatum: -3.70, p=0.0071				Simpson: cases 0.78, controls 0.81 (estimated from figure), NS
																							Bifidobacterium bifidum: -10.2, p=5.5e-6				ACE: cases 250, controls 290 (estimated from figure), NS
																											Inverse Simpson: cases 4.75, controls 5.25 (estimated from figure), NS
																											Fisher: cases 23, controls 29 (estimated from figure), NS
11	Singh - time of enrollment vs diagnosis	2021	RG	2022-12-01	Distinctive Microbial Signatures and Gut-Brain Crosstalk in Pediatric Patients with Coeliac Disease and Type 1 Diabetes Mellitus	Qatar	Case-control	Children with T1DM and healthy controls	18	12	30	T1DM	stool	at enrollment (13-15); not enrolled at time of T1DM diagnosis	Y		Relative abundance	16s rRNA seq	V3-V4			Only report diversity as an overall p-value (between 4 groups - CD, T1DM, CD+T1DM & controls), relative abundance reports direction and whether or not significant	Akkermansia: increased in cases				Shannon: cases 3.7, controls 3.75 (estimated from figure)				Y
																							Barnesiella: increased in cases				Chao1: cases 160, controls 205 (estimated from figure)
																							Bacteroides: increased in cases
																							Prevotella: decreased in cases
																							Alistipes: decreased in cases
																							Oscillospira: decreased in cases
																							Clostridium: decreased in cases
12	Endesfelder - outcome (Ab)	2014	RG	2022-12-01	Comprommised gut microbiota metworks in children with anti-islet cell autoimmunity	Germany	Case-control	Children with high risk HLA genotypes with and without T1DM	22	22	44	anti-islet cell Ab (10 developed T1DM) after median follow up 5 years	stool	q3mo up to age 3yr	Y	alpha: Shannon, Chao	Relative abundance: Dorea, Barnesiella, Candidatus Nardonella, Erwinia, Enterobacter	16s rRNA seq			age, breast-feeding, introduction of solid food, gluten exposure, delivery mode	Diversity in figures, abundance (%, p-value)	Barnesiella @6mo: Ab+ 0.0016, Ab- 0.014, p=0.035				Shannon: Ab+ 0.47 (estimated from figure), Ab- 0.5, p=0.27				Y
																							Dorea @6mo: Ab+ 0.62, Ab- 0.0068, p=0.003				Chao: Ab+ 100, Ab- 90 (estimated from figure), p=0.56
																							Erwinia @2yr: Ab+ 0.028, Ab- 0.0059, p=0.024
																							Enterobacter @2yr: Ab+ 0.14, Ab- 0.015, p=0.045
13	Vatanen	2018	RG	2022-12-01	The human gut microbiome in early-onset type 1 diabetes from the TEDDY study	US, Finland, Germany, Sweden	Prospective cohort	children at risk for T1DM based on HLA genotypes	T1DM: 101, IA: 267	415	783	islet cell Ab or T1DM	stool	monthly starting at 3mo	Y	alpha: Shannon, beta: bray-curtis	Relative abundance	metagenomic sequencing				Diversity in figure (can't estimate), indicates higher and lower relative abundance, none reaching significance	Strep thermophilus: higher in controls, p=0.078				Shannon T1DM: cases 2.31, controls 2.21		cases: 0.43, controls: 0.35		Y	Data obtained directly from authors via email
																							Lactococcus lactis: higher in controls, p=0.094
																							Bifidobacterium pseudocatenulatum: higher in cases, p=0.078
																							Roseburia hominis: higher in cases, p=0.11
																							Alistipes hsahii: higher in cases, p=0.14
14	Cinek	2018	RG	2022-12-01	The bacteriome at the onset of type 1 diabetes: A study from four geographically distant African and Asian countries	Nigeria, Sudan, Azerbaijan, Jordan	Case-control	Children with newly diagnosed T1DM and controls	73	103	176	T1DM	stool	at enrollment	Y		Relative abundance	16s rRNA seq	V4			Relative abundance log fold change in cases relative to controls, p-value; alpha diversity does not differ (described in text)	Escherichia: 1.8, p=0.05								Y
																							Eubacterium: 0.64, p=0.041
																							Roseburia: 0.55, p=0.018
15	Chierico	2022	RG	2024-09-01	Gut Microbiota Functional Traits, Blood pH, and Anti-GAD Antibodies Concur in the Clinical Characterization of T1D at Onset	Italy	Case-control	Newly diagnosed, siblings, and healthy controls	52	17 sib, 57 control	126	T1DM	stool	at enrollment	Y	alpha: Shannon, simpson, chao	Relative abundance	16s rRNA seq				alpha diversity significantly different (estimated from figure), relative abundance value and p value	Collinsella: cases 0.0057, controls 0.0121, p = 0.002				Shannon: cases 9, controls 8.25, p<0.05	cases 8.4, controls 7.8	cases 10, controls 8.5		Y
																							Streptococcus: cases0.0110, controls 0.0168 0.006
																							Clostridium: cases 0.0044, controls 0.0055, p = 0.002
																							Dorea: cases 0.0235, controls 0.0160, p = 0.046
																							Dialister: cases 0.0077, controls 0.0424, p = 0.002
																							Akkermansia: 0.1039, controls 0.1978, p = 0.046
16	Xu	2022	RG	2024-09-01	Association bewteen new onset type 1 diabetes and real-world antibiotics and neonicotinoids' exposure-related gut microbiota perturbation	China	cross-sectional	Newly diagnosed T1DM and healthy controls	51	67	118	T1DM	stool	at enrollment (<1 month from diagnosis)		alpha: Shannon, chao	relative abudnance	16S rRNA seq	V3-V4	343F/798R		diversity estimated from figures, relative abundance LDA scores	Faecalibacterium higher in controls				Shannon: cases 3.1, controls 3.5, p<0.05	cases 2.8, controls 3.2	cases 3.6, controls 3.75		Y
																							Roseburia higher in controls
																							Blautia higher in controls
																							Dorea higher in controls
																							Dialister higher in controls
																							Corynebacterium higher in controls
																							Ruminococcus higher in controls
																							Coprococcus higher in controls
																							Parvimonas higher in controls
																							Lacnospiraceae higher in controls
																							Ezakiella higher in controls
																							Slackia higher in controls
																							Citrobacter higher in cases
																							Eubacterium higher in cases
																							Erysipelatoclostridium higher in cases
																							Coprobacillus higher in cases
																							Sellimonas higher in cases
																							Clostridium higher in cases
17	Belteky	2023	RG	2024-09-01	Infant gut microbiome composition correlated with type 1 diabetes acquisition in the general population: the ABIS study	Sweden	Prospective cohort	Healthy newborns, later evaluated for T1DM	16	268	284	T1DM	stool	1 year	Y	Shannon	relative abundance	16S rRNA seq	V3-V4			diversity estimated from figures, relative abundance log fold change	Bacteroides higher in cases				Shannon: cases 3.9, controls 3.95, p=0.51	cases 2.3, controls 2.5	cases 3.2, controls 3.25		Y
																							Enterococcus higher in cases
																							Gemella higher in cases
																							hungatella higher in cases
																							Alistipies higher in controls
																							Anaerostipes higher in controls
																							Eggerthella higher in controls
																							Flavonifractor higher in controls
																							Agathobacter higher in cases
																							Blautia higher in cases
																							Fusicatenibacter higher in cases
																							Rombustia higher in cntrols
																							Roseburia higher in controls
																							Ruminococcus hgiher in controls
18	Elsherbiny	2022	RG	2024-09-01	Impact of Geographical Location on the Gut Microbiota Profile in Egyptian Children with Type 1 Diabetes Mellitus: A Pilot Study	Egypt	case-control	controlled diabetic children and controls in Upper Egypt	17	8	25	T1DM	stool	enrollment				16S rRNA seq	V3-V4								Shannon (Upper Egypt): cases 3.4, controls 4.75, p<0.001	Upper Egypt: cases 3.25, controls 4.4	Upper Egypt: cases 3.6, controls 5		Y
								controlled diabetic children and controls in Lower Egypt	15	8	23	T1DM	stool	enrollment				16S rRNA seq	V3-V4			Diversity estimated from figures. Relative abundance really focused on geographic differences and didn't really present data on cases vs controls					Shannon (Lower Egypt): cases 3.05, controls 5.5, p<0.001	Lower Egypt: cases 3.0, controls 5.4	Lower Egypt: cases 3.2, controls 5.6
19	Yuan	2022	RG	2024-09-01	Functional and metabolic alterations of gut microbiota in children with new-onset type 1 diabetes	China	case-control	new-onset T1DM and non-DM controls, discovery cohort	64	77	141	T1DM	stool	enrollment				16S rRNA seq	V3-V4			Diversity estimated from figures	Faecalibacterium lower in cases				Shannon: cases 3.1, controls 3.5, p<0.05	Cases 2.8, controls 3.1	Cases 3.6, controls 3.75		Y
																							Blautia lower in cases
																							Lachnospira lower in cases
																							Ruminococcus lower in cases
																							Roseburia lower in cases
																							Bacteroides higher in cases
																							Parabacteroides higher in cases
																							Escherichia Shigella higher in cases
20	Mokhtari	2023	RG	2024-09-01	Microbial taxonomic and functional shifts in adolescents with type 1 diabetes are associated with clinical and dietary factors	US	case-control	adolescents with T1DM and healthy adolescents	30	35	65	T1DM	stool	enrollment (not at diagnosis)	Y			shotgun metagenomic sequencing				Diversity estimated from figures. Relative abundance B-coefficient reported, exponentiated to get OR	Coprococcus higher in cases, p=0.0003				Shannon: cases 3.0, controls 3.2	Cases 2.75, controls 2.8	cases 3.6, controls 3.6		Y
																							Streptococcus higher in cases, p=0.008
																							Christensenella higher in cases, p=0.024
																							Eggerthella higher in cases, p=0.031
																							Coprobacillus higher in cases, p=0.042
