# Supplementary material for: Microbiome and pediatric leukemia, diabetes, and allergies: Systematic review and meta-analysis
Source: PLoS One. 2025 May 20;20(5):e0324167. doi: 10.1371/journal.pone.0324167 (PMC12091780; doi:10.1371/journal.pone.0324167)
Supplement: S4 Dataset — (XLSX) [file pone.0324167.s004.xlsx]

## Sheet: ALL
Author_Year	n.case	mean.case	sd.case	se.case	n.control	mean.control	sd.control	se.control
Rajagopala (2020)	29	1.9	0.46	0.0854199	23	2.23	0.71	0.148045
Bai (2017)	30	2.47	0.78	0.142408	33	2.96	0.47	0.0818165
Gao (2020)	18	1.42	1.04	0.24513	18	2.63	0.53	0.124922
Liu (2020)	58	5.37	0.38	0.0498964	23	5.47	0.39	0.0813206
Chua (2020)	7	4.53	1.23	0.464896	7	5.5	0.53	0.200321
DePietri (2020)	51	4.57	1.07	0.14983	19	5.67	0.87	0.199592
Rajagopala (2020) noabx	12	1.73	0.55	0.158771	23	2.23	0.71	0.148045
Bai (2017) noabx	10	2.5	0.78	0.246658	17	3.03	0.23	0.0557832

## Sheet: T1DM
Author_Year	n.case	mean.case	sd.case	n.control	mean.control	sd.control	SMD	se
Vatanen (2018)	85	1.34	0.67	73	1.26	0.59	0.1255	0.1597
Leiva-Gea (2018)	15	4.76	0.42	13	5.16	0.33	-1.0189	0.4027
Cinek (2017)	18	2.07	0.56	18	2.3	0.81	-0.323	0.3355
Singh (2021)	18	3.67	0.4	12	3.73	0.46	-0.1375	0.3731
Traversi (2020)	40			56			-0.0971	0.2071
Chierico (2022)	52	9.13	1.22	57	8.18	0.53	1.0193	0.2038
Xu (2022)	51	3.17	0.61	67	3.48	0.42	-0.6031	0.1899
Belteky (2023)	16	3.13	0.73	268	3.23	0.56	-0.1749	0.2575
Elsherbiny (2022) (Upper Egypt)	17	3.42	0.23	8	4.72	0.52	-3.6426	0.6702
Elsherbiny (2022) (Lower Egypt)	15	3.08	0.16	8	5.5	0.17	-14.2738	2.1496
Yuan (2022)	64	3.17	0.61	77	3.45	0.49	-0.5085	0.1718
Mokhtari (2023)	30	3.12	0.66	35	3.2	0.62	-0.1238	0.249

## Sheet: Eczema
Author	n.case	mean.case	sd.case	n.control	mean.control	sd.control
Lee (2018)	63	2.8	0.78	66	2.78	0.87
Tang (2016)	15	1.38	0.8	10	1.53	0.43
Park (2020)	26	0.77	0.71	84	1.1	0.6
Wang (2008)	15	1.12	0.73	20	1.48	0.36
West (2015)	10	1.66	0.28	10	1.94	0.35
Song (2016)	90	0	0.3	42	0.08	0.27
Abrahamsson (2012)	20	2.82	0.83	20	2.7	0.83
Reddel (2019)	19	2.77	0.56	18	3.15	0.56
Kang (2021)	61	2.87	0.46	99	2.8	0.98
Forno (2008)	9	0.59	0.38	28	0.92	0.25
Patumcharoenpol (2023)	23	2.75	0.55	39	2.82	0.54
Sasaki (2022)	27	1.57	0.93	39	1.93	0.69
Loo (2022)	72	2.13	0.45	250	2.67	0.52
Fan (2022)	10	2.45	0.61	26	2.38	0.55
Sung (2023)	6	2.8	1.21	9	2.77	1.05
Hoskinson (2023)	282	2.17	0.37	523	2.23	0.37

## Sheet: Atopy
Author_Year	n.case	mean.case	sd.case	n.control	mean.control	sd.control
Arrieta (2015)	22	0.92	0.67	74	1.13	0.83
Simonyte-Sjodin (2019)	21	4.4	0.3	72	4.48	0.12
Arrieta (2018)	27	1.7	0.3	70	1.57	0.46
Shen (2019)	15	3.53	0.81	24	3.4	0.63
Abrahamsson (2014) (SPT)	14	2.74	0.74	28	2.69	0.79
Chiu (2020)	20	5.13	0.79	22	5.22	0.48
Hoskinson (2023)	141	2.17	0.37	523	2.23	0.37
Wan (2023)	18	3.7	0.16	19	3.48	0.36
Chiu (2023)	25	11.67	3.14	28	13.33	3.89

## Sheet: Asthma
Author_Year	n.case	mean.case	sd.case	n.control	mean.control	sd.control
Abrahamsson (2014)	8	2.79	0.86	28	2.7	0.77
Chiu (2020)	18	4.8	0.32	22	5.22	0.48
Stiemsma (2016)	39	1.6	0.54	37	1.63	0.54
Mo (2022)	24	3.9	0.78	10	5.2	1.05
Hoskinson (2023)	127	2.1	0.45	523	2.23	0.37
Wan (2023)	23	3.77	0.12	19	3.48	0.36
Chiu (2023)	31	9.33	3.87	28	13.33	3.89

## Sheet: Food Allergy
Author_Year	n.case	mean.case	sd.case	n.control	mean.control	sd.control	SMD	se
Inoue (2017)	4	3.08	0.25	4	3.08	0.35	0	0.7071
Kourosh (2018)	22	4.33	0.95	21	4.33	0.87	0	0.3051
Fazlollahi (2018)	66	4.4	0.9	75	3.8	1.1	0.59	0.1724
Azad (2015)	12	2.37	0.85	154	2.26	0.42	0.2372	0.3
Savage (2018)	14	2.19	0.33	131	2.17	0.66	0.0312	0.2812
Yan (2023)	10	3.58	0.66	20	3.97	0.87	-0.4693	0.392
Hara (2024)	29	2.1	0.16	19	2	0.16	0.6147	0.3017
Kanchongkittiphon (2024)	30	7.43	0.55	30	7.63	0.55	-0.3589	0.2603
Yang (2022) (Urban)	92	2.25	0.38	59	2.32	0.38	-0.1833	0.1671
Yang (2022) (Rural)	38	2.43	0.46	36	1.98	0.5	0.928	0.2448
Hoskinson (2023)	100	2.1	0.6	523	2.23	0.37	-0.3127	0.1095
Chen (2024)	34	1.39	0.12	24	1.73	0.13	-2.7006	0.366
Joseph (2022)	44			403			-0.04209	0.2092

## Sheet: Composition Data for Heatmap
Values represent the fraction of studies reporting higher relative abundance in cases vs controls. "." indicates not reported
Genus	Asthma	Food A	Atopy	Eczema	T1DM	ALL	Non-BF	Brst-Fed	Cesarean	Vaginal
Lactobacillus	0.5	1	0.33	0.75	0	0	0.25	0.75	0	1
Prevotella	0	0.5	0.5	0.8	0.2	0	0	1	0	1
Bifidobacterium	0.2	0.2	0.75	0.45	0	0	0	1	0	1
Bacteroides	0.375	0.375	0.2	0.5	0.75	0.75	1	0	0	1
Escherichia	1	0.67	1	0.5	1	.	1	0	0	1
Roseburia	0	0.67	0.5	0.5	0	0	0.5	0.5	0	1
Veillonella	1	0.67	0.25	0.5	1	0.5	0.625	0.375	0.75	0.25
Clostridium	1	0.4	0.625	0.27	0.5	0	0.75	0.25	1	0
Enterococcus	.	1	1	0.625	1	1	1	0	1	0
Atopobium	.	1	1	1		0	1	0	0	1
Streptococcus	1	0.5	0.33	0.25	0.8	.	0	1	1	0
Staphylococcus	.	.	1	0.33	.	0	0	1	1	0
Enterobacter	.	.	.	1	1	.	1	0	1	0
Blautia	1	0.2	0.67	0.33	0.6	0.5	1	0	.	.
Eubacterium	0	0	0.33	0	0.5	0	1	0	.	.
Coprococcus	.	0	0.33	0	0.5	.	1	0	.	.
Oscillospira	.	0	.	0	.	.	1	0	.	.
Escherichia-Shigella	.	1	.	0	1	0	.	.	0	1
Megamonas	0	0	0	0	0	1	.	.	0	1
Parabacteroides	.	0	0.5	0.5	.	1	.	.	0	1
Klebsiella	.	.	1	1	.	.	.	.	1	0
Haemophilus	.	0	.	1	.	.	.	.	1	0
